# Supplementary material for: Y665F variant of mouse Stat5b protects against acute kidney injury through transcriptomic shifts in renal gene expression
Source: bioRxiv. 2025 Feb 23:2025.02.19.639141. Preprint. [Version 1] doi: 10.1101/2025.02.19.639141 (PMC12190316; doi:10.1101/2025.02.19.639141)
Supplement: Supplement 2 [file media-2.xlsx]

## Sheet: Supplementary Spreadsheet 1
Supplementary Spreadsheet 1
Normalized DESeq2 read counts and statistically significantly deregulated genes between select expreimental groups

## Sheet: Normalized read counts
Gene	WT M 1	WT M 2	WT M 3	WT M 4	WT F 1	WT F 2	WT F 3	WT F 4	FHE M 1	FHE M 2	FHE M 3	FHE M 4	FHE F 1	FHE F 3	FHE F 4	IRI WT M 2	IRI WT M 3	IRI WT M 4	IRI WT F 1	IRI WT F 2	IRI WT F 3	IRI WT F 4	IRI FHE M 1	IRI FHE M 2	IRI FHE M 3	IRI FHE M 4	IRI FHE F 1	IRI FHE F 2	IRI FHE F 3	IRI FHE F 4
45352	11.4773	12.6973	8.29573	8.27006	8.29952	31.2185	20.7875	8.63731	6.39612	7.51159	6.19386	5.10356	18.179	11.3169	21.5995	0.647697	2.51886	1.27007	9.27483	14.5207	17.2456	22.8615	1.4703	0	0.695191	0.561023	19.9313	9.30636	6.26997	6.34271
45352b	138.958	121.078	126.806	124.803	128.643	121.272	93.5436	99.329	145.192	187.79	154.846	137.796	158.653	123.071	116.097	76.4283	50.3772	94.8317	72.3436	70.7886	68.9822	90.1991	106.351	134.834	102.193	132.402	196.655	86.6208	59.5647	65.0128
45353	2400.4	2243.35	1553.67	2658.45	1861.17	2453.65	1403.15	1999.54	1707.12	1044.11	1269.74	1562.62	1702.22	2138.9	2153.65	1483.87	1361.02	1763.7	1391.22	1762.46	1145.11	1759.51	1665.85	2132.96	1763.7	1656.7	1009.85	1823.33	1695.63	1573.26
45353b	846.863	941.417	684.99	1090.14	599.64	668.195	457.324	682.347	711.249	413.137	594.61	703.827	594.95	577.163	599.385	788.248	824.507	737.062	428.497	569.939	572.553	561.562	699.371	743.021	796.689	635.639	453.104	561.961	650.117	615.771
45354	78.7017	84.8001	67.5509	107.511	82.9952	81.0479	20.7875	60.4612	86.9873	105.162	99.1017	90.0082	72.7162	87.7061	78.2981	71.2467	60.4527	59.2698	87.1834	79.8641	77.605	72.3255	68.6138	93.9535	88.2893	61.1515	98.3275	69.0818	85.0364	70.2983
45355	0.409905	0	0	0	2.07488	0	0	4.31865	0	0	0	0	3.30528	0	0	0.647697	0	0.423356	0	0	0	0.831328	0	0	1.39038	1.68307	18.6025	0.715874	0.391873	0.26428
45356	1067.8	906.953	900.679	1019.47	726.208	871.115	841.893	863.731	823.82	818.763	1028.18	857.861	816.404	780.867	770.381	936.57	1022.66	1175.66	842.154	825.868	907.117	894.093	962.064	836.258	818.935	1097.92	906.208	1016.18	790.8	825.873
45357	5391.89	5032.68	4432.29	5069.55	3440.15	4538.68	3575.45	3411.74	4293.08	3943.58	4001.23	4137.59	3432.53	3605.85	3632.31	2269.86	2367.73	2615.07	2003.36	3031.21	2235.02	2525.16	2984.7	3621.15	2926.06	3161.37	1332.74	2746.81	2525.23	2344.69
45358	994.839	669.331	753.726	824.75	682.636	703.616	1112.13	798.951	842.369	1066.65	873.334	720.993	755.256	693.161	606.585	668.748	786.724	824.274	1055.48	548.158	974.374	820.105	618.505	591.692	522.089	916.712	1140.07	785.314	607.011	788.874
45359	4132.25	3691.3	3110.9	4552.29	2693.19	3214.9	2733.55	3057.61	3033.04	2771.78	2979.25	2966.09	2682.23	3041.42	2877.23	2807.77	2322.39	2919.88	1725.12	2757.13	2348.85	2499.39	3049.88	3464.09	3015.05	3145.66	1558.62	2586.45	2648.67	2414.72
45360	114.363	148.287	113.77	141.343	136.942	105.062	83.1499	99.329	107.455	67.6043	161.04	115.062	92.5478	115.998	94.4977	157.39	176.32	94.4083	118.718	94.3849	89.6769	66.0906	97.5296	117.621	137.648	72.372	45.1775	62.281	99.1439	104.39
45361	9.0179	8.61605	7.11063	12.781	20.7488	10.8064	20.7875	17.2746	8.31496	0	0	6.03147	9.91584	5.65846	12.5997	2.91464	3.35848	4.23356	3.70993	5.44528	6.89822	7.06629	1.4703	4.30321	4.17115	6.73228	25.2463	3.93731	3.52686	2.11424
45362	0	0	0	0	0	0	0	0	0	0	0	0	0	0	0	0	0	0	0	0	1.72456	0	0.490099	0	0	0	1.32875	0.357937	0	0
45536	15.1665	22.6738	20.1468	17.2919	18.6739	24.6145	20.7875	12.956	32.6202	45.0695	30.9693	27.3736	42.9686	31.1215	57.5986	3.88618	8.3962	1.27007	16.6947	9.07547	6.89822	10.8073	8.82178	15.0612	13.9038	7.2933	27.9038	8.23255	11.7562	8.19266
45537	1667.9	1421.19	1283.47	1808.89	1522.96	1431.25	1870.87	2029.77	1397.55	1487.29	1628.98	1321.36	1991.43	1537.69	1613.66	2891.32	2899.21	3427.49	2864.07	1905.85	2743.77	2196.37	2731.81	1798.03	2125.2	2400.06	3262.08	2282.92	2047.93	2545.8
45538	5.32876	5.44172	5.92552	3.00729	4.14976	12.0071	10.3937	34.5492	11.513	0	30.9693	7.88731	13.2211	19.8046	9.89976	2.59079	0	5.08027	0	7.26037	3.44911	5.8193	3.92079	3.58601	3.47596	6.17126	49.1638	8.23255	7.83746	6.87127
45539	235.695	240.342	202.653	246.598	317.457	304.38	197.481	388.679	281.429	165.255	198.203	272.344	320.612	319.703	310.492	106.222	95.7167	116.423	68.6337	228.702	113.821	183.308	214.173	291.901	246.098	230.581	176.724	217.626	208.476	195.303
45540	13.1169	16.7786	10.6659	8.27006	16.599	9.60568	31.1812	17.2746	14.0715	30.0464	18.5816	16.7025	28.0949	15.5608	16.1996	19.1071	12.5943	14.3941	37.0993	25.4113	15.521	32.0061	19.6039	27.2537	34.0644	11.7815	62.4513	25.7715	33.3092	27.7493
45541	138.138	108.834	131.547	109.014	161.841	169.3	176.694	198.658	151.588	202.813	154.846	122.021	155.348	183.9	203.395	75.1329	61.2923	75.3573	163.237	119.796	115.545	133.428	83.3168	104.712	61.1768	98.7401	213.929	136.732	114.819	91.9693
45542	1218.65	996.741	1038.15	1212.69	1126.66	983.381	1631.82	1654.04	1036.17	1509.83	1406.01	1079.63	1603.06	1189.69	1070.97	2111.17	1937	2300.09	2005.22	1452.07	2276.41	2170.6	1911.38	1392.81	1464.77	2271.58	3259.42	2376.34	1809.67	2044.73
45543	325.464	336.933	360.272	329.299	388.003	367.417	353.387	397.316	365.858	390.603	421.182	384.159	497.445	434.287	432.889	580.337	410.574	466.961	638.108	515.487	403.546	537.869	540.579	511.365	595.779	482.48	547.445	508.986	541.96	504.774
45544	466.881	499.731	514.335	452.598	576.817	601.556	706.774	548.469	601.235	473.23	631.773	583.661	608.172	609.699	681.283	877.954	723.753	684.566	2272.33	994.671	655.331	734.063	848.851	681.342	790.433	594.124	984.604	586.659	1002.41	809.752
45545	261.109	223.564	214.504	257.124	290.483	243.744	426.143	246.163	217.468	180.278	247.754	164.706	307.391	305.557	295.193	305.713	321.575	335.298	322.764	284.97	346.636	320.477	318.564	279.709	228.718	304.075	437.159	299.235	270.784	354.399
45546	1460.9	1442.51	1825.06	1392.38	1539.56	1821.48	1798.12	1762.01	1674.5	1900.43	1895.32	1741.7	2042.66	1844.66	1805.36	3342.12	2785.02	3053.66	3062.55	2388.66	2942.09	2261.63	2884.23	1978.04	2444.29	2773.14	2633.58	2368.83	2288.93	2377.19
45547	0.409905	0	0	0	0	0	0	0	0	0	0	0	0	0	0	0.971546	0	0	0	0	0	0	0	0	0	0	2.6575	0	0	0.26428
45549	2.04952	0.906953	0	3.00729	4.14976	3.00177	0	4.31865	1.27922	0	0	2.78376	3.30528	2.82923	0	1.61924	0.83962	1.27007	0	7.26037	6.89822	4.15664	3.43069	2.15161	3.47596	2.80512	7.9725	4.65318	3.13498	2.37852
45550	2938.2	2575.75	2081.04	3867.38	2141.28	2293.96	2452.92	2738.03	1867.67	1712.64	2384.64	1642.42	2462.43	2220.95	2158.15	2194.72	2210.72	2858.92	1548.9	1929.44	2257.44	2516.01	2892.56	3061.74	2451.94	3531.08	2074.18	2935.08	2383.76	2486.08
0610006L08Rik	236.925	246.691	189.617	270.656	74.6957	75.6447	31.1812	86.3731	163.101	157.743	136.265	144.291	76.0214	55.17	76.4981	19.7548	12.5943	37.2553	3.70993	36.3019	15.521	48.6327	56.3613	129.096	85.5085	103.789	45.1775	36.5096	22.7286	18.7638
0610007P14Rik	264.798	281.155	203.838	345.087	255.21	219.73	415.75	302.306	258.403	232.859	167.234	193.007	264.422	209.363	192.595	241.915	230.056	268.408	131.703	219.626	281.103	264.778	281.807	275.406	281.553	309.124	116.93	272.39	217.489	237.323
0610009B22Rik	379.982	290.678	263.093	419.517	147.317	188.511	291.025	220.251	250.088	187.79	235.367	189.759	185.096	172.583	173.696	224.751	238.452	281.955	139.122	214.181	189.701	208.248	233.287	285.446	232.889	253.022	191.34	273.822	219.449	213.274
0610009E02Rik	5.32876	9.523	10.6659	4.51094	8.29952	3.00177	0	0	6.39612	7.51159	12.3877	6.49543	6.61056	5.65846	3.59991	9.71546	7.55658	10.1605	12.9848	3.63019	6.89822	9.97594	8.82178	7.88922	13.2086	5.61023	3.98625	5.01112	4.70248	6.07843
0610009L18Rik	28.2834	21.3134	21.3319	30.8248	31.1232	19.2114	20.7875	43.1865	23.026	22.5348	0	19.9503	11.5685	26.8777	26.9993	19.1071	22.6697	21.1678	25.9695	16.3358	12.0719	13.3013	16.6634	38.7289	24.3317	20.7579	7.9725	13.2437	15.283	18.2353
0610009O20Rik	667.735	671.598	654.178	670.626	580.967	668.795	675.593	634.842	622.343	630.973	631.773	622.634	578.424	660.625	635.385	620.494	535.678	578.304	578.749	638.913	484.6	520.411	484.708	561.569	581.875	518.386	364.078	471.045	535.298	469.625
0610010B08Rik	0.409905	0	0	0	0	0	0	0	0	0	0	0	0	0	0	0	0	0.846711	0	0	0	0	0	0	0	0	0	0	0	0
0610010F05Rik	389.409	354.618	348.421	494.7	373.478	378.824	311.812	522.557	342.192	405.626	377.825	337.763	411.507	383.361	382.491	652.231	738.866	730.712	467.451	466.479	613.942	522.49	564.104	404.502	454.655	561.584	682.978	584.153	507.867	606.257
0610010K14Rik	117.233	123.799	80.5871	53.3795	93.3696	111.066	103.937	43.1865	110.013	37.5579	55.7447	129.445	71.0635	91.95	94.4977	182.651	203.188	155.795	185.497	190.585	127.617	140.079	159.772	149.895	193.958	140.256	66.4375	110.603	139.115	184.467
0610011F06Rik	1634.7	1795.77	1378.28	1732.2	1043.66	1053.02	509.293	846.456	1048.32	691.066	873.334	1087.99	746.993	974.67	1018.78	868.886	906.79	785.748	450.757	887.581	415.618	616.014	802.292	1271.6	1144.29	674.911	283.024	555.518	744.95	588.286
0610012G03Rik	368.094	362.781	359.087	505.977	410.826	331.396	280.631	492.327	303.176	375.579	253.948	289.511	348.707	434.287	346.492	384.732	368.593	418.275	261.55	426.547	360.432	377.007	432.267	464.03	422.676	385.423	320.229	418.07	375.806	324.271
0610025J13Rik	8.19809	4.98824	2.37021	4.51094	4.14976	5.40319	20.7875	4.31865	4.47729	0	18.5816	3.71168	6.61056	12.7315	6.29985	0.971546	0	0.423356	1.85497	1.81509	1.72456	1.24699	0.980197	3.58601	2.78077	2.24409	3.98625	1.43175	0.391873	1.58568
0610030E20Rik	398.017	375.478	478.782	343.583	454.399	399.236	571.656	488.008	457.962	668.531	594.61	436.586	406.549	405.994	380.691	316.4	439.121	359.006	348.733	352.128	467.355	406.519	318.074	280.426	278.077	327.077	350.79	330.376	356.213	355.984
0610031O16Rik	40.9905	58.4984	41.4786	25.562	8.29952	2.40142	41.575	4.31865	39.0163	37.5579	49.5509	30.6213	3.30528	0	3.59991	65.4174	90.679	107.956	3.70993	14.5207	1.72456	4.5723	49.9901	14.344	47.9682	62.2736	7.9725	7.15874	3.91873	4.75703
0610037L13Rik	195.934	242.156	187.246	296.97	201.263	193.314	197.481	280.713	168.218	135.209	117.683	164.706	208.233	182.485	222.295	370.483	372.791	306.51	291.23	239.592	260.408	243.579	343.559	251.738	296.847	245.167	265.75	259.862	297.04	289.65
0610038B21Rik	11.8872	16.7786	13.0361	10.5255	10.3744	11.4067	0	8.63731	16.6299	7.51159	6.19386	21.8061	6.61056	9.9023	8.99978	7.12467	8.3962	6.77369	1.85497	5.44528	8.62278	5.8193	4.41089	10.758	13.9038	5.61023	3.98625	4.65318	10.9724	3.43563
0610039H22Rik	8.19809	8.61605	16.5915	7.51823	14.5242	5.40319	10.3937	0	10.8734	15.0232	6.19386	23.198	6.61056	9.9023	5.39987	11.3347	10.0754	8.04376	1.85497	5.44528	6.89822	6.23496	8.33168	8.60643	18.7702	7.85433	5.315	5.01112	5.09435	8.45694
0610039K10Rik	0.409905	0.453476	1.1851	0.751823	0	0	0	0	0	0	0	0	0	0	0	0	0	0	0	0	0	0	0.980197	1.4344	0	0.561023	3.98625	0.715874	1.17562	0.528559
0610040B10Rik	11.4773	19.046	13.0361	14.2846	10.3744	13.2078	10.3937	12.956	7.03573	0	6.19386	10.2071	13.2211	8.48769	14.3996	9.06776	5.87734	3.8102	5.5649	3.63019	8.62278	7.89762	6.86138	9.32363	6.25672	7.85433	15.945	8.94842	6.26997	7.13555
0610040F04Rik	64.7649	50.7893	82.9573	78.1896	82.9952	72.0426	62.3624	95.0104	49.8897	82.6275	30.9693	49.6437	66.1056	93.3646	58.4986	21.0502	29.3867	44.4524	29.6794	36.3019	55.1858	43.2291	30.8762	43.0321	39.6259	60.5905	39.8625	29.3508	54.4703	40.9633
0610040J01Rik	473.44	580.903	434.933	514.999	724.133	796.07	862.68	755.764	489.943	435.672	476.927	405.037	821.362	811.989	779.381	879.249	710.319	897.937	664.077	824.052	788.122	907.395	962.554	675.604	894.016	926.249	401.283	888.758	876.228	849.923
0610043K17Rik	59.0263	60.3124	95.9934	72.9269	62.2464	47.428	31.1812	69.0985	106.815	90.1391	86.714	90.0082	62.8003	67.9015	55.7986	20.4025	28.5471	48.6859	22.2596	27.2264	48.2876	48.6327	29.4059	51.6386	31.2836	73.4941	83.7113	37.5834	30.1742	30.1279
1010001N08Rik	6.96838	5.44172	5.92552	3.00729	2.07488	1.20071	0	0	2.55845	0	6.19386	10.2071	4.95792	5.65846	8.0998	0.323849	1.67924	2.54013	22.2596	9.07547	0	0.831328	2.94059	1.4344	5.56153	3.36614	18.6025	1.43175	3.13498	3.96419
1100001I12Rik	0	0.906953	1.1851	0	2.07488	0	0	0	3.83767	0	0	0	1.65264	0	0.899978	1.29539	0.83962	3.38685	3.70993	0	0	2.49398	1.4703	0	0	3.36614	1.32875	1.43175	1.95936	1.58568
1110001J03Rik	252.501	197.262	100.734	302.985	168.065	184.909	145.512	155.472	124.085	30.0464	123.877	102.535	110.727	239.07	210.595	159.657	183.037	163.839	118.718	217.811	93.126	165.019	178.396	280.426	237.06	107.716	82.3825	156.418	219.057	170.196
1110002J07Rik	10.6575	14.9647	15.4064	6.01459	10.3744	6.6039	20.7875	12.956	13.4319	0	12.3877	6.49543	3.30528	4.24384	2.69993	12.3063	10.9151	15.2408	7.41986	12.7057	15.521	6.23496	35.7772	12.1924	18.075	14.0256	37.205	13.6016	9.01308	7.39983
1110002L01Rik	21.7249	29.9294	17.7766	36.8393	20.7488	23.4138	10.3937	12.956	21.7468	22.5348	18.5816	19.0223	23.137	18.39	20.6995	33.3564	47.0187	44.8757	24.1145	23.5962	31.042	22.4459	37.2475	30.1225	25.7221	17.9527	34.5475	31.4985	27.823	30.3921
1110002O04Rik	0	0	0	0.751823	0	0	0	0	0.639612	0	0	0	0	0	0	0	0	0	0	0	0	0.415664	0	0	0	0	0	0	0	0
1110004E09Rik	204.542	181.844	170.655	154.876	120.343	163.897	176.694	133.878	168.858	105.162	99.1017	149.859	155.348	114.584	133.197	309.923	237.613	345.035	211.466	295.86	288.001	244.826	285.237	213.009	269.734	253.022	225.888	261.294	237.083	235.473
1110004F10Rik	494.345	490.661	408.861	511.992	315.382	426.252	187.087	405.953	411.91	225.348	408.795	341.938	444.56	449.847	475.188	927.503	900.912	990.229	699.322	598.981	679.475	627.237	786.118	542.205	671.555	666.496	671.019	684.733	648.55	749.761
1110006O24Rik	8.19809	7.25562	5.92552	5.26276	14.5242	11.4067	0	4.31865	9.59418	7.51159	0	7.88731	1.65264	7.07307	8.99978	4.53388	8.3962	5.92698	1.85497	5.44528	8.62278	2.07832	4.41089	4.30321	4.17115	3.36614	0	3.22143	4.70248	5.81415
1110008F13Rik	261.519	211.773	199.098	284.189	190.889	156.092	249.45	224.57	180.371	210.324	266.336	164.242	157.001	147.12	127.797	409.669	371.952	459.764	139.122	268.634	410.444	335.025	252.401	268.951	246.793	310.807	182.039	365.454	245.704	290.443
1110008L16Rik	275.866	323.329	279.685	403.729	307.082	296.575	187.087	310.943	244.332	247.882	272.53	276.056	274.338	277.264	256.494	249.364	252.726	302.699	133.557	237.777	265.582	234.435	218.584	227.353	203.691	272.096	171.409	245.545	215.138	232.83
1110008P14Rik	124.611	147.833	111.4	134.576	109.969	112.867	93.5436	194.339	110.653	97.6507	130.071	105.319	114.032	100.438	152.096	308.952	314.018	224.802	285.665	332.162	170.731	223.212	264.163	223.767	337.863	156.526	152.806	205.814	279.014	276.965
1110012L19Rik	145.106	127.427	90.0679	163.146	120.343	139.282	103.937	129.56	126.004	75.1159	130.071	86.2965	127.253	121.657	143.097	137.96	157.849	151.985	129.848	87.1245	106.922	159.199	136.247	133.4	102.888	145.305	143.505	149.618	127.751	152.225
1110015O18Rik	0	0	0	0	0	0	0	0	0	0	0	0	0	0	0	0	0	0	0	1.81509	0	0	0	0	0	0	0	0	0	0
1110017D15Rik	0.409905	2.26738	4.74042	3.00729	0	2.40142	0	0	1.27922	0	0	0.927919	6.61056	2.82923	0.899978	0.323849	5.03772	2.11678	1.85497	1.81509	5.17367	1.66266	0.980197	0.717202	0.695191	2.24409	13.2875	2.8635	1.56749	2.37852
1110018N20Rik	11.4773	17.6856	20.1468	13.5328	12.4493	18.0106	0	30.2306	15.9903	7.51159	0	19.4863	24.7896	11.3169	17.9996	9.71546	5.03772	11.0072	9.27483	7.26037	3.44911	6.65063	12.2525	10.758	13.9038	6.73228	49.1638	9.6643	12.5399	8.72122
1110019D14Rik	102.066	84.3466	116.14	121.795	122.418	61.2362	124.725	69.0985	90.8249	232.859	105.296	107.175	109.074	76.3892	75.5982	46.9581	36.1037	74.934	20.4046	56.2679	105.198	79.3918	74.9851	87.4987	59.7865	114.449	67.7663	102.012	58.7809	54.7059
1110020A21Rik	15.9863	14.9647	9.48083	18.0438	16.599	13.8082	20.7875	8.63731	7.67535	0	6.19386	13.4548	11.5685	12.7315	5.39987	4.21003	10.9151	11.854	7.41986	1.81509	12.0719	8.72895	6.86138	10.0408	4.17115	10.0984	17.2738	8.23255	9.79682	8.45694
1110025L11Rik	0	0	0	0	0	0	0	0	0	0	0	0	0	0	0	0	0	0	0	0	0	0	0	0	0	0	0	0	0	0
1110028F11Rik	2.04952	4.08129	8.29573	4.51094	8.29952	7.20426	10.3937	0	4.47729	15.0232	0	8.35127	3.30528	8.48769	6.29985	1.94309	5.03772	5.92698	5.5649	1.81509	5.17367	2.07832	1.4703	1.4344	0.695191	2.24409	10.63	2.14762	3.52686	3.69991
1110028F18Rik	0	0	0	0	0	0	0	0	0	0	0	0	0	0	0	0.323849	0	0	0	0	0	0.415664	0	0	0	0	1.32875	0	0.391873	0
1110032A03Rik	577.146	537.369	532.112	555.597	562.293	542.721	748.349	639.161	542.391	548.346	743.263	434.266	583.382	379.117	411.29	220.541	283.792	272.641	179.932	235.962	331.115	347.911	304.841	357.167	260.697	567.756	418.556	299.593	242.961	244.987
1110032F04Rik	38.9409	32.1968	13.0361	54.8831	33.1981	49.8295	51.9687	86.3731	51.8086	7.51159	86.714	50.5716	47.9266	41.0238	38.6991	0.971546	4.1981	5.50362	5.5649	38.117	6.89822	9.14461	4.90099	34.4257	22.9413	15.7087	11.9588	5.72699	20.3774	6.34271
1110034G24Rik	54.5173	49.8824	74.6616	81.9488	62.2464	62.4369	20.7875	64.7798	66.5197	60.0927	43.357	72.8417	38.0107	69.3161	64.7984	47.6058	66.33	70.277	33.3894	49.0075	48.2876	47.8014	51.4604	48.0525	49.3586	43.1988	78.3963	56.554	48.5922	54.4416
1110036E04Rik	0	0	0	0	0	0.600355	0	0	0.639612	0	0	0	0	0	0	0.323849	3.35848	1.27007	0	0	0	0	0.980197	0	2.08557	0.561023	1.32875	0.715874	0.391873	2.37852
1110037F02Rik	918.186	857.07	839.054	840.539	699.235	841.697	748.349	716.897	880.106	893.879	737.069	855.077	841.194	858.671	770.381	1119.22	1025.18	1181.59	914.498	923.883	945.057	1016.3	1135.07	968.223	913.482	1082.21	971.317	1056.27	972.237	1008.23
1110038B12Rik	59.8461	72.1027	55.6999	37.5912	37.3478	50.4298	10.3937	21.5933	83.7892	15.0232	43.357	52.8914	31.4002	46.6823	53.9987	160.305	220.82	166.379	268.97	94.3849	74.1559	65.2593	131.346	70.2858	117.487	66.7618	93.0125	75.5247	106.589	134.254
1110038F14Rik	80.3413	131.055	82.9573	122.547	143.167	132.078	93.5436	103.648	113.211	142.72	105.296	114.598	130.559	144.291	157.496	158.362	169.603	108.802	159.527	157.913	181.078	126.778	91.1584	107.58	146.685	103.228	94.3413	114.54	127.359	132.933
1110046J04Rik	4.09905	4.53476	4.74042	3.00729	8.29952	3.60213	0	12.956	1.91884	30.0464	0	6.03147	6.61056	8.48769	11.6997	16.5163	15.9528	17.3576	14.8397	5.44528	17.2456	8.31328	17.1535	7.17202	5.56153	11.7815	22.5888	12.5278	10.5806	8.72122
1110051M20Rik	187.326	204.518	200.283	248.854	240.686	240.742	197.481	207.295	234.738	150.232	161.04	217.597	234.675	237.655	244.794	127.92	109.151	152.831	115.008	128.872	156.935	142.988	172.025	189.341	152.247	127.913	127.56	149.26	145.385	125.533
1110057P08Rik	0	0	0	0	0	0	0	0	0	0	0	0	0	0	0	0	0	0	0	0	0	0	0	0	0	0	0	0	0	0
1110058D11Rik	1.63962	3.17433	5.92552	1.50365	10.3744	2.40142	0	0	10.2338	15.0232	0	7.42335	1.65264	2.82923	2.69993	3.88618	7.55658	8.89047	1.85497	3.63019	1.72456	2.49398	4.41089	3.58601	4.86634	0.561023	10.63	3.57937	2.35124	3.96419
1110059E24Rik	225.857	175.495	113.77	246.598	190.889	172.302	197.481	181.383	156.705	127.697	148.653	122.485	163.611	166.925	206.995	209.206	205.707	255.707	127.993	170.619	172.456	210.742	252.401	229.505	192.568	250.216	192.669	207.961	201.031	197.153
1110059G10Rik	157.403	124.253	124.436	168.408	82.9952	108.664	114.331	155.472	120.247	90.1391	154.846	108.567	130.559	132.974	115.197	120.796	130.981	141.824	111.298	112.536	148.312	142.573	138.208	113.318	92.4605	173.917	155.464	150.691	116.778	135.575
1110065P20Rik	8.608	13.1508	14.2213	2.25547	8.29952	9.00532	10.3937	8.63731	3.83767	7.51159	0	6.95939	8.2632	16.9754	11.6997	19.1071	15.1132	11.854	9.27483	27.2264	12.0719	11.6386	10.2921	15.0612	20.8557	3.92716	3.98625	7.51668	16.0668	15.0639
1190002N15Rik	202.903	215.855	125.621	214.27	273.884	244.945	353.387	310.943	181.65	135.209	241.56	197.183	390.023	270.191	258.294	120.148	104.113	124.467	265.26	174.249	175.905	276.417	158.302	225.919	171.017	207.018	231.203	267.737	225.719	196.624
1190003K10Rik	0	0	0	0	0	0	0	0	0	0	0	0	0	0	0	0	0	0.423356	0	0	0	0	0	0	0	0	1.32875	0	0	0
1190005I06Rik	0	0	0	0	0	0	0	0	0	0	0	0	0	0	0	0	0	0	0	0	0	0	0	0	0	0	0	0	0	0
1190007I07Rik	54.1074	51.2428	56.885	72.175	62.2464	49.2291	124.725	116.604	47.3313	90.1391	99.1017	42.2203	66.1056	60.8284	63.8984	45.3388	46.1791	46.5691	29.6794	41.7471	60.3595	51.958	52.4406	57.3762	54.2249	54.4193	53.15	52.6167	45.8491	61.0486
1190028D05Rik	0	0	0	0	0	0	0	0	0	0	0	0	0	0	0	0	0	0	0	0	0	0	0	0	0	0	1.32875	0.715874	0	0
1300002E11Rik	223.398	191.82	290.351	130.065	207.488	196.316	280.631	190.021	288.465	428.161	322.081	276.52	249.549	206.534	195.295	300.855	362.716	363.239	211.466	197.845	574.277	221.133	249.46	187.19	212.729	295.659	197.984	218.342	179.478	287.008
1300017J02Rik	0.819809	0.906953	0	0.751823	0	0	0	0	0.639612	0	0	0.927919	3.30528	1.41461	0	1.61924	1.67924	0.423356	0	0	1.72456	0	0	0.717202	1.39038	0.561023	5.315	0.357937	0.391873	0.792839
1500002F19Rik	5.32876	7.25562	9.48083	6.01459	8.29952	5.40319	0	0	5.1169	15.0232	0	12.5269	3.30528	12.7315	7.19982	4.53388	5.87734	1.27007	0	0	3.44911	0.831328	4.90099	6.45482	0.695191	2.24409	10.63	2.14762	4.3106	3.96419
1500004A13Rik	22.9547	21.3134	35.5531	15.0365	39.4227	16.2096	31.1812	25.9119	27.5033	52.5811	18.5816	43.6122	31.4002	33.9508	17.9996	12.6301	15.1132	11.854	11.1298	12.7057	27.5929	18.2892	13.7228	14.344	14.599	14.0256	17.2738	11.8119	11.3643	12.9497
1500009C09Rik	0	0	0	0	0	0	0	0	0	0	0	0	0	0	0	0	0	0.423356	0	7.26037	0	0	0	0	0	0	29.2325	0.357937	1.56749	0
1500009L16Rik	8.19809	7.25562	3.55531	3.75912	4.14976	4.80284	10.3937	8.63731	2.55845	0	12.3877	5.10356	6.61056	8.48769	19.7995	3.88618	1.67924	2.96349	1.85497	3.63019	5.17367	12.4699	9.31187	20.0817	8.3423	6.73228	17.2738	7.87461	3.91873	9.24978
1500011B03Rik	56.9767	54.4172	42.6638	64.6568	37.3478	55.2326	62.3624	69.0985	43.4936	30.0464	37.1631	45.468	56.1898	62.243	56.6986	69.9513	73.8866	70.277	48.2291	52.6377	72.4314	57.7773	65.6732	73.1546	55.6153	70.6889	46.5063	56.912	65.4428	71.0912
1500011K16Rik	183.637	148.287	141.027	169.912	139.017	111.666	166.3	125.241	97.8607	97.6507	142.459	102.535	85.9373	155.608	150.296	134.397	139.377	142.248	61.2138	147.023	105.198	116.386	94.589	121.207	143.905	116.132	99.6563	145.322	132.845	162.268
1500012K07Rik	0	0	0	0	0	0	0	0	0	0	0	0	0	0	0	0	0	0.423356	0	0	0	0	0	0	0	0	5.315	0.357937	0	0
1500015A07Rik	34.8419	30.8364	34.368	21.0511	29.0483	27.016	72.7562	25.9119	37.0975	52.5811	30.9693	48.2518	31.4002	46.6823	30.5993	35.9472	39.4621	31.7517	64.9238	25.4113	43.1139	23.2772	33.3267	27.2537	22.2461	22.4409	47.835	27.9191	26.6474	44.6632
1500015L24Rik	0	0	0	0	0	0	0	0	0	0	0	0	0	0	0	2.91464	0.83962	0	0	0	0	0	0	0	0	0.561023	5.315	0	0	0
1500015O10Rik	6.14857	10.43	5.92552	8.27006	4.14976	10.206	20.7875	43.1865	8.31496	7.51159	6.19386	6.95939	16.5264	7.07307	55.7986	3.56234	3.35848	4.23356	1.85497	41.7471	5.17367	3.74098	5.39109	7.88922	5.56153	5.61023	5.315	2.8635	4.70248	4.49275
1500017E21Rik	0.819809	0.453476	2.37021	0	0	0	0	0	0	0	0	0.46396	1.65264	1.41461	1.79996	0	0	0	0	0	1.72456	0	0.980197	0	0	0	17.2738	0.715874	0.391873	0.528559
1500026H17Rik	143.057	97.9509	109.03	147.357	53.9469	87.0514	72.7562	51.8238	80.5911	67.6043	92.9079	88.1523	64.453	86.2915	70.1983	44.0434	36.1037	45.7224	12.9848	52.6377	20.6947	60.687	51.9505	82.4782	52.8345	73.4941	39.8625	56.1961	42.3223	39.6419
1500035N22Rik	11.0674	11.7904	39.1084	8.27006	41.4976	27.016	0	12.956	38.3767	37.5579	12.3877	60.7787	8.2632	12.7315	8.99978	5.82928	15.9528	10.5839	9.27483	7.26037	18.9701	11.6386	6.86138	13.6268	16.6846	10.0984	22.5888	8.59049	8.22933	10.3069
1520401A03Rik	0	0	2.37021	3.00729	2.07488	1.20071	0	0	1.27922	0	0	1.39188	0	0	0.899978	0	0	0.846711	0	3.63019	0	0	0.490099	0	1.39038	1.12205	15.945	0.715874	0.391873	0.792839
1600002D24Rik	0	0	0	1.50365	0	0	0	0	1.91884	0	0	0	0	1.41461	0	0.323849	0	0	1.85497	0	0	0.415664	0.490099	0	0	0	13.2875	0	0	0.528559
1600002H07Rik	34.8419	40.3594	23.7021	45.1094	43.5725	21.0124	31.1812	30.2306	27.5033	15.0232	6.19386	35.2609	33.0528	38.1946	38.6991	66.0651	64.6508	51.226	37.0993	56.2679	36.2157	30.7591	54.401	51.6386	50.749	31.9783	23.9175	32.9302	38.0117	40.699
1600002K03Rik	31.9726	30.3829	18.9617	35.3357	45.6474	34.8206	41.575	17.2746	31.341	37.5579	12.3877	26.4457	9.91584	24.0485	22.4995	66.0651	60.4527	60.5399	35.2443	41.7471	31.042	27.8495	49.5	47.3353	51.4442	19.0748	22.5888	34.7199	36.8361	35.6777
1600010M07Rik	1.22971	0.906953	3.55531	0	0	1.20071	0	0	0.639612	0	0	0.46396	1.65264	1.41461	0.899978	2.26694	1.67924	6.35034	1.85497	0	5.17367	1.24699	3.43069	2.15161	1.39038	1.68307	19.9313	0.715874	1.95936	2.11424
1600012H06Rik	276.276	267.551	225.17	366.138	302.933	258.753	259.843	358.448	240.494	187.79	328.274	215.277	236.328	273.021	287.993	301.827	344.244	317.093	345.024	208.736	277.654	285.146	264.653	285.446	258.611	251.899	209.943	306.752	307.228	292.557
1600014C10Rik	740.288	758.666	682.62	803.699	527.02	555.328	675.593	604.612	625.541	548.346	551.253	516.387	477.613	514.92	548.087	432.986	394.621	435.633	272.68	455.588	415.618	447.255	408.742	554.397	527.65	488.09	463.734	427.377	437.722	339.071
1600014C23Rik	0	0	0	0	0	0	0	0	0	0	0	0	0	0	0	0.647697	0	0	1.85497	0	1.72456	0.415664	0	0	0.695191	1.12205	0	0.715874	0.391873	0
1600015I10Rik	0	0.453476	0	0	0	0.600355	0	0	0	0	0	0	1.65264	0	0	0.323849	0	0	0	0	0	0	0	0	0	0	7.9725	0.357937	0.391873	0.26428
1600019K03Rik	0	0	0	0	0	0	0	0	0	0	0	0	0	0	0	0	0	0	0	0	0	0	0	0	0	0	2.6575	0	0	0
1600020E01Rik	62.3055	52.1498	63.9956	81.9488	41.4976	42.6252	20.7875	17.2746	50.5294	60.0927	37.1631	51.0356	77.6741	39.6092	61.1985	35.2995	57.9338	57.9997	53.794	29.0415	51.7367	36.1628	39.698	56.659	49.3586	44.8819	37.205	43.6683	42.3223	51.5345
1600023N17Rik	3.27924	1.81391	2.37021	2.25547	2.07488	1.80106	0	0	3.19806	7.51159	0	2.78376	3.30528	1.41461	2.69993	2.26694	1.67924	3.38685	5.5649	1.81509	6.89822	3.74098	3.92079	1.4344	0.695191	0.561023	2.6575	1.78968	4.70248	1.58568
1600025M17Rik	0	0	0	0	0	0	0	0	0	0	0	0.46396	0	0	0	0	0	0	0	0	0	0	0	0	0	0	3.98625	0	0.391873	0
1600027J07Rik	0	0	0	0	0	0	0	0	0	0	0	0	0	0	0	0	0	0	0	0	0	0	0	0	0	0	14.6163	0	0.391873	0
1600029I14Rik	0	1.81391	4.74042	0	0	1.20071	0	0	3.19806	7.51159	0	3.24772	0	0	0	0.323849	0	2.54013	0	1.81509	0	0.831328	0.980197	1.4344	0	0	2.6575	0.357937	0.783746	0.792839
1600029O15Rik	1.22971	0	1.1851	0	0	0	0	0	0	7.51159	0	0.46396	0	0	0	0	0	0	1.85497	0	0	0.415664	0	0	1.39038	0	7.9725	0.715874	0	1.05712
1700001C02Rik	0	0	0	0	0	0.600355	0	0	0	0	0	0.46396	0	0	0.899978	0	0	0	1.85497	0	0	0.415664	0	0	0	0	2.6575	0.357937	0	0.26428
1700001C19Rik	2.86933	0	0	0.751823	0	0.600355	0	8.63731	1.91884	0	0	1.85584	1.65264	2.82923	0.899978	0.971546	0	0.846711	3.70993	1.81509	3.44911	0.831328	0.980197	2.15161	0	1.12205	10.63	0.715874	1.17562	0.528559
1700001D01Rik	17.216	23.1273	52.1446	24.0583	49.7971	13.8082	10.3937	21.5933	35.1787	75.1159	18.5816	51.9635	3.30528	12.7315	13.4997	11.6586	17.632	14.3941	29.6794	7.26037	12.0719	12.0543	12.7426	37.2945	18.7702	7.85433	17.2738	15.3913	16.0668	15.8568
1700001F09Rik	0	0	0	0	0	0	0	0	0	0	0	0.927919	0	0	0	12.6301	17.632	7.19705	3.70993	0	0	0.831328	14.2129	2.15161	2.78077	2.80512	9.30125	1.78968	1.56749	2.11424
1700001G01Rik	0	0.453476	0	0	0	0	0	0	0	0	0	0.46396	0	0	0	0	0	0	0	0	0	0	0	0	0	0	11.9588	0.357937	0	0
1700001G11Rik	2.45943	4.98824	3.55531	0.751823	6.22464	1.20071	0	4.31865	3.83767	7.51159	0	6.95939	0	0	4.49989	3.23849	5.87734	4.65691	0	1.81509	1.72456	2.49398	3.92079	1.4344	6.95191	5.04921	5.315	2.8635	3.52686	2.6428
1700001G17Rik	4.50895	3.17433	4.74042	6.01459	6.22464	4.80284	0	0	0	7.51159	6.19386	2.3198	1.65264	2.82923	2.69993	3.88618	5.87734	0.846711	1.85497	1.81509	1.72456	0.831328	0.980197	2.15161	0	3.36614	3.98625	0.357937	3.52686	3.43563
1700001J03Rik	1.63962	3.17433	7.11063	2.25547	4.14976	4.80284	0	8.63731	6.39612	15.0232	0	10.2071	4.95792	2.82923	3.59991	1.94309	5.03772	6.35034	0	0	1.72456	2.49398	4.90099	1.4344	4.17115	1.68307	1.32875	5.01112	5.87809	4.22847
1700001J11Rik	0	0	0	0	0	0	0	0	0	0	0	0	0	1.41461	0	0	0	0	0	0	0	0	0	0	0	0	5.315	0	0	0
1700001K19Rik	10.2476	7.7091	11.851	6.01459	12.4493	9.00532	0	12.956	12.7922	7.51159	18.5816	12.9909	9.91584	11.3169	12.5997	7.77237	12.5943	3.8102	1.85497	3.63019	12.0719	5.40363	7.35148	5.73762	6.95191	5.61023	10.63	3.22143	5.09435	12.6854
1700001K23Rik	6.96838	4.53476	8.29573	3.75912	6.22464	7.20426	0	4.31865	7.03573	0	6.19386	9.27919	8.2632	2.82923	4.49989	1.29539	1.67924	2.11678	1.85497	1.81509	1.72456	1.24699	1.4703	2.86881	0.695191	2.80512	10.63	3.57937	0.783746	1.84996
1700001L05Rik	121.332	105.66	107.844	105.255	120.343	136.281	41.575	99.329	93.3834	97.6507	105.296	102.999	104.116	90.5353	112.497	75.1329	73.047	104.992	94.6032	88.9396	98.2997	96.0184	98.5098	88.2159	88.9845	121.181	89.0263	117.761	108.941	81.1338
1700001L19Rik	0.819809	0.453476	1.1851	3.00729	2.07488	1.80106	10.3937	4.31865	3.19806	0	0	3.71168	0	2.82923	6.29985	1.61924	0	1.27007	0	1.81509	0	1.24699	1.4703	1.4344	0	0.561023	14.6163	1.43175	2.74311	0.792839
1700001O22Rik	2.86933	4.98824	9.48083	6.01459	8.29952	11.4067	0	0	7.03573	0	0	6.03147	8.2632	9.9023	3.59991	3.56234	5.03772	3.38685	9.27483	3.63019	0	9.14461	4.90099	2.15161	0.695191	2.24409	1.32875	7.15874	5.87809	7.39983
1700001P01Rik	0	1.36043	4.74042	0.751823	0	0.600355	0	0	0.639612	0	0	1.85584	0	0	0.899978	1.29539	3.35848	2.96349	0	0	1.72456	0	0.490099	0.717202	0	1.12205	3.98625	1.07381	1.95936	1.05712
1700003C15Rik	0	0	0	0	0	0	0	0	0	0	0	0	0	0	0	0	0	0	0	0	0	0	0	0	0	0	0	0	0	0
1700003D09Rik	7.37828	11.7904	9.48083	12.0292	14.5242	18.611	0	8.63731	10.8734	7.51159	12.3877	24.1259	16.5264	21.2192	11.6997	0.647697	0.83962	0.423356	1.85497	0	0	5.40363	1.4703	7.88922	2.78077	4.48819	2.6575	3.93731	3.91873	2.11424
1700003E16Rik	45.4994	41.7198	34.368	21.8029	24.8986	61.2362	72.7562	47.5052	48.6105	30.0464	43.357	41.2924	36.3581	36.78	53.9987	23.9648	17.632	15.6642	22.2596	39.9321	25.8683	29.0965	22.0544	28.6881	29.8932	21.8799	31.89	20.0445	33.7011	28.0136
1700003E24Rik	0.409905	0.453476	0	0	0	0	0	0	0	0	0	0	0	0	0	0	0	0	0	0	0	0	0	0	0	0	0	0	0	0
1700003F12Rik	0.409905	0.453476	0	0	2.07488	0	0	0	0	0	0	1.85584	0	0	0	0.647697	0.83962	0	0	0	0	0	0.490099	0	0.695191	0.561023	2.6575	0.357937	0.783746	0
1700003G13Rik	0	0	0	0	0	0	0	0	0.639612	0	0	0.46396	0	0	0	0	0	0	0	0	0	0	0	0	0	0	1.32875	0	0	0
1700003G18Rik	0.409905	1.81391	0	0	0	1.80106	0	0	1.27922	0	0	0.46396	0	2.82923	0	0.323849	0	0	1.85497	0	0	0	0.490099	0.717202	0.695191	0	2.6575	0.357937	0.391873	0.26428
1700003H04Rik	0	0	0	0	0	0	0	0	0	0	0	0	0	0	0	0	0	0	0	0	0	0	0	0	0	0	0	0	0	0
1700003I22Rik	0	0	0	0	0	0	0	0	0	0	0	0	0	0	0	0	0	0	0	0	0	0	0	0	0	0	6.64375	0	0	0
1700003L19Rik	0	0	0	0.751823	0	1.20071	0	0	0	0	0	0.927919	0	0	0	0	0	0	0	0	0	0	0.490099	0	0	0	3.98625	0	0	0
1700003M07Rik	0	0	0	0	0	0	0	4.31865	1.27922	0	0	0	0	0	0.899978	0	0	0	1.85497	0	0	0	0	0	0.695191	0	5.315	1.07381	0	0
1700003P14Rik	6.55847	11.3369	14.2213	4.51094	16.599	1.80106	0	0	17.2695	37.5579	6.19386	17.6305	1.65264	9.9023	6.29985	0.647697	1.67924	2.11678	0	1.81509	1.72456	2.07832	1.96039	7.17202	4.17115	3.36614	6.64375	2.50556	1.17562	0.792839
1700006A11Rik	0	0	0	0	0	0	0	0	0	0	0	0.46396	0	0	0	0	0	0	0	0	0	0	0	0	0	0	5.315	0.357937	0	0
1700006E09Rik	0	0	0	0	0	0	0	0	0	0	0	0	0	0	0	0	0	0	0	0	0	0	0	0	0	0	6.64375	0	0	0
1700006F04Rik	0.409905	0	0	0	0	0	0	0	1.27922	0	0	1.39188	1.65264	0	0	0	0	0	0	0	0	0	0.980197	0	0	0	1.32875	0	0	0
1700006H20Rik	1.22971	0	1.1851	0.751823	0	2.40142	0	0	1.27922	0	0	0	0	0	0	0.647697	0	0.423356	0	0	3.44911	0.831328	0.490099	0.717202	0	0	7.9725	0.715874	0.391873	1.3214
1700006H21Rik	0	0	0	0	0	0	0	0	0	0	0	0	0	0	0	0	0	0	0	0	0	0	0	0	0	0	1.32875	0	0	0
1700007B14Rik	0	0	1.1851	2.25547	0	0	0	0	0.639612	0	0	0.46396	0	0	0.899978	0	0.83962	0	0	0	0	0	0	0	0	0	5.315	0.357937	0	0
1700007E05Rik	2.45943	1.36043	0	0.751823	0	1.20071	0	0	1.91884	0	0	2.3198	0	0	0	0	0.83962	0.846711	0	0	0	0	0	0	0.695191	2.80512	5.315	0	0	0
1700007F19Rik	25.4141	27.2086	58.0701	27.8175	62.2464	23.4138	10.3937	12.956	49.2501	67.6043	30.9693	61.2427	26.4422	29.7069	20.6995	4.53388	5.87734	7.6204	0	10.8906	8.62278	6.65063	13.7228	21.5161	15.2942	16.2697	7.9725	13.9595	5.87809	4.22847
1700007G11Rik	0.409905	0	0	0	0	1.20071	10.3937	0	0.639612	0	0	0.927919	0	5.65846	2.69993	0.323849	0	0.423356	0	0	0	0.831328	0.490099	0	0.695191	0.561023	0	1.43175	1.17562	0.528559
1700007J10Rik	7.78819	5.89519	9.48083	2.25547	12.4493	4.80284	10.3937	0	8.95457	0	0	12.0629	0	8.48769	5.39987	4.53388	12.5943	6.35034	24.1145	1.81509	10.3473	1.66266	4.90099	5.73762	2.78077	5.61023	2.6575	1.43175	5.87809	9.51406
1700007K09Rik	0	0	2.37021	1.50365	0	0	0	0	0	7.51159	0	0.927919	0	0	0.899978	0	0.83962	0	1.85497	0	0	0	0.980197	0	0.695191	1.12205	5.315	0.357937	0.783746	0.26428
1700007K13Rik	2.45943	2.72086	9.48083	5.26276	8.29952	4.20248	0	0	7.03573	7.51159	12.3877	2.78376	8.2632	1.41461	3.59991	1.61924	1.67924	0.423356	0	1.81509	0	2.49398	5.88118	6.45482	6.25672	4.48819	1.32875	2.8635	1.95936	2.6428
1700007L15Rik	18.8556	22.6738	16.5915	33.8321	16.599	15.6092	10.3937	4.31865	16.6299	0	37.1631	14.3827	8.2632	14.1461	13.4997	15.5447	8.3962	16.0875	1.85497	10.8906	8.62278	9.56027	22.0544	35.1429	20.1606	15.7087	10.63	12.8857	11.3643	12.1569
1700007P06Rik	0.409905	0	3.55531	0.751823	0	0.600355	0	0	0	0	6.19386	1.39188	1.65264	0	0.899978	0	0	0	0	0	0	0.831328	0	1.4344	0	0	5.315	1.43175	0	0.528559
1700008C04Rik	0	0	1.1851	0	0	0	0	0	0	0	0	0	0	0	0	0	0	0	0	0	0	0	0	0	0	0.561023	6.64375	0.715874	0	0
1700008J07Rik	36.8914	42.1733	41.4786	40.5985	33.1981	43.2255	10.3937	86.3731	44.1332	67.6043	105.296	43.6122	49.5792	49.5115	34.1992	32.7087	40.3018	42.7589	22.2596	29.0415	44.8385	39.9038	33.3267	42.3149	31.9788	63.3956	45.1775	36.1516	21.553	35.1492
1700008K24Rik	0	0	0	0	0	0.600355	0	0	0	0	0	0	1.65264	0	0	0	0	0	0	0	0	0	0.490099	0	0	0	2.6575	0	0	0
1700008O03Rik	0	2.72086	2.37021	0	4.14976	1.20071	0	0	1.91884	0	0	1.39188	4.95792	2.82923	0.899978	1.29539	1.67924	2.54013	5.5649	3.63019	0	1.24699	0	2.15161	2.78077	0.561023	10.63	0.715874	0.783746	2.90707
1700008P02Rik	0	0	0	0	0	0.600355	0	0	0	0	0	0	0	0	0	0	0	0	0	0	0	0.415664	0	0	0	0	2.6575	0	0	0
1700009C05Rik	0	0	0	0	0	0	0	0	0	0	0	0	0	0	0	0	0	0	0	0	0	0	0	0	0	0	3.98625	0	0	0
1700009J07Rik	11.4773	25.3947	11.851	12.781	20.7488	11.4067	31.1812	12.956	17.2695	0	0	14.8467	8.2632	12.7315	8.99978	4.21003	9.23582	6.35034	9.27483	10.8906	20.6947	14.9639	10.7822	11.4752	15.2942	15.7087	34.5475	14.3175	12.5399	6.60699
1700009N14Rik	0.819809	0	0	0	0	0	0	0	0	0	0	0	0	0	0	0	0	0	0	0	0	0	0.490099	0	0	0	3.98625	0.357937	0	0
1700010B08Rik	0	0	0	0.751823	0	0	0	0	0	0	0	0	0	0	0	0	0	0	0	0	0	0	0	0	0	0	2.6575	0	0.391873	0.26428
1700010D01Rik	0.819809	0	0	0	0	0	0	0	0	0	0	0.46396	0	2.82923	0	0	0	0	0	0	0	0	0	0	0	0	1.32875	0	0.391873	0
1700010I02Rik	0	0	0	0	0	0	0	0	0.639612	0	0	0.46396	0	0	0	0	0	0	0	0	0	0	0.980197	0.717202	0	0	3.98625	0	0	0
1700010I14Rik	23.7745	15.4182	17.7766	7.51823	12.4493	12.0071	10.3937	8.63731	17.2695	30.0464	18.5816	16.2386	16.5264	15.5608	8.99978	13.9255	10.9151	17.7809	14.8397	7.26037	17.2456	12.0543	16.6634	15.7784	18.075	17.9527	33.2188	13.6016	12.9318	16.3853
1700010J16Rik	0.409905	0	1.1851	0	0	0	0	0	0	0	0	0	0	0	0	0	0	0	0	0	0	0	0	0	0	0	3.98625	0	0	0
1700010K23Rik	0	0	0	0	0	0	0	0	0	0	0	0	0	0	0	0	0	0	0	0	0	0	0	0	0	0	0	0	0	0
1700010L04Rik	0.409905	0.453476	3.55531	0.751823	2.07488	1.80106	0	0	6.39612	0	0	2.78376	3.30528	4.24384	0.899978	0	0	0.846711	5.5649	1.81509	1.72456	1.66266	1.4703	0	2.08557	0	26.575	2.14762	0	1.05712
1700010N08Rik	0	0.906953	1.1851	3.00729	0	2.40142	0	0	1.27922	0	0	1.85584	0	1.41461	0.899978	0.647697	0	0.846711	1.85497	1.81509	0	1.24699	0	1.4344	0	0.561023	5.315	0.715874	0.391873	0.26428
1700011B04Rik	0	0	0	0	0	0	0	0	0	0	0	0	0	0	0	0	0.83962	0	0	0	0	0	0	0	0	0.561023	5.315	0	0	0
1700011C11Rik	0	0	0	0	0	0	0	0	0	0	0	0	0	0	0.899978	0	0	0	0	0	0	0	0	0	0	0	0	0	0	0
1700011E24Rik	0	0	1.1851	0	2.07488	1.20071	0	0	1.91884	0	0	0.927919	0	0	0.899978	0.323849	1.67924	0.423356	9.27483	0	0	1.66266	0	0	1.39038	0.561023	9.30125	0.715874	0.391873	0.792839
1700011H14Rik	1363.34	1116.01	1061.85	1598.38	2309.34	2052.01	2473.71	2699.16	1374.53	1352.09	1851.96	1139.48	2730.16	2102.12	1998.85	1315.47	1142.72	1788.25	886.673	1796.94	2500.61	2577.95	2346.1	2358.16	1829.74	2975.11	1704.79	3073.25	1929.97	1851.28
1700011I03Rik	0.409905	0	1.1851	3.75912	2.07488	0.600355	0	8.63731	0.639612	0	0	0.927919	0	0	2.69993	1.94309	17.632	3.38685	1.85497	0	0	0.831328	0.490099	0.717202	0.695191	2.24409	3.98625	0.357937	0	2.37852
1700011L22Rik	1.22971	0.453476	0	0	0	0.600355	0	0	0	0	0	2.78376	0	0	0	0	0	0.423356	0	0	3.44911	0	0	0.717202	0	1.12205	2.6575	0	0	0.528559
1700011M02Rik	0	0	0	0	0	0	0	0	0	0	0	0.46396	0	0	0	0	0.83962	0	0	0	0	0	0	0	0	0	0	0	0	0
1700012A03Rik	0	0	0	0	0	0	0	0	0	0	6.19386	0	0	0	0	0	0	0	0	0	0	0.415664	0	0	0	0	5.315	0.357937	0	0
1700012B07Rik	0	0	0	0	0	0	0	0	0	0	0	0.46396	0	0	0	0	0	0	0	0	0	0.415664	0	0	0	0	9.30125	0	0	0
1700012B09Rik	0	0	0	0	0	0	0	0	0	0	0	0	0	0	0	0	0	0	0	0	0	0	0	0	0	0	2.6575	0	0.391873	0
1700012C14Rik	0	0	0	0.751823	0	0.600355	0	0	0	0	0	0.927919	0	0	0	0.323849	0.83962	0	0	0	0	0.415664	0.490099	0	0	0	1.32875	0.357937	0.391873	0.26428
1700012D01Rik	2.86933	4.53476	0	2.25547	8.29952	3.60213	0	4.31865	2.55845	0	0	4.17564	1.65264	1.41461	4.49989	1.94309	5.03772	5.08027	11.1298	0	6.89822	3.74098	0	1.4344	2.78077	1.68307	7.9725	1.43175	2.74311	3.17135
1700012D14Rik	12.707	10.8834	14.2213	11.2774	10.3744	17.4103	10.3937	4.31865	23.6656	45.0695	0	24.1259	3.30528	11.3169	15.2996	4.53388	9.23582	4.65691	3.70993	7.26037	10.3473	4.5723	9.31187	10.0408	5.56153	5.04921	6.64375	6.08493	5.09435	4.49275
1700012D16Rik	2.45943	7.25562	2.37021	6.76641	4.14976	3.00177	10.3937	0	5.1169	7.51159	6.19386	5.10356	3.30528	5.65846	4.49989	1.29539	0.83962	0.423356	0	0	1.72456	0.831328	0.980197	0.717202	0.695191	2.24409	2.6575	2.14762	0.783746	1.05712
1700012H19Rik	0	0	0	0	0	0	0	0	0	0	0	0	0	0	0	0	0	0	0	0	0	0	0	0	0	0	2.6575	0.357937	0	0
1700012I11Rik	0	0	0	0	0	0	0	0	0.639612	0	0	0	0	0	0	0	0	0	0	0	0	0.415664	0	0	0	0	1.32875	0.715874	0	0
1700012J15Rik	0	0	0	0	0	0	0	0	0	0	0	0	0	0	0	0	0	0	0	0	0	0	0	0	0	0	0	0	0	0
1700012L04Rik	0	0	0	0	0	0.600355	0	0	0	0	0	0	0	0	0	0	0	0	3.70993	0	0	0	0.490099	0	0	0	0	0	0.391873	0
1700012P22Rik	0	0	0	0	0	0	0	0	0	0	0	0.46396	0	0	0	0	0	0	0	0	0	0	0	0	0	0	9.30125	0	0	0
1700013D24Rik	0	0	0	0	0	0	0	0	0	0	0	0.46396	0	0	0	0	0	0	0	0	0	0	0	0	0	0	3.98625	0	0	0
1700013F07Rik	0.409905	0	0	0.751823	0	0	0	0	0	0	0	0	0	0	0.899978	0	0	0	1.85497	1.81509	0	0.415664	0.980197	0.717202	0	0.561023	3.98625	0	0	0.528559
1700013G24Rik	0	0	0	0	0	0	0	0	0.639612	0	0	0.927919	0	0	0	0	0	0	0	0	1.72456	0	0	0	0	0	2.6575	0	0	0.792839
1700013H16Rik	0	0	0	0	0	0	0	0	0	0	0	0.46396	0	0	0.899978	0	0	0	0	0	0	0	0	0	0	0	5.315	0.357937	0	0
1700013N06Rik	0	0	0	0	0	0	0	0	0	0	0	0.46396	0	0	0	0	0	0	0	0	0	0	0	0	0	0	0	0	0	0
1700015C15Rik	0	0	0	0	0	0	0	0	0	0	0	0	0	0	0	0	0	0.846711	0	0	0	0	0	0	0	0	2.6575	0	0	0.26428
1700015E13Rik	8.19809	7.7091	16.5915	10.5255	20.7488	12.6075	0	4.31865	15.3507	15.0232	6.19386	25.0538	6.61056	14.1461	3.59991	4.53388	2.51886	5.08027	5.5649	1.81509	5.17367	3.74098	4.41089	12.9096	4.17115	6.17126	7.9725	1.78968	7.05371	2.37852
1700015F17Rik	0.409905	0.453476	0	0	2.07488	0	0	0	0	0	0	0	0	1.41461	0.899978	0	0	0	0	1.81509	0	0.415664	0.490099	0	0	0	0	0.357937	0	0.26428
1700015G11Rik	1.22971	0	1.1851	2.25547	2.07488	3.00177	0	4.31865	1.27922	0	0	2.3198	0	1.41461	0	0	0.83962	1.27007	0	0	5.17367	1.24699	0	0.717202	0.695191	1.12205	0	0.715874	1.56749	0.528559
1700016A09Rik	0.819809	0.453476	3.55531	0	2.07488	1.20071	0	4.31865	1.91884	0	0	6.03147	1.65264	0	2.69993	0.647697	1.67924	0	0	0	0	0	0	0.717202	0.695191	0	1.32875	0	0.783746	0.792839
1700016B01Rik	0	0	0	0	0	0	0	0	0	0	0	0	0	0	0	0	0	0	0	0	0	0	0	0	0	0	0	0	0	0
1700016C15Rik	279.965	228.552	289.165	361.627	143.167	127.275	155.906	116.604	170.137	157.743	179.622	138.724	114.032	94.7792	80.098	544.39	376.989	991.499	220.741	290.415	305.246	264.778	821.405	607.47	641.662	883.612	237.846	441.694	265.69	227.016
1700016C19Rik	0	0.453476	0	0	0	0.600355	0	0	0	0	0	0	0	0	0	0	0	0	1.85497	0	0	0	0.490099	0	0	0.561023	14.6163	0.715874	0.391873	0
1700016D06Rik	0.409905	0.453476	1.1851	0	0	1.20071	0	0	0	0	0	0	0	0	0.899978	0.323849	0	0	0	0	0	0.415664	0.490099	0	0	0	5.315	0.357937	0	0.26428
1700016G14Rik	3.68914	1.36043	1.1851	1.50365	0	0.600355	0	0	3.19806	0	0	1.85584	1.65264	0	0.899978	1.61924	0	1.69342	0	0	0	0	0.490099	4.30321	0	1.12205	9.30125	0.715874	0	0
1700016G22Rik	0	0	0	0	0	0	0	0	0	0	0	0.46396	0	0	0	0	0	0.846711	0	0	0	0	0	0	0	0	7.9725	0	0.783746	0
1700016H13Rik	0	1.36043	0	0	0	0	0	0	0	0	6.19386	0.46396	0	0	0	1.29539	3.35848	0.423356	0	0	0	0.415664	0	0	0.695191	0	7.9725	0.357937	0.783746	0
1700016J18Rik	1.63962	1.81391	2.37021	1.50365	2.07488	1.20071	0	0	3.83767	15.0232	0	0.927919	0	0	3.59991	0	0	0.423356	3.70993	0	0	0	1.96039	0	2.08557	0.561023	7.9725	1.07381	1.17562	1.58568
1700016K19Rik	0.409905	0.453476	2.37021	0.751823	0	0	0	0	0	0	0	0	3.30528	0	0	0.647697	0.83962	0	0	1.81509	0	1.66266	0.980197	0	1.39038	1.12205	3.98625	1.78968	0	0.528559
1700016L04Rik	0.819809	0.453476	2.37021	0	0	0	0	0	0	0	0	0.46396	0	0	0	0	0.83962	0.423356	0	0	0	0	0.490099	0	0	0	2.6575	0.357937	0.391873	1.05712
1700016L21Rik	0	0	0	0	0	0	0	0	0	0	0	0	0	0	0	0	0	0	0	0	0	0	0	0	0	0	0	0	0	0
1700016P04Rik	0	0	0	0	0	0	0	0	0	0	0	0	0	1.41461	0	0	0	0	0	0	0	0	0	0	0	0	5.315	0	0	0
1700017B05Rik	114.363	134.682	203.838	126.306	163.916	186.11	187.087	246.163	173.335	225.348	142.459	186.976	155.348	162.681	206.995	420.679	483.621	279.838	727.146	303.121	288.001	214.483	260.242	208.706	291.98	176.161	235.189	172.884	329.173	328.235
1700017D01Rik	0	0	0	0	0	0	0	0	0	0	0	0.46396	0	0	0	0	0	0	0	0	0	0.415664	0	0	0.695191	0.561023	5.315	0	0	0.26428
1700017G19Rik	0	0	0	0	0	0	0	0	0	0	0	0	0	0	0	0	0	0	0	0	0	0	0	0	0	0	6.64375	1.07381	0.391873	0
1700017J07Rik	0	0	0	0	0	0.600355	0	0	0	0	0	0	0	0	0.899978	0	0	0	0	0	0	0	0	0	0	0	0	0	0	0
1700017L05Rik	0	0	0	0	0	0	0	0	0	0	0	0	0	0	0	0	0	0	0	0	0	0	0	0	0	0	1.32875	0	0	0
1700017M07Rik	0	0	0	0	0	0	0	0	0	0	0	0	0	0	0	4.53388	2.51886	2.54013	0	0	0	0.415664	0.490099	0	0	0.561023	6.64375	0.357937	0	0.26428
1700017N19Rik	0	0	0	0	0	0	0	0	0	0	0	0	0	0	0	0	0	0	0	0	0	0	0	0	0	0	13.2875	0.357937	0.391873	0
1700018A04Rik	0	0.453476	0	0	0	0	0	0	0	0	0	0.46396	1.65264	0	0.899978	0.323849	0	0	0	1.81509	0	0	0	0	0.695191	0	3.98625	0.357937	0.783746	0
1700018A23Rik	1.63962	3.17433	2.37021	1.50365	2.07488	1.20071	0	0	3.19806	0	0	3.24772	0	0	1.79996	0.323849	0	0.846711	3.70993	0	1.72456	0.415664	0.980197	0.717202	1.39038	0.561023	0	0.357937	0.783746	0.26428
1700018B08Rik	0	0	0	0	0	0	0	0	0	0	0	0	0	0	0	0	0	0	0	0	0	0	0	0	0	0.561023	9.30125	0.357937	0.391873	0.26428
1700018B24Rik	0	0	0	0	0	0	0	0	0	0	0	0.46396	0	0	0	0	0	0	0	0	0	0	0	0	0	0	6.64375	1.07381	0	0
1700018C11Rik	0	0.453476	0	0	0	0.600355	0	0	0	0	0	0.46396	0	0	0	0	0.83962	0	0	0	0	0	0.490099	0	0	0	5.315	0	0.391873	0
1700018F24Rik	0	0	0	0	0	0	0	0	0	0	0	0	0	0	0	0	0	0	0	0	0	0	0	0	0	0	0	0	0	0
1700018G05Rik	0	0	0	0	0	0	0	0	1.91884	0	0	0	0	0	0	0.323849	0	0	0	0	0	0	0	0.717202	0	0	0	0	0	0
1700018L02Rik	6.14857	5.44172	7.11063	2.25547	4.14976	9.00532	20.7875	4.31865	5.1169	0	6.19386	7.88731	6.61056	8.48769	8.0998	1.29539	1.67924	1.69342	3.70993	1.81509	1.72456	1.66266	0.490099	0	1.39038	0	6.64375	0.715874	1.17562	2.11424
1700019A02Rik	3.27924	4.53476	0	2.25547	4.14976	2.40142	10.3937	0	7.67535	0	6.19386	8.35127	3.30528	4.24384	3.59991	1.29539	4.1981	2.11678	0	1.81509	0	3.32531	2.45049	1.4344	2.78077	3.36614	17.2738	4.29524	1.95936	1.58568
1700019B03Rik	0.409905	2.72086	7.11063	2.25547	2.07488	1.80106	0	4.31865	1.27922	0	0	2.3198	0	1.41461	3.59991	1.29539	0	4.23356	0	1.81509	0	2.07832	0.490099	2.86881	4.17115	1.12205	18.6025	1.07381	0.783746	1.3214
1700019B21Rik	0	0	0	0	0	0	0	0	0	0	0	0	0	0	0	0	0	0	0	0	0	0	0	0	0	0	3.98625	0	0.391873	0
1700019C18Rik	0	0	0	0	0	0	0	0	0	0	0	0.46396	0	0	0	0	0	0	0	0	0	0	0	0	0	0	3.98625	0	0	0
1700019D03Rik	13.9368	6.80214	8.29573	5.26276	29.0483	30.0177	0	17.2746	7.03573	7.51159	6.19386	9.27919	23.137	28.2923	35.9991	2.59079	5.87734	0.846711	7.41986	1.81509	12.0719	9.14461	1.96039	2.86881	2.08557	5.04921	17.2738	6.8008	7.05371	7.13555
1700019E08Rik	0	0	0	0	0	0	0	0	0	0	0	0	0	0	0	0	0	0	0	0	0	0	0	0	0	0	5.315	0	0	0
1700019F05Rik	0	0	0	0	0	0	0	0	0	0	0	0	0	0	0	0	0	0	0	0	0	0	0.490099	0	0	0	2.6575	0	0	0
1700019G24Rik	0	0	0	0	0	0	0	0	0	0	0	0	0	0	0	0	0	0	0	0	0	0	0	0	1.39038	0	1.32875	0	0	0.26428
1700019J19Rik	0	0	0	0	0	0	0	0	0	0	0	0	0	0	0	0.323849	0	0.846711	0	1.81509	0	0	0	0	0	0	14.6163	0.357937	0	0
1700019L22Rik	0	0	0	0	0	0	0	0	0	0	0	0.927919	0	0	0	0	0	0	1.85497	1.81509	0	0	0	0	0	0.561023	9.30125	0.715874	0	0
1700019M22Rik	0	0	0	0	0	0	0	0	0	0	0	0	0	0	0	0	0	0	0	0	0	0	0	0	0	0	1.32875	0	0	0
1700019N19Rik	0.819809	1.36043	0	0	0	0	0	0	0	0	0	0.927919	0	0	0	0	0	0	1.85497	0	0	0	1.4703	0	0.695191	0	2.6575	0.715874	0	1.05712
1700019O17Rik	0.409905	0	0	0	0	0	0	0	0	0	0	0	1.65264	0	0	0	0	0	0	0	0	0	0	0	0	0	1.32875	0	0	0
1700019P21Rik	0	0	0	0	0	0	0	0	0	0	0	0	0	0	0	0	0	0	0	0	0	0	0	0	0	0	2.6575	0	0	0
1700020A23Rik	0.409905	0.453476	0	0	0	0.600355	0	0	0	0	0	0	0	0	0	0	0	0.423356	0	0	0	0	0	0	1.39038	0	2.6575	0.357937	0	0.528559
1700020D05Rik	4.50895	5.89519	8.29573	3.75912	16.599	4.20248	10.3937	0	4.47729	7.51159	0	9.74315	6.61056	7.07307	9.89976	2.26694	6.71696	3.8102	1.85497	1.81509	0	1.66266	2.45049	5.02041	2.08557	1.12205	9.30125	1.78968	3.91873	2.37852
1700020D12Rik	0	0	0	0	0	0	0	0	0	0	0	0	0	0	0	0	0	0	0	0	0	0	0	0	0	0	2.6575	0.357937	0	0.26428
1700020D14Rik	0	0	0	0	0	0	0	0	0	0	0	0	0	0	0	0	0	0	0	0	0	0	0	0	0	0	0	0	0	0
1700020G17Rik	0	0	0	0	0	0	0	0	0	0	0	0	0	0	0	0	0	0	0	0	0	0	0	0	0	0	5.315	0	0	0
1700020I14Rik	762.423	644.39	580.701	685.663	558.143	659.19	478.112	647.798	608.911	533.323	439.764	642.584	619.74	643.65	633.585	537.265	548.272	632.917	524.955	493.705	444.935	596.894	624.386	605.319	573.533	657.519	595.28	668.984	620.727	563.708
1700020L24Rik	1.63962	1.36043	0	0	2.07488	1.20071	0	0	0.639612	0	0	0.927919	0	4.24384	0.899978	1.61924	5.87734	2.11678	0	3.63019	5.17367	2.90965	1.4703	5.02041	3.47596	1.12205	2.6575	0.357937	3.52686	3.96419
1700020M21Rik	0	0	0	0	0	0	0	0	0	0	0	0.46396	0	0	0	0.323849	0	0	0	0	0	0	0	0	0	0	10.63	0	0	0
1700020N01Rik	3.68914	0.453476	2.37021	1.50365	6.22464	0	0	0	3.83767	0	0	0.927919	8.2632	1.41461	1.79996	2.26694	3.35848	2.96349	0	7.26037	1.72456	4.15664	1.4703	5.73762	2.08557	7.85433	6.64375	1.78968	2.35124	1.3214
1700020N15Rik	0	0	0	0	0	0	0	0	0	0	0	0	0	0	0	0	0	0	0	0	0	0	0	0	0	0	2.6575	0	0	0
1700020N18Rik	0.409905	0	0	0	0	0	0	0	0	0	0	0	0	0	0.899978	0	0	0	0	0	0	0.415664	0	0	0.695191	0	3.98625	0	0	0
1700021F02Rik	0	0.453476	0	1.50365	0	0.600355	0	0	0.639612	0	0	0.927919	0	0	0	0	0	0.423356	0	0	0	0	0	0.717202	0	0	2.6575	0.715874	0.391873	0.528559
1700021F05Rik	317.676	250.772	417.157	387.189	323.681	327.193	342.993	328.218	419.586	465.719	433.57	373.951	348.707	306.971	258.294	309.923	308.141	381.02	218.886	364.834	362.157	453.074	334.247	369.359	318.398	526.24	370.721	463.17	303.702	281.193
1700021F07Rik	0	0	0	0	0	0	0	0	0	0	0	0	0	0	0	0	0	0	0	0	0	0	0	0	0	0	2.6575	0	0	0
1700021L23Rik	0	0	0	0	0	0	0	0	0	0	0	0	0	0	0	0	0	0	0	0	0	0	0	0	0	1.68307	3.98625	0	0	0
1700021N21Rik	0	0.906953	0	0.751823	2.07488	0	0	0	0	0	0	1.85584	1.65264	5.65846	0	0	0	0	0	0	0	0	0	0	0	0	3.98625	0.715874	0.783746	0.26428
1700022A21Rik	0	0	0	0	0	0.600355	0	0	0	0	0	0.46396	0	0	0	0	0	0	0	0	0	0	0	0	0	0	3.98625	0	0.391873	0
1700022A22Rik	0	0	0	0	0	0	0	0	0	0	0	0	0	0	0	0	0	0	0	0	0	0	0	0	0	0	0	0	0	0
1700022E09Rik	0	0	0	0	0	0	0	0	0	0	0	0	0	0	0	0	0	0	0	0	0	0	0	0	0	0	3.98625	0	0	0
1700022H01Rik	0.409905	1.36043	0	0.751823	0	0	0	4.31865	0	0	18.5816	1.39188	0	0	0	0	2.51886	2.11678	0	0	0	0.415664	0	0	0	0	3.98625	1.43175	0.783746	1.58568
1700022H16Rik	0	0	0	0	0	0	0	0	0	0	0	0	0	0	0	0	0	0	0	0	0	0	0	0	0.695191	0	0	0	0	0
1700022I11Rik	3.27924	5.89519	8.29573	8.27006	0	3.00177	0	0	5.1169	15.0232	0	7.42335	6.61056	4.24384	1.79996	3.56234	3.35848	1.69342	0	1.81509	3.44911	2.07832	1.96039	1.4344	2.08557	2.24409	2.6575	2.8635	1.56749	1.84996
1700022N22Rik	59.0263	52.1498	105.474	70.6714	29.0483	33.6199	41.575	21.5933	61.4028	60.0927	74.3263	63.5625	28.0949	25.4631	25.1994	16.8401	26.8678	22.8612	1.85497	21.7811	12.0719	13.3013	24.5049	24.3849	18.7702	23.563	19.9313	15.3913	15.6749	15.3282
1700023C21Rik	0	0	0	0	0	0	0	0	0	0	0	0	0	0	0	0	0	0	0	0	0	0	0	0	0	0	0	0.357937	0	0
1700023F02Rik	0	0	0	0	0	0	0	0	0	0	0	0	0	0	0	0	0	0	0	0	0	0	0	0	0	0	1.32875	0	0	0
1700023F06Rik	0	0	0	2.25547	0	0.600355	0	4.31865	0	0	0	0	0	2.82923	0	0.323849	0.83962	0	1.85497	0	0	0	0.490099	0	0	0.561023	11.9588	0	0	0
1700023G09Rik	0	0	0	0	0	0	0	0	0	0	0	0	0	0	0	0	0	0	0	0	0	0	0	0	0	0	5.315	0	0	0
1700024B05Rik	0	0	0	0	0	0	0	0	0	0	0	0	0	0	0	0	0	0	0	0	0	0	0	0	0	0	1.32875	0	0	0
1700024B18Rik	0	0	0	0	0	0	0	0	0	0	0	0	0	0	0	0	0	0	0	0	0	0	0	0	0	0	1.32875	0	0	0
1700024F13Rik	0.409905	0.453476	0	0.751823	2.07488	0.600355	0	0	0	0	0	0.46396	1.65264	0	3.59991	0	0	0.423356	1.85497	1.81509	0	0.415664	1.4703	0	2.78077	1.68307	0	1.43175	0.783746	0.792839
1700024G13Rik	0	0	0	0	0	0	0	0	0	0	0	0	0	0	0	0	0	0	0	0	0	0	0	0	0	0	3.98625	0	0	0
1700024I08Rik	0	0	0	0	4.14976	0	0	0	0	0	6.19386	0	0	0	0	0	0	0	0	0	0	0	0	0	0	0	5.315	0.357937	0	0
1700024N05Rik	0	0	0	0	0	0	0	0	0	0	0	0	0	0	0	0	0	0	0	0	0	0	0	0	0	0	6.64375	0	0	0
1700024P04Rik	0	0	0	0	0	0	0	0	0	0	0	0	0	0	0	0	0	0.846711	0	0	0	0	0	0	0.695191	0.561023	1.32875	0	0	0
1700024P16Rik	70.9135	82.5327	126.806	67.6641	56.0218	52.8312	83.1499	34.5492	110.653	165.255	105.296	128.517	51.2318	56.5846	48.5988	76.4283	107.471	117.27	126.138	96.2	150.036	119.711	83.3168	93.9535	95.9364	137.451	79.725	83.7573	120.305	127.647
1700025B11Rik	0	0	0	0	0	0	0	0	0	0	0	0	0	0	0	0	0	0	0	0	0	0	0	0	0	0	6.64375	0	0	0
1700025C18Rik	0	0	0	0	0	0	0	0	0	0	0	0	0	0	0	0	0	0	0	0	0	0	0	0	0	0	1.32875	0.715874	0	0
1700025D23Rik	0	0	0	0	0	0	0	0	0	0	0	0.927919	0	0	0	0	0.83962	0	0	0	0	0	0	0	0	0	2.6575	0	0	0
1700025F22Rik	0	0	0	0	0	0	0	0	0	0	0	0	0	0	0.899978	0	0	0	0	0	0	0.415664	0	0	0	0	1.32875	0.357937	0	0
1700025F24Rik	0	0	0	0	0	0.600355	0	0	0	0	0	0.46396	0	0	0	0.323849	0	0	1.85497	0	0	0	0.490099	0	0	0	3.98625	0	0	0
1700025G04Rik	90.179	109.288	112.585	97.737	116.193	127.876	166.3	190.021	109.374	165.255	92.9079	96.5036	142.127	137.218	198.895	136.664	118.386	131.664	370.993	232.332	160.384	147.145	146.54	134.117	126.525	154.281	235.189	144.249	171.64	143.768
1700025J12Rik	0	0	0	0	0	0	0	0	0	0	0	0	0	0	0	0	0	0	0	0	0	0.415664	0	0	0	0	6.64375	0.715874	0	0
1700025K04Rik	0	0	0	0	0	0	0	0	0	0	0	0	0	0	0	0	0	0	0	0	0	0	0	0	0	0	2.6575	0	0	0
1700025K24Rik	0.409905	0	0	0	0	0	0	0	0	0	0	0	0	0	0	0	0	0	0	0	0	0	0	0	0	0	5.315	0	0	0
1700025M24Rik	0	0	0	0	0	0	0	0	0	0	0	0	0	0	0	0	0	0	0	0	0	0	0	0	0	0	2.6575	0	0	0.26428
1700025N23Rik	6.14857	5.89519	10.6659	6.01459	4.14976	3.60213	0	0	15.3507	22.5348	0	9.27919	1.65264	9.9023	7.19982	1.61924	0	0.423356	1.85497	0	0	0.831328	2.45049	2.15161	5.56153	2.24409	7.9725	1.43175	1.56749	1.58568
1700026D11Rik	0	0.453476	0	0	0	0	0	0	0	0	0	0	0	0	0	0	0.83962	0	0	0	0	0	0	0	0	0.561023	9.30125	0.357937	0	0.26428
1700026F02Rik	0	0	0	0	0	0	0	0	0	0	0	1.39188	0	0	0	0	0	0	0	0	0	0	0	0	0	0	0	0	0	0
1700026J12Rik	0	0	0	0	0	0	0	0	0	0	0	0	0	0	0	0	0	0	0	0	0	0	0	0	0	0	11.9588	0	0	0
1700026J14Rik	0.409905	0	0	0	2.07488	0	0	0	0.639612	0	0	0	1.65264	0	0	0.323849	0	0	0	0	0	0.415664	0.980197	1.4344	0	1.12205	2.6575	0	0.391873	0.528559
1700027A15Rik	0.409905	0	0	0	0	0.600355	0	0	0	0	0	0.46396	0	0	0	0	0	0	0	0	0	0.415664	0	0	0	0	2.6575	0	0	0
1700027F06Rik	0	0	0	0	0	0	0	0	0	0	0	0	0	0	0	0	0	0	0	0	0	0	0	0	0	0	2.6575	0	0	0
1700027F09Rik	0.819809	0.453476	1.1851	0.751823	0	0.600355	0	0	0	0	0	0.46396	1.65264	7.07307	0.899978	0.323849	0	0.423356	0	0	1.72456	0.831328	0	0	0	0	5.315	0	0	0
1700027H10Rik	0	0	0	0	0	0	0	0	0	0	0	0	0	0	0	0	0	0	0	0	0	0	0	0	0	0	0	0	0	0
1700027I24Rik	0	0	0	0	0	0	0	0	0	0	0	0	0	0	0	0	0	0.423356	0	0	0	0	0	0	0	0	7.9725	0	0.391873	0
1700027J07Rik	0	0.453476	1.1851	1.50365	0	0	0	4.31865	3.19806	0	0	0	1.65264	4.24384	0	1.29539	0.83962	2.11678	3.70993	0	0	0.831328	2.94059	0	0	1.68307	5.315	0	1.56749	0.792839
1700028B04Rik	0	0	0	0	0	0	0	0	0	0	0	0	0	0	0	0	0	0	0	1.81509	0	0	0	0.717202	0	0	1.32875	0	0	0
1700028D13Rik	0.409905	0	0	0	0	0	0	0	0	0	0	0	0	0	0	0	0	0	0	0	0	0	0	0	0	0	1.32875	0	0	0
1700028E10Rik	8.19809	8.61605	15.4064	9.7737	4.14976	7.20426	0	8.63731	12.7922	37.5579	0	11.599	9.91584	11.3169	4.49989	5.82928	5.03772	6.77369	0	7.26037	13.7964	3.74098	5.39109	8.60643	10.4279	6.73228	14.6163	4.65318	5.87809	7.13555
1700028I16Rik	0	0	1.1851	0.751823	0	0.600355	0	0	0	0	0	0	0	0	0.899978	0.323849	0	1.27007	0	0	0	0	0.490099	0	0.695191	0	6.64375	0	0	0.26428
1700028J19Rik	48.3687	39.9059	47.4042	44.3576	35.273	72.0426	10.3937	17.2746	46.0521	37.5579	37.1631	43.6122	38.0107	63.6577	61.1985	17.8117	15.9528	14.3941	16.6947	30.8566	13.7964	31.1748	21.5643	46.6181	36.8451	31.4173	19.9313	36.8675	45.4573	19.0281
1700028K03Rik	6.14857	6.34867	11.851	6.01459	10.3744	3.00177	10.3937	4.31865	9.59418	37.5579	18.5816	7.88731	6.61056	11.3169	6.29985	1.94309	5.87734	7.19705	1.85497	0	1.72456	4.5723	3.43069	0.717202	4.17115	3.36614	10.63	4.29524	3.52686	4.75703
1700028M03Rik	0	0	0	0	0	0	0	0	0	0	0	0	0	0	0	0	0	0	0	0	0	0	0	0	0	0	0	0.715874	0	0
1700028P14Rik	0	0	0	0	0	0	0	0	0	0	0	0	0	0	0	0	0	0	0	0	0	0	0	0	0	0	1.32875	0	0	0
1700028P15Rik	0	0	0	0	0	0	0	0	0	0	0	0	0	0	0	0	0	0	0	0	0	0	0	0	0	0	2.6575	0	0	0
1700029B22Rik	0	0	0	0	0	0	0	0	0	0	0	0	0	0	0	0	0	0	0	0	0	0	0	0	0	0	3.98625	0	0	0
1700029F12Rik	0	0	0	0	0	1.20071	20.7875	4.31865	0	7.51159	18.5816	0.46396	1.65264	0	0	0	0	0	0	0	0	0.415664	0	0	0	0	2.6575	0	0	0
1700029H14Rik	1.22971	1.81391	4.74042	3.00729	0	0.600355	0	0	0.639612	0	12.3877	1.85584	0	1.41461	1.79996	0	0.83962	0	1.85497	0	0	0	0.490099	0	0.695191	1.12205	3.98625	0.357937	1.95936	0.26428
1700029I15Rik	4.09905	9.523	7.11063	9.7737	4.14976	9.60568	10.3937	0	13.4319	0	0	10.6711	4.95792	9.9023	11.6997	3.23849	8.3962	2.96349	3.70993	3.63019	8.62278	5.8193	4.41089	4.30321	6.95191	3.92716	7.9725	4.29524	5.48622	7.13555
1700029J03Rik	0	0	0	0	0	0	0	0	0	0	0	0	0	0	0	0	0.83962	0	0	0	0	0	0.490099	0	0	0	2.6575	0	0	0
1700029J07Rik	62.3055	76.6375	80.5871	57.1386	107.894	69.0408	83.1499	64.7798	75.4742	142.72	49.5509	98.8234	82.632	76.3892	62.0985	13.6016	20.9905	30.0583	18.5497	34.4868	58.6349	34.0845	26.9554	41.5977	29.198	39.2716	95.67	34.362	33.3092	36.2063
1700029M03Rik	0	0	0	0	0	0	0	0	0	0	0	0	0	0	0	0	0	0	0	0	0	0	0	0	0	0	1.32875	0.357937	0	0
1700029M20Rik	0	0	0	0	0	0	0	0	0	0	0	0.46396	0	0	0	0	0	0	0	0	0	0	0	0	0	0	10.63	0	0	0
1700029N11Rik	8.19809	4.98824	3.55531	9.02188	0	2.40142	0	0	5.1169	0	0	4.17564	6.61056	5.65846	0	1.94309	1.67924	4.65691	0	7.26037	0	2.90965	0.490099	8.60643	3.47596	5.61023	1.32875	1.07381	4.3106	3.43563
1700029P11Rik	0	0	0	0	0	0	0	0	0	0	0	0	0	0	0	0	0	0	0	0	0	0	0	0	0	0	2.6575	0	0	0.528559
1700030A11Rik	0	0.453476	2.37021	0	0	0	0	0	0	0	0	1.39188	0	0	0	0	0	0	0	0	0	0.415664	0	0	0	0	1.32875	0	0	0.26428
1700030C10Rik	5.73866	8.61605	22.517	10.5255	14.5242	9.60568	10.3937	34.5492	15.3507	22.5348	12.3877	17.1665	3.30528	7.07307	17.9996	14.897	20.1509	24.978	16.6947	21.7811	17.2456	16.2109	7.84158	10.0408	4.86634	12.9035	22.5888	9.6643	15.283	19.5567
1700030C12Rik	0	0	0	0	2.07488	0	0	0	0	0	0	0	0	0	0	0	0	0	0	0	0	0	0	0	0.695191	0	3.98625	0	0	0
1700030C14Rik	0	0	0	0	0	0	0	0	0	0	0	0.927919	0	0	0	0	0	0	0	0	0	0	0	0	0	0.561023	3.98625	0.357937	0.391873	0
1700030F04Rik	0.409905	0	1.1851	0	0	0	0	0	0	0	0	0	0	0	0	0	0	0	0	0	0	0	0	0	0	0	1.32875	0.715874	0	0
1700030F18Rik	0.409905	0	0	0.751823	0	1.20071	0	0	0	0	0	0	0	0	0	0	0	0	0	0	0	0.415664	0	0	0	0	5.315	0	0	0.26428
1700030J22Rik	39.3508	28.569	39.1084	16.5401	12.4493	20.4121	20.7875	17.2746	46.0521	45.0695	24.7754	48.2518	29.7475	25.4631	26.9993	28.4987	20.9905	25.8247	12.9848	16.3358	12.0719	18.7049	21.0742	27.2537	24.3317	37.5886	31.89	19.6865	24.688	26.428
1700030K09Rik	64.355	73.9166	72.2914	66.1605	91.2947	71.4422	93.5436	82.0544	79.3119	45.0695	86.714	77.0173	74.3688	65.0723	71.0983	54.0827	62.9715	56.3063	46.3741	83.4943	65.5331	50.2954	57.3415	62.3966	53.5297	38.7106	54.4788	41.5207	56.0378	53.6487
1700030L20Rik	0	0	0	0	0	0	0	0	0	0	0	0	0	0	0	0	0	0	0	0	0	0	0	0	0	0.561023	9.30125	0.715874	0.391873	0
1700030L22Rik	0.409905	0	0	0	0	0	0	4.31865	0.639612	0	0	0.927919	0	0	0	0	0	0	0	0	1.72456	0.831328	1.96039	0	0	0	3.98625	0.357937	0.783746	0.528559
1700030M09Rik	0.409905	0	1.1851	0	0	0	0	0	0	0	0	0	0	0	0	0	0	0	0	0	0	0	0.490099	0	0	0	2.6575	0	0	0.26428
1700030N03Rik	0	0	0	0	0	0	0	0	0	0	0	0	0	0	0	0	0	0	0	0	0	0	0.490099	0	0	0	2.6575	0.357937	0	0.26428
1700030O20Rik	0	0.453476	0	0	0	0	0	0	0	0	0	0	0	1.41461	0	0	0	0	0	0	0	0	0	0	0	0	5.315	0	0.391873	0
1700031A10Rik	0	0	0	0	0	0	0	0	0.639612	0	0	0.46396	0	0	0	0	0	0.423356	0	0	0	0	0.980197	0	0	0.561023	7.9725	0	0.783746	0
1700031F05Rik	0	0	0	0	0	0	0	0	0	0	0	0	0	0	0	0	0	0	0	0	0	0	0	0	0	0	11.9588	0	0	0
1700031L13Rik	0	0	0	0	2.07488	0	0	0	0	0	0	0	0	0	0	0	0	0	0	0	0	0	0	0	0	0	1.32875	0	0	0
1700031M16Rik	0	0	0	0	0	0	0	0	0	0	0	0.46396	0	0	0	0	0	0	0	0	0	0	0	0	0	0	9.30125	0	0	0
1700031P21Rik	0	0	1.1851	1.50365	0	0	0	0	0	0	0	0	0	0	0	0	0	0	0	0	0	0	0	2.86881	0	0	2.6575	0	0	0
1700034B16Rik	0	0	0	0	0	0	0	0	0	0	0	0	0	0	0	0	0	0	0	0	0	0	0	0	0	0	1.32875	0	0	0
1700034E13Rik	0	0	0	0	0	0	0	0	0	0	0	0	0	0	0	0	0	0	0	0	0	0	0	0	0	0	2.6575	0	0	0
1700034G24Rik	0	0	0	0	0	0	0	0	0	0	0	0	0	0	0	0	0	0	0	0	0	0	0	0	0	0.561023	3.98625	0	0	0
1700034H15Rik	9.42781	9.06953	13.0361	3.00729	49.7971	15.6092	20.7875	12.956	18.5488	7.51159	30.9693	26.9097	16.5264	33.9508	26.9993	9.71546	12.5943	11.0072	9.27483	5.44528	29.3175	7.06629	9.80197	12.1924	6.95191	6.73228	33.2188	3.22143	9.40495	5.54987
1700034I23Rik	5.73866	6.80214	24.8872	7.51823	10.3744	5.40319	0	0	11.513	7.51159	0	12.5269	6.61056	12.7315	1.79996	1.29539	3.35848	2.11678	3.70993	3.63019	1.72456	4.15664	1.4703	2.86881	1.39038	5.04921	2.6575	4.29524	1.95936	3.43563
1700034J05Rik	22.1348	26.7551	46.2191	23.3065	29.0483	24.6145	10.3937	12.956	47.9709	45.0695	43.357	62.6345	16.5264	19.8046	20.6995	22.9933	43.6603	36.4086	74.1986	12.7057	48.2876	17.0422	30.8762	26.5365	25.7221	29.1732	37.205	18.2548	30.1742	26.9565
1700034K08Rik	0	0	0	0	0	0	0	0	0	0	0	0	0	0	0	0	0	0	0	0	0	0	0	0	0	0	2.6575	0	0	0
1700034O15Rik	2.86933	1.36043	3.55531	3.00729	2.07488	2.40142	0	0	1.91884	0	0	4.17564	1.65264	2.82923	1.79996	2.91464	10.0754	5.50362	0	1.81509	0	7.06629	4.90099	2.86881	4.17115	5.04921	19.9313	6.08493	3.52686	3.96419
1700034P13Rik	15.1665	15.8717	21.3319	27.0656	10.3744	13.8082	20.7875	8.63731	12.1526	7.51159	30.9693	10.2071	13.2211	18.39	11.6997	5.50543	5.87734	12.2773	1.85497	10.8906	1.72456	8.31328	17.6436	25.8193	10.4279	10.6594	14.6163	12.1699	7.05371	5.81415
1700036A12Rik	0	0	0	0.751823	0	0	0	0	0	0	0	0	0	0	0	0	0	0	0	0	0	0	0	0	0	0	3.98625	0.357937	0	0
1700036G14Rik	0	0	0	0	0	0.600355	0	0	0	0	0	0.46396	3.30528	0	0	0	0	0	0	0	0	0	0	0	0.695191	0	2.6575	0	0	0.26428
1700037C18Rik	77.472	79.8118	55.6999	63.1532	103.744	70.2415	31.1812	73.4171	60.7632	22.5348	37.1631	62.6345	76.0214	87.7061	71.9982	61.2074	61.2923	41.0655	61.2138	98.015	68.9822	69.0002	56.8514	76.0234	100.108	49.9311	43.8488	55.8382	76.0234	75.5839
1700037H04Rik	169.291	209.96	143.398	154.876	128.643	139.883	103.937	155.472	152.228	112.674	142.459	148.931	132.211	134.388	154.796	157.714	189.754	136.321	261.55	283.155	125.893	203.26	172.025	200.099	256.526	151.476	159.45	156.061	208.476	177.596
1700039E15Rik	0	0.453476	0	1.50365	0	0	0	4.31865	0	0	0	0.927919	0	0	0.899978	0	0	0	0	0	0	0.415664	0	0	0	0	6.64375	0.357937	0	0.528559
1700039E22Rik	5.32876	9.97648	14.2213	4.51094	10.3744	9.60568	10.3937	17.2746	9.59418	7.51159	6.19386	27.3736	21.4843	8.48769	5.39987	2.26694	3.35848	2.96349	1.85497	3.63019	5.17367	5.8193	3.92079	9.32363	3.47596	3.92716	0	4.29524	5.48622	7.13555
1700039I01Rik	0	0	0	0	0	0	0	0	0	0	0	0	0	0	0	0	0	0	0	0	0	0.415664	0	0	0	0	11.9588	0	0	0
1700039M10Rik	4.09905	7.25562	11.851	7.51823	12.4493	7.20426	0	0	11.513	7.51159	0	10.6711	0	7.07307	2.69993	4.21003	9.23582	5.92698	1.85497	1.81509	0	2.07832	3.92079	6.45482	4.86634	2.80512	18.6025	4.29524	3.13498	5.28559
1700040D17Rik	0.409905	1.36043	0	1.50365	2.07488	1.20071	0	0	1.27922	0	0	0	0	5.65846	2.69993	0.647697	0.83962	1.27007	1.85497	1.81509	3.44911	3.32531	0.980197	1.4344	0.695191	0.561023	1.32875	1.07381	0.391873	1.84996
1700040L02Rik	141.007	121.078	170.655	111.27	170.14	218.529	197.481	107.966	231.54	345.533	204.397	182.336	183.443	189.558	151.196	43.7196	45.3395	55.0362	24.1145	103.46	100.024	146.729	64.693	115.47	70.9095	149.232	152.806	127.784	86.9958	65.277
1700041A01Rik	0	0	0	0	0	0	0	0	0	0	0	0	0	0	0	0	0	0	0	0	0	0	0	0	0	0	0	0	0	0
1700041B01Rik	0	0	0	0	0	0	0	0	0	0	0	0	0	0	0	0	0	0	0	0	0	0	0	0	0	0	0	0	0	0
1700041C23Rik	0	0	0	0	0	0	0	0	0	0	0	0	0	0	0	0	0	0	1.85497	0	0	0	0	0	0	0	0	0	0	0
1700041M19Rik	0	0	0	0	0	0	0	0	0	0	0	0	0	0	0	0	0	0	0	0	0	0	0	0	0	0	6.64375	0	0	0
1700042G07Rik	0	0	0	0	0	0	0	0	0	0	0	0	0	0	0	0.323849	0	0	0	0	0	0	0	0	0	0	0	0	0	0.26428
1700042G15Rik	0	0	0	0	0	0	0	0	0.639612	0	0	0.46396	0	0	0	0.323849	0	0	0	0	1.72456	0	0.980197	0	0	0	5.315	0	0	0.26428
1700042O10Rik	2.04952	0.906953	3.55531	3.75912	8.29952	1.20071	20.7875	4.31865	7.03573	7.51159	18.5816	7.42335	0	4.24384	2.69993	1.29539	5.87734	2.96349	0	1.81509	6.89822	4.15664	2.94059	2.15161	2.78077	3.92716	0	0.357937	0.783746	1.58568
1700044C05Rik	0	0	0	0	0	0	0	0	0	0	0	0	0	0	0	0	0	0	0	0	0	0	0	0	0	0	11.9588	0	0.391873	0
1700044K03Rik	0	0	0	0	0	0	0	0	0	0	0	0	0	0	0	0	0	0	0	0	0	0	0	0	0	0	1.32875	0	0	0
1700045H11Rik	0.409905	1.36043	1.1851	0.751823	2.07488	1.80106	0	0	1.27922	0	6.19386	1.39188	0	1.41461	0.899978	1.29539	0.83962	0.423356	0	0	0	0.415664	2.45049	0	1.39038	0	9.30125	1.07381	0.391873	1.58568
1700046C09Rik	0	0	0	0	0	0	0	0	0	0	0	0	0	0	0	0	0	0	0	0	0	0	0	0	0	0	0	0.357937	0	0
1700047A11Rik	3.68914	4.98824	4.74042	3.00729	2.07488	1.20071	0	0	5.75651	0	6.19386	3.71168	3.30528	1.41461	4.49989	0.323849	0.83962	2.96349	0	1.81509	3.44911	5.40363	1.4703	0.717202	1.39038	1.68307	5.315	3.57937	0.783746	3.43563
1700047E10Rik	0	0	0	0	0	0	0	0	0	0	0	0	0	0	0	1.94309	0	0.846711	1.85497	0	0	0	0.490099	0	0	1.68307	3.98625	0.357937	1.17562	0
1700047G03Rik	0.409905	0.453476	3.55531	0	0	0	0	0	0	0	0	0	0	0	0.899978	0	2.51886	0	0	0	0	0	0.490099	0.717202	0	0.561023	2.6575	1.43175	0.783746	0.26428
1700047I17Rik2	0	0	0	0	0	0	0	0	0	0	0	0	0	0	0	0	0	0	0	0	0	0	0	0	0	0	0	0	0	0
1700047L14Rik	0	0	0	0	0	0	0	0	0	0	0	0	0	0	0	0	0.83962	0	0	0	0	0	0	0	0	0.561023	2.6575	0	0	0
1700047M11Rik	0	0.453476	0	0	0	0	0	0	1.27922	0	0	0.46396	0	1.41461	0.899978	0	0.83962	0	1.85497	0	0	0	0.490099	0	0	0	1.32875	0.357937	0	0.26428
1700048B10Rik	0	0	0	0	0	0	0	0	0	0	0	0	0	0	0	0	0	0	0	0	0	0	0	0	0	0	5.315	0	0	0
1700048F04Rik	0	0	0	0	0	0	0	0	0	0	0	0	0	0	0	0	0	0.423356	0	0	0	0	0	0	0	0	5.315	0.357937	0	0.26428
1700048M11Rik	3.68914	3.17433	5.92552	3.00729	6.22464	3.60213	0	8.63731	4.47729	7.51159	6.19386	12.0629	1.65264	2.82923	5.39987	0.323849	3.35848	2.11678	5.5649	0	1.72456	0.831328	3.43069	4.30321	2.78077	7.85433	1.32875	3.22143	1.95936	1.58568
1700048O14Rik	0	0	0	0	0	0	0	0	0	0	0	0	0	0	0	0.323849	0.83962	0	0	0	0	0	0	0	0	0.561023	0	0	0	0.26428
1700048O20Rik	1.22971	1.36043	2.37021	4.51094	8.29952	6.6039	0	4.31865	0.639612	7.51159	6.19386	3.71168	1.65264	5.65846	8.99978	6.47697	1.67924	2.11678	11.1298	12.7057	0	6.65063	6.86138	0	2.78077	2.24409	22.5888	8.23255	5.09435	3.43563
1700049E15Rik	0	0	0	0	0	0	0	4.31865	0.639612	0	0	0	0	0	0	0	0	0	0	0	0	0	0	0	0	0	3.98625	0.357937	0	0
1700049E17Rik1	0	0	0	0	0	0	0	0	0	0	0	0	0	0	0	0	0	0	0	0	0	0	0	0	0	0	1.32875	0	0	0
1700049E17Rik2	0	0	0	0	0	0	0	0	0	0	0	0	0	0	0	0	0	0	0	0	0	0	0	0	0	0	0	0	0	0
1700049E22Rik	0	0	0	0	0	0	0	0	0	0	0	0	0	0	0	0	0	0	0	0	0	0	0	0	0	0	5.315	0	0	0.26428
1700049G17Rik	211.921	173.681	207.393	226.299	155.616	145.886	145.512	198.658	177.812	187.79	179.622	170.737	152.043	164.095	122.397	85.8199	90.679	122.35	94.6032	101.645	103.473	105.994	128.896	117.621	98.7172	111.083	93.0125	110.245	107.765	116.019
1700049J03Rik	1.22971	1.81391	1.1851	1.50365	2.07488	0	0	0	1.27922	0	6.19386	4.17564	1.65264	0	0.899978	1.61924	0.83962	1.69342	0	0	0	1.24699	1.4703	3.58601	2.78077	0.561023	5.315	0.357937	0.783746	2.37852
1700049L16Rik	0	0	0	0	0	0	0	0	0	0	0	0	0	0	0	0	0	0	0	0	0	0	0	0	0	0	2.6575	0	0	0
1700051A21Rik	0	0	1.1851	0	0	0	0	0	0	0	6.19386	0	0	0	0	0	0.83962	0	0	0	0	0	0	0.717202	0	1.12205	1.32875	0.715874	0	0
1700052H01Rik	0	0.453476	0	0.751823	0	0.600355	0	0	0.639612	0	0	2.78376	0	0	3.59991	0	0.83962	0.423356	0	1.81509	3.44911	0	0.490099	0	0.695191	0	18.6025	0.715874	0.783746	0.528559
1700052I22Rik	0	0	0	0	0	0	0	0	0	0	0	0	0	0	0	0	0	0	0	0	0	0	0	0	0	0.561023	5.315	0	0	0
1700052K11Rik	39.3508	41.2663	42.6638	58.6422	74.6957	67.2397	124.725	82.0544	42.854	82.6275	49.5509	62.6345	49.5792	42.4384	53.9987	47.6058	40.3018	50.3793	29.6794	61.7132	60.3595	79.3918	58.3217	43.7493	51.4442	74.0551	34.5475	83.3993	55.2541	58.1415
1700054A03Rik	2.45943	0.906953	3.55531	3.00729	4.14976	1.80106	0	0	0.639612	7.51159	0	0	1.65264	0	0	0.647697	0.83962	0	0	0	0	0	0.980197	2.86881	0	0	0	0.715874	0	0
1700054K19Rik	0	0	0	0	0	0	0	0	0	0	0	0.927919	0	0	0	0	0	0	0	0	0	0	0	0	0	0	2.6575	0	0	0
1700054M17Rik	0.409905	1.36043	0	0	0	0	0	0	0	0	0	0	0	0	0	0.323849	0.83962	1.69342	0	0	0	0.415664	0.490099	1.4344	0.695191	0	3.98625	0	0	0
1700054O19Rik	0.409905	0.906953	0	0.751823	0	0	0	0	1.27922	0	0	1.85584	0	0	2.69993	0.647697	1.67924	1.69342	1.85497	1.81509	0	2.07832	0.980197	2.15161	0.695191	2.80512	11.9588	1.07381	1.17562	3.17135
1700055C04Rik	0	0	1.1851	0	0	0	0	0	0	0	0	0	0	0	0	0	0	0	0	0	0	0	0	0	0	0	1.32875	0	0	0
1700055D18Rik	10.6575	14.9647	14.2213	8.27006	8.29952	13.8082	10.3937	12.956	17.2695	52.5811	12.3877	13.4548	6.61056	8.48769	8.99978	4.53388	1.67924	4.65691	5.5649	0	12.0719	7.06629	6.86138	10.0408	4.17115	10.6594	21.26	5.01112	3.13498	7.66411
1700056E22Rik	0	0.906953	1.1851	1.50365	4.14976	0	0	0	0	0	0	2.78376	1.65264	2.82923	0	3.56234	2.51886	0.423356	9.27483	1.81509	1.72456	1.66266	1.96039	1.4344	0	0	3.98625	1.43175	1.17562	3.69991
1700057G04Rik	0	0	0	1.50365	2.07488	0	0	0	0	0	0	0.46396	0	0	0	0	0.83962	2.54013	0	1.81509	6.89822	0	0	0.717202	0.695191	0	13.2875	1.43175	0.391873	0.26428
1700057H15Rik	0	0	0	0	0	0	0	0	0	0	0	0	0	0	0	0	0	0	0	0	0	0	0	0	0	0	3.98625	0	0	0
1700057H21Rik	0.819809	0	0	0.751823	0	1.20071	0	0	0	0	0	0.46396	0	1.41461	0	1.29539	0	0.846711	0	0	0	0	0.490099	0	0	0	6.64375	0.357937	0.391873	0.26428
1700060C16Rik	0	0	0	0	0	0	0	0	0.639612	22.5348	0	0	1.65264	2.82923	1.79996	0	0	0	0	1.81509	0	0	0	0	0	0	2.6575	0	0	0
1700060C20Rik	0	0	0	0.751823	0	0.600355	0	0	0	0	0	0.927919	0	0	0	0	0	0.423356	0	0	0	0	0	0.717202	0.695191	0.561023	1.32875	0	0	0
1700061F12Rik	0	0	0	0	0	0	0	0	0	0	0	0	0	0	0	0	0	0	0	0	0	0	0	0	0	0	0	0	0	0
1700061G19Rik	5.73866	1.81391	3.55531	3.75912	4.14976	6.00355	0	0	7.03573	15.0232	0	12.5269	6.61056	5.65846	8.0998	4.85773	3.35848	5.92698	9.27483	0	5.17367	2.90965	6.37128	5.02041	0.695191	3.36614	25.2463	4.65318	2.35124	6.07843
1700061I17Rik	0	0.453476	0	0	0	0	0	0	0	0	0	0	0	0	0	0	0	0	0	0	0	0.831328	0	0	0	0	7.9725	0.715874	0	0
1700061J23Rik	0	0	0	0	0	0	0	0	0	0	0	0	0	0	0	0	0	0	0	0	0	0	0	0	0	0	1.32875	0	0	0
1700062C10Rik	0	0	0	0	4.14976	0	0	0	0	0	0	0.46396	0	0	0	0	0	0	0	0	0	0	0	0	0	0	1.32875	0	0	0
1700063A18Rik	0	0	0	0	0	0	0	0	0	0	0	0.46396	0	0	0	0	0	0	0	0	0	0	0	0	0	0	0	0.357937	0	0
1700063D05Rik	0	0	0	0.751823	0	0	0	0	0	0	0	0	0	0	0	0	0	0	0	0	0	0.415664	0	0	0	0	7.9725	0	0	0.26428
1700063H04Rik	1.22971	0.453476	0	0	0	1.80106	0	0	0	0	0	0	0	0	0	0	0	0	0	0	0	0	0	0	0	0	6.64375	0	0	0
1700063H06Rik	0	0	0	0	0	0	0	0	0	0	0	0	0	0	0	0	0	0	0	0	0	0	0	0	0	0	1.32875	0	0	0
1700063O14Rik	0	0.453476	0	0	0	0	0	0	0	0	0	0	0	0	0	0	0	0	1.85497	0	0	0	0	0	0	0	1.32875	0.357937	0	0
1700064F23Rik	0	0	0	0	0	0	0	0	0	0	0	0	0	0	0	0	0	0	0	0	0	0	0	0	0	0.561023	13.2875	0	0	0
1700064J06Rik	0	0	0	0	0	0	0	0	0	0	0	0	0	0	0	0	0	0	0	0	0	0	0	0	0	0.561023	1.32875	0	0	0
1700064M15Rik	0	0	0	0	0	1.20071	0	0	0	0	0	0	0	0	0	0	0.83962	0	0	0	0	0	0	0	0	0	2.6575	0.357937	0	0
1700065D16Rik	0.819809	1.81391	0	0	0	1.20071	0	0	0.639612	0	0	1.85584	6.61056	2.82923	0	0.647697	1.67924	0	0	0	0	1.24699	0.490099	0	0	1.12205	3.98625	0	0	0
1700065I16Rik	0	0	0	0	0	0	0	0	0	0	0	0	0	0	0	0	0	0	0	0	0	0	0	0	0	0	1.32875	0	0	0
1700065J11Rik	0	0	0	0	0	0.600355	0	0	0	0	0	0	0	0	0	0	0	0	0	0	0	0	0	0	0	0	2.6575	0	0	0
1700065J18Rik	0	0.453476	0	0.751823	0	0	0	0	0	0	0	0.927919	0	0	0	0.323849	0	0.846711	0	0	0	0	1.4703	0	0	0	0	0	0.391873	0.26428
1700065L07Rik	0.409905	0.453476	0	3.00729	0	1.80106	0	0	0.639612	0	0	0	0	0	0.899978	0	0	0	0	0	0	0	0	0	0	0	9.30125	0.357937	0	0.26428
1700065O20Rik	0	0	1.1851	1.50365	2.07488	0.600355	0	4.31865	0	0	0	0	0	0	0	0	0.83962	0	1.85497	0	0	0	0.490099	0.717202	0	1.12205	5.315	0	0	0.26428
1700066B17Rik	0	0	0	0	0	0	0	0	0	0	0	0	0	0	0	0	0	0	0	0	0	0	0	0	0	0	1.32875	0	0	0
1700066B19Rik	0.409905	0	7.11063	1.50365	2.07488	1.20071	0	4.31865	1.91884	7.51159	0	2.3198	1.65264	0	1.79996	3.88618	4.1981	1.69342	0	3.63019	3.44911	2.07832	5.88118	2.15161	4.86634	5.61023	13.2875	3.22143	1.56749	1.58568
1700066C05Rik	0	0	0	0	0	0.600355	0	0	0	0	0	0	0	0	0	0	0	0	0	0	0	0	0	0	0	0	2.6575	0	0	0
1700066J03Rik	0	0	0	0	0	0	0	0	0	0	0	0	0	0	0	0	0	0	0	0	0	0	0	0	0	0	2.6575	0	0	0.26428
1700066M21Rik	209.051	174.588	210.949	231.562	155.616	129.677	145.512	146.834	139.435	187.79	154.846	135.94	147.085	138.632	116.097	115.614	124.264	159.605	76.0536	130.687	129.342	156.705	153.401	163.522	152.247	165.502	150.149	189.707	146.169	114.697
1700066N21Rik	0	0	0	0	0	0	0	0	0	0	0	0	0	0	0	0	0	0	0	0	0	0	0	0	0	0	0	0	0	0
1700066O22Rik	0	1.81391	1.1851	0	2.07488	0.600355	0	0	3.19806	0	0	0.927919	0	0	0.899978	1.29539	4.1981	0.846711	0	0	0	0.415664	0.980197	0.717202	0	0	5.315	1.78968	1.17562	0.528559
1700067G17Rik	0	0.453476	2.37021	0	0	0	0	0	0	0	0	1.39188	0	0	0	0	0	0.423356	0	0	0	0	0.490099	0	0	0.561023	1.32875	0	0	0
1700067K01Rik	30.3329	27.6621	39.1084	21.8029	31.1232	34.2202	0	17.2746	27.5033	7.51159	12.3877	32.0132	29.7475	31.1215	43.1989	8.09622	16.7924	13.9707	1.85497	9.07547	5.17367	12.8856	12.7426	30.1225	14.599	11.2205	6.64375	15.0334	15.6749	11.6283
1700067P10Rik	0	0	0	0	0	0	0	0	0	0	0	0	0	0	0	0	0	0	0	0	0	0	0	0	0	0	2.6575	0	0	0
1700069L16Rik	0	0	0	0	0	0	0	0	0	0	0	0	0	0	0	0	0	0	0	0	0	0	0	0	0	0	3.98625	0	0	0
1700069P05Rik	0	0	0	0	0	0	0	0	0	0	0	0.46396	0	0	0	0	0	0	0	0	1.72456	0	0	0	0	0	2.6575	0	0	0
1700071G01Rik	0.409905	3.17433	8.29573	0	0	0	0	0	0.639612	0	0	6.03147	1.65264	0	0	0.971546	0.83962	0.846711	0	1.81509	0	0.831328	1.96039	2.86881	0.695191	1.68307	2.6575	1.07381	0.391873	2.11424
1700071K01Rik	0	0	0	0	0	0	0	0	0	0	0	0	1.65264	0	0	0	0	0	0	0	0	0	0	0	0	0	2.6575	0	0	0
1700071M16Rik	5.73866	1.81391	2.37021	1.50365	0	1.20071	20.7875	0	4.47729	7.51159	0	9.74315	1.65264	2.82923	0.899978	7.12467	10.0754	4.23356	14.8397	3.63019	12.0719	3.32531	8.33168	2.15161	4.86634	6.17126	29.2325	5.36905	7.05371	5.28559
1700072B07Rik	0	0	0	0	0	0	0	0	0	0	0	0	0	0	0	0	0	0	0	0	0	0	0	0	0	0	2.6575	0	0	0
1700072I22Rik	0	0	0	0	0	0	0	0	0	0	0	0	0	0	0	0	0	0	0	0	0	0	0	0	0	0	0	0.357937	0	0
1700072O05Rik	0	0	0	0	0	0	0	0	0	0	0	0	0	0	0	0	0	0	0	0	0	0	0	0	0	0	1.32875	0	0	0
1700073E17Rik	0.819809	0.453476	0	0	0	1.80106	0	8.63731	0	0	0	0	0	1.41461	0	0	0	0	0	1.81509	0	0	0	0	0	0	10.63	0	0	0.26428
1700074H08Rik	0	0.453476	0	0	2.07488	0	10.3937	0	1.27922	0	0	0	1.65264	1.41461	0	0	0.83962	0.423356	0	0	0	0	0.980197	0	0	0	1.32875	0.357937	1.17562	0
1700074P13Rik	0	0	0	0	0	0	0	0	0	0	0	0	0	0	0	0	0	0	0	0	0	0	0	0	0	0.561023	6.64375	0	0.391873	0
1700080E11Rik	0.819809	0	0	0	0	0	0	0	0	0	0	0	0	0	0	0	0	0	0	0	0	0.415664	0	0	0	0	6.64375	0	0	0
1700080G11Rik	0	0	0	0	0	0	0	0	0.639612	0	0	0	0	0	0	0	0	0	0	0	0	0	0	0	0	0	18.6025	0	0.391873	0
1700080G18Rik	4.09905	3.62781	8.29573	5.26276	4.14976	3.00177	0	0	2.55845	0	0	2.3198	1.65264	7.07307	2.69993	3.23849	3.35848	5.08027	7.41986	3.63019	5.17367	2.49398	1.4703	3.58601	7.64711	1.68307	2.6575	4.65318	3.13498	3.17135
1700080N15Rik	0	0	0	0	0	0	0	0	0	0	0	0	0	0	0	0	0	0	0	0	0	0	0	0	0	0	2.6575	0	0	0
1700080O16Rik	0	0	0	0	0	0	0	0	0	0	0	0	0	0	0	0	0	0	0	0	0	0	0	0	0	0	2.6575	0.357937	0	0
1700081B01Rik	0	0	0	0	0	0	0	0	0	0	0	0	0	0	0	0	0	0	0	0	0	0.415664	0	0	0	0	5.315	0	0	0
1700081H04Rik	0	0	0	0	0	0	0	0	0	0	0	0	0	0	0	0	0	0	0	0	0	0	0	0	0	0	7.9725	1.07381	0	0
1700083H02Rik	0	0.906953	0	0	0	0	0	0	0	0	0	0	0	0	0	0	0	0	0	0	0	1.24699	0	0	0	0	1.32875	0	0	0
1700084D21Rik	0	0	0	0	0	0	0	0	0	0	0	0	0	0	0	0	0	0	0	0	0	0	0	0	0	0	1.32875	0	0	0
1700084E18Rik	4.50895	3.17433	3.55531	3.00729	2.07488	4.20248	0	0	6.39612	0	12.3877	6.03147	6.61056	1.41461	1.79996	9.06776	10.9151	4.65691	3.70993	5.44528	3.44911	2.90965	4.41089	8.60643	4.86634	6.17126	6.64375	4.29524	3.52686	5.54987
1700084F23Rik	0	0	0	0	0	0.600355	0	0	0	0	0	0.927919	1.65264	0	0	0	0	0	0	0	0	0.415664	0	0	0	0	2.6575	0	0.391873	0
1700084J12Rik	0.819809	4.53476	2.37021	3.00729	8.29952	1.80106	0	4.31865	2.55845	15.0232	6.19386	8.35127	0	0	3.59991	0.971546	0	2.11678	0	1.81509	1.72456	0.415664	2.45049	2.15161	0	1.68307	5.315	1.43175	2.35124	1.05712
1700084M14Rik	0	0	0	0	0	0	0	0	0	0	0	0	0	0	0	0	0	0	0	0	0	0	0	0	0	0	0	0	0	0
1700085C21Rik	2.04952	0.906953	2.37021	2.25547	0	1.20071	10.3937	0	4.47729	15.0232	6.19386	4.6396	0	2.82923	1.79996	0.971546	2.51886	2.11678	3.70993	3.63019	3.44911	2.07832	0.980197	0.717202	0.695191	3.92716	6.64375	1.07381	2.74311	2.11424
1700086D15Rik	11.0674	11.3369	23.7021	12.0292	6.22464	18.611	0	4.31865	17.9091	37.5579	24.7754	32.9411	11.5685	15.5608	8.99978	9.39161	14.2735	12.2773	33.3894	3.63019	12.0719	7.06629	12.7426	10.0408	6.25672	8.41535	19.9313	6.08493	17.2424	16.121
1700086L19Rik	0	0	0	0	2.07488	0	0	4.31865	0	0	0	0	0	0	2.69993	0	0	0	0	3.63019	1.72456	0	0	0	0	0	2.6575	0.357937	0	0
1700086O06Rik	28.6933	32.6503	30.8127	30.8248	20.7488	21.6128	20.7875	34.5492	30.7014	15.0232	37.1631	25.0538	18.179	28.2923	19.7995	22.0217	22.6697	21.5911	16.6947	16.3358	25.8683	18.2892	24.5049	21.5161	27.1125	23.563	22.5888	20.0445	16.0668	19.2924
1700086P04Rik	7.78819	5.89519	4.74042	10.5255	2.07488	6.00355	20.7875	0	2.55845	0	0	5.56751	6.61056	2.82923	2.69993	3.23849	3.35848	4.23356	0	0	3.44911	3.74098	2.94059	11.4752	4.17115	2.80512	11.9588	5.72699	0.783746	1.58568
1700087I21Rik	19.6754	27.6621	34.368	28.5693	29.0483	17.4103	0	34.5492	37.0975	30.0464	30.9693	40.3645	9.91584	11.3169	19.7995	5.50543	15.1132	8.89047	1.85497	5.44528	5.17367	12.0543	8.82178	18.6473	22.2461	19.0748	46.5063	16.4651	9.79682	8.45694
1700087M22Rik	0	0	1.1851	0	0	0.600355	0	0	0.639612	0	0	1.39188	0	0	0	0	0	0.846711	0	0	1.72456	0.831328	0	2.15161	0.695191	0	2.6575	0	1.56749	0.26428
1700088E04Rik	20.0853	12.2439	14.2213	17.2919	31.1232	19.2114	31.1812	12.956	17.2695	30.0464	30.9693	12.0629	16.5264	15.5608	35.9991	11.9824	18.4716	13.9707	9.27483	16.3358	10.3473	12.0543	7.35148	16.4956	16.6846	12.3425	9.30125	13.6016	11.3643	14.7997
1700091H14Rik	0	0	0	0	0	0	0	0	0	0	0	0	0	0	0	0	0	0	0	0	0	0	0	0	0	0	0	0	0	0
1700092C02Rik	0	0	0	0	0	0	0	0	0	0	0	0	0	0	0	0	0	0	0	0	0	0	0	0	0	0	1.32875	0	0	0
1700092C10Rik	0.409905	0	1.1851	2.25547	0	0	0	0	0	0	0	0	0	0	0	1.94309	0	1.27007	0	0	0	0	0.490099	0	0.695191	0.561023	0	1.78968	0	0
1700092E19Rik	0	0	0	0	0	0	0	0	0	0	0	0	0	0	0	0	0	0	0	0	0	0	0	0	0	0	2.6575	0.357937	0	0
1700092K14Rik	0	0	0	0	0	0	0	0	0	0	0	0	0	0	0	0	0	0	0	0	0	0	0	0	0	0	1.32875	0	0	0
1700092M07Rik	0.819809	0.906953	5.92552	0.751823	2.07488	1.20071	0	0	4.47729	0	0	4.6396	0	1.41461	1.79996	3.88618	3.35848	0.846711	9.27483	0	1.72456	1.24699	0.980197	2.15161	2.78077	1.12205	3.98625	0.715874	1.95936	1.84996
1700093K21Rik	0.819809	0.453476	0	0	4.14976	1.20071	0	0	3.19806	0	0	2.3198	0	2.82923	1.79996	0.647697	3.35848	0.423356	1.85497	0	3.44911	0.415664	0	0.717202	0	1.12205	18.6025	1.43175	1.56749	1.84996
1700094D03Rik	42.6301	34.0107	69.9212	38.343	53.9469	33.0195	62.3624	17.2746	76.1138	60.0927	49.5509	70.9858	47.9266	46.6823	49.4988	26.2317	37.7829	30.0583	18.5497	10.8906	24.1438	29.9278	34.797	41.5977	30.5884	34.7834	49.1638	24.6977	30.5661	25.1066
1700094J05Rik	1.22971	0.906953	0	3.75912	0	0.600355	0	0	3.19806	0	0	0.927919	0	0	0	0.323849	0.83962	1.27007	0	0	0	0.415664	0.980197	0.717202	0.695191	0	1.32875	0	0.391873	1.3214
1700094M23Rik	1.22971	1.36043	1.1851	1.50365	2.07488	0.600355	10.3937	0	3.83767	7.51159	0	2.3198	4.95792	1.41461	0	0.323849	0.83962	0	1.85497	1.81509	1.72456	2.49398	3.43069	2.15161	0	0	15.945	2.14762	1.17562	1.05712
1700094M24Rik	0	0	0	0	0	0	0	0	0	0	0	0	0	0	0	0	0	0	0	0	0	0	0	0	0	0	1.32875	0	0	0
1700095A13Rik	0	0	0	0	0	0	0	0	0.639612	0	0	0	0	0	0	0	0	0.423356	0	0	0	0	0	0	0	0	3.98625	0.357937	0	0.26428
1700095A21Rik	0	0	0	0	0	0	0	0	0	0	0	0	0	0	0	0	0	0	0	0	0	0	0.490099	0	0	0	15.945	0	0	0.26428
1700095B10Rik	0	0	0	0	0	0	0	0	0	0	0	0	0	0	0	0	0	0	0	0	0	0	0	0	0	0	6.64375	0	0	0
1700095J03Rik	0	0	0	0	2.07488	0	0	0	0	0	0	0.46396	0	0	0	0	0.83962	0	0	0	8.62278	0	0	0	0	0	3.98625	0.715874	0	0.26428
1700095J12Rik	7.78819	6.80214	15.4064	3.75912	8.29952	2.40142	0	0	12.7922	22.5348	18.5816	19.9503	6.61056	7.07307	0	3.23849	11.7547	4.23356	1.85497	7.26037	1.72456	1.24699	2.45049	2.86881	4.86634	4.48819	7.9725	3.22143	2.35124	3.17135
1700096J18Rik	0.819809	0.906953	0	0	0	1.20071	0	0	0	0	0	2.3198	1.65264	1.41461	1.79996	0.323849	0.83962	0.423356	0	0	0	0.415664	2.45049	0	1.39038	2.24409	3.98625	0	1.56749	0.528559
1700096K18Rik	30.7428	26.3016	22.517	33.0802	37.3478	25.2149	10.3937	56.1425	27.5033	52.5811	37.1631	23.6619	42.9686	26.8777	33.2992	9.71546	18.4716	9.73718	16.6947	27.2264	22.4192	17.8736	10.2921	15.7784	9.73268	21.8799	30.5613	16.823	13.3237	22.1995
1700096P03Rik	0	0	0	0	0	0	0	0	0	0	0	0	0	0	0	0	0	0	0	0	0	0	0	0	0	0	1.32875	0	0	0
1700097N02Rik	0	0	0	0	0	0	0	0	0	0	0	0	0	0	0	0	0	0	0	0	0	0.415664	0	0	0	0	0	0	0	0
1700099I09Rik	1.63962	0.453476	2.37021	0.751823	0	1.80106	0	0	3.83767	7.51159	0	0.927919	3.30528	1.41461	2.69993	2.59079	1.67924	0.423356	5.5649	0	1.72456	0.415664	1.96039	1.4344	0.695191	0.561023	3.98625	2.14762	0.783746	2.11424
1700100I10Rik	0	0	0	0	0	0	0	0	0	0	0	0	0	0	0	0	0	0	0	0	0	0	0	0	0	0	14.6163	0.357937	0	0.528559
1700100L14Rik	0	0.453476	0	1.50365	0	0	0	4.31865	0.639612	0	0	0	0	1.41461	0	0.647697	0.83962	0	0	0	0	0.415664	0	0	0	0	3.98625	0.715874	0	1.05712
1700101G07Rik	0	0	0	0	0	0	0	0	0	0	0	0	0	0	0	0	0	0	0	0	0	0	0	0	0	0	2.6575	0	0	0
1700101I11Rik	21.7249	13.6043	24.8872	12.0292	16.599	7.80461	20.7875	4.31865	15.9903	7.51159	6.19386	12.5269	16.5264	14.1461	18.8995	6.15313	5.87734	5.92698	11.1298	9.07547	8.62278	6.65063	2.94059	12.1924	6.25672	8.41535	1.32875	11.096	5.09435	10.3069
1700101O22Rik	0	0	0	0	0	0	0	0	0	0	0	0	0	0	0	0	0	0	0	0	0	0	0	0	0	0	3.98625	0.357937	0	0
1700102H20Rik	5.32876	4.53476	4.74042	2.25547	2.07488	1.80106	0	8.63731	2.55845	0	0	2.78376	3.30528	2.82923	4.49989	1.61924	2.51886	2.54013	0	0	0	4.98797	1.96039	2.15161	0.695191	3.92716	2.6575	2.50556	1.56749	2.37852
1700102J08Rik	0	0	0	0	0	0.600355	0	0	0	0	0	0	0	0	0	0	0	0	0	0	0	0.415664	0	0	0	0	7.9725	0.357937	0	0
1700102P08Rik	6.55847	7.7091	8.29573	3.75912	6.22464	2.40142	0	4.31865	2.55845	0	0	5.10356	6.61056	5.65846	0.899978	4.21003	2.51886	5.08027	5.5649	1.81509	1.72456	2.07832	3.43069	7.88922	5.56153	2.80512	6.64375	4.65318	3.13498	3.43563
1700104L18Rik	0	0	0	0	0	0	0	0	0	0	0	0	0	0	0	0	0	0	0	0	1.72456	0	0	0	0	0	10.63	0	0	0
1700105P06Rik	0	0.453476	2.37021	0.751823	0	0	10.3937	0	0	7.51159	0	0.927919	1.65264	1.41461	1.79996	1.94309	0	1.69342	0	0	0	1.24699	0	1.4344	2.08557	0	3.98625	0.715874	0.783746	2.37852
1700108F19Rik	0.409905	1.36043	0	2.25547	0	1.80106	0	0	3.83767	0	0	2.78376	4.95792	0	1.79996	0.647697	6.71696	3.8102	0	5.44528	5.17367	6.23496	1.4703	3.58601	1.39038	3.36614	10.63	5.01112	2.35124	2.37852
1700108J01Rik	2.45943	4.53476	5.92552	1.50365	6.22464	1.20071	0	0	7.03573	15.0232	0	7.88731	1.65264	1.41461	1.79996	0.647697	4.1981	2.11678	1.85497	0	5.17367	0.831328	1.96039	3.58601	4.17115	0.561023	2.6575	1.43175	1.56749	2.6428
1700108N06Rik	0	0	0	0	0	0	0	0	0	0	0	0	0	0	0	0	0	0	0	0	0	0	0	0	0	0	0	0	0	0
1700109G14Rik	0	0	0	0	0	0	0	0	0	0	0	0.46396	0	0	0	0	0	0	0	0	0	0	0.490099	0	0	0	1.32875	0	0	0
1700109G15Rik	0	0	0	0	0	0	0	0	0	0	0	0	0	0	0	0	0	0	0	0	0	0	0	0	0	0	1.32875	0	0	0
1700109H08Rik	22.5448	23.5808	39.1084	21.0511	39.4227	17.4103	10.3937	8.63731	46.0521	67.6043	18.5816	45.468	21.4843	24.0485	17.9996	15.8686	41.981	32.175	12.9848	7.26037	44.8385	20.7832	14.703	30.1225	23.6365	11.7815	23.9175	21.1183	9.40495	24.578
1700109I08Rik	0	0	0	0	0	0	0	0	0	0	0	0	0	0	0	0	0	0	0	0	0	0	0	0	0	0	6.64375	0	0	0
1700109K24Rik	7.78819	10.8834	16.5915	7.51823	4.14976	12.0071	0	4.31865	10.8734	7.51159	6.19386	13.9188	1.65264	7.07307	8.0998	6.47697	13.4339	14.8175	20.4046	10.8906	15.521	4.98797	22.0544	10.0408	9.03749	7.2933	13.2875	7.15874	11.7562	10.8355
1700110C19Rik	2.86933	2.26738	3.55531	0.751823	8.29952	1.80106	20.7875	0	4.47729	0	0	4.6396	1.65264	1.41461	2.69993	2.26694	5.03772	0.846711	1.85497	0	0	1.66266	1.96039	0.717202	2.78077	1.68307	5.315	1.78968	1.56749	1.05712
1700110I01Rik	0	0	0	0	0	0	0	0	0	0	0	0	0	0	0	0	0	0	0	0	0	0	0	0	0	0	1.32875	0	0	0
1700110I07Rik	0	0	0	0	0	0	0	0	0	0	0	0	0	0	0	0	0	0	0	0	0	0	0	0	0	0	6.64375	0	0	0
1700110K17Rik	7.37828	8.61605	22.517	6.01459	22.8237	7.80461	20.7875	12.956	10.8734	7.51159	0	25.5178	11.5685	8.48769	8.99978	8.09622	16.7924	13.124	3.70993	7.26037	20.6947	5.40363	8.33168	10.0408	9.03749	5.04921	15.945	2.50556	4.70248	7.66411
1700111N16Rik	0	0	0	0	0	0	0	0	0	0	0	0	0	0	0.899978	0	0	0.423356	0	0	0	0	0	0	0	0	2.6575	0.357937	0	0
1700112D23Rik	5.73866	5.89519	4.74042	3.75912	4.14976	1.80106	0	4.31865	2.55845	7.51159	0	2.78376	0	0	0	3.23849	3.35848	6.35034	0	5.44528	0	3.32531	4.41089	2.86881	4.86634	1.68307	6.64375	3.93731	5.09435	0.792839
1700112E06Rik	13.1169	13.1508	24.8872	12.781	18.6739	11.4067	0	4.31865	11.513	0	6.19386	22.2701	4.95792	12.7315	14.3996	7.77237	17.632	6.35034	12.9848	5.44528	8.62278	10.3916	6.86138	15.7784	6.25672	11.2205	23.9175	9.30636	11.3643	7.66411
1700112H15Rik	0	0	0	0	0	0	0	0	0	0	0	0	0	0	0	0	0	0	0	0	0	0	0	0	0	0	7.9725	0	0	0
1700112J05Rik	0	0.906953	0	0	0	0	0	0	0	0	0	0	0	0	0	0.647697	0.83962	0.846711	0	0	0	0	0	0	0	1.12205	5.315	0.357937	0	0
1700112J16Rik	6.96838	2.72086	9.48083	5.26276	14.5242	7.80461	0	4.31865	4.47729	0	6.19386	5.10356	8.2632	12.7315	8.99978	2.91464	3.35848	3.38685	3.70993	3.63019	8.62278	3.32531	1.96039	2.86881	1.39038	1.68307	13.2875	5.01112	5.48622	3.69991
1700112N08Rik	0.409905	0	0	0	0	0	0	0	0	0	0	0	0	0	0	0	0	0	0	0	0	0	0	0	0	0	5.315	0	0	0
1700113A16Rik	27.0537	23.1273	27.2574	33.8321	6.22464	13.8082	20.7875	21.5933	23.6656	0	12.3877	20.8782	18.179	9.9023	15.2996	7.77237	10.0754	5.92698	3.70993	12.7057	3.44911	6.23496	10.2921	20.7989	11.1231	7.2933	10.63	11.8119	10.1887	8.19266
1700113B09Rik	2.04952	0	4.74042	3.75912	0	0	0	0	0	0	0	0.46396	0	0	0	0	0	0	0	0	0	0	0	0.717202	0	0	0	0	0	0
1700113H08Rik	0	0	0	0	0	1.80106	0	0	0.639612	0	0	0	0	0	0	0	0	0	0	0	0	0	0	0	0	0	5.315	0.357937	0	0
1700116B05Rik	0	0	0	0	0	0	0	0	0	0	0	0.927919	0	0	0	0	0	0	0	0	0	0.415664	0.490099	0	0	0	6.64375	0.357937	0	0
1700116H05Rik	0	0	0	0.751823	0	0	0	0	0	0	0	0.46396	0	0	0	0	0	0	0	0	0	0	0	0	0	0.561023	18.6025	0.715874	0.391873	0.26428
1700119H24Rik	13.5269	14.5112	24.8872	15.0365	12.4493	10.8064	20.7875	4.31865	28.1429	37.5579	18.5816	17.6305	18.179	9.9023	18.8995	2.59079	3.35848	2.96349	3.70993	1.81509	3.44911	2.07832	3.92079	5.73762	2.78077	3.92716	10.63	2.50556	0.391873	2.6428
1700120C14Rik	1.22971	2.72086	1.1851	0	0	1.20071	0	0	0.639612	0	0	1.39188	0	0	0	1.29539	1.67924	0.423356	0	0	0	1.66266	1.4703	0.717202	2.08557	1.12205	1.32875	2.8635	1.56749	1.3214
1700120E14Rik	13.9368	15.4182	49.7744	13.5328	20.7488	13.8082	0	8.63731	56.9255	105.162	37.1631	64.4904	13.2211	19.8046	14.3996	10.687	28.5471	19.8977	7.41986	3.63019	17.2456	11.6386	17.6436	16.4956	14.599	10.6594	3.98625	10.7381	14.1074	12.6854
1700120G07Rik	0.819809	0.453476	0	0	0	1.20071	0	0	1.27922	0	0	0.46396	0	0	0	0.971546	0	0	0	0	0	0.831328	0.980197	2.15161	0.695191	0.561023	11.9588	1.07381	0.391873	0.26428
1700120K04Rik	5.73866	4.08129	10.6659	4.51094	4.14976	8.40497	0	8.63731	9.59418	0	6.19386	5.10356	4.95792	7.07307	2.69993	3.56234	5.03772	2.54013	3.70993	7.26037	0	2.90965	2.45049	4.30321	3.47596	3.36614	3.98625	0.715874	4.70248	3.96419
1700121L16Rik	0	0	0	0	0	0	0	0	0	0	0	0	0	0	0	0	0	0	0	0	0	0	0	0	0	0	0	0	0	0
1700121N20Rik	0	0	0	0	0	0	0	0	0	0	0	0	0	0	0	0	0	0	0	0	0	0.415664	0	0	0	0	9.30125	0	0	0
1700122C19Rik	0	0	0	0	0	0	0	0	0	0	0	0	0	0	0	0	0	0	0	0	0	0	0	0	0	0	3.98625	0.357937	0	0
1700122E12Rik	1.22971	1.36043	1.1851	2.25547	0	2.40142	0	0	3.19806	0	0	1.85584	0	0	0.899978	1.29539	0	2.54013	0	0	1.72456	0.831328	0.490099	2.15161	0.695191	1.12205	5.315	1.78968	1.17562	1.3214
1700122H20Rik	0.409905	0	0	0	0	0	0	0	0	0	0	0	0	0	0	0	0.83962	0	0	0	0	0	0	0	0	0	1.32875	0	0	0
1700122O11Rik	0	0	0	0	0	0	0	0	0	0	0	0.46396	0	0	0	0	0	0	0	0	0	0	0	0	0	0	1.32875	0	0	0
1700123J17Rik	0	0	0	0	0	0	0	0	0	0	0	0	0	0	0	0	0	0	0	0	0	0.415664	0	0	0	0	30.5613	0.357937	0	0
1700123K08Rik	0.409905	0.453476	1.1851	0.751823	2.07488	1.80106	0	0	0.639612	0	0	0.46396	1.65264	0	0	0	0	0	0	0	0	0.415664	1.4703	1.4344	0	2.24409	11.9588	0	0.783746	0.792839
1700123L14Rik	2.04952	0.906953	0	3.75912	0	0.600355	10.3937	0	0.639612	7.51159	0	4.17564	0	4.24384	1.79996	0.647697	0.83962	0.423356	1.85497	3.63019	0	2.49398	0	0	0.695191	1.12205	2.6575	0.357937	0.391873	0
1700123M08Rik	6.55847	3.62781	5.92552	9.02188	12.4493	7.80461	0	21.5933	5.1169	7.51159	18.5816	4.17564	6.61056	8.48769	14.3996	8.42007	8.3962	15.6642	12.9848	7.26037	10.3473	8.72895	13.2327	5.73762	9.73268	9.5374	13.2875	5.72699	9.01308	13.7425
1700123O12Rik	0	0	0	0	0	0	0	0	0	0	0	0	0	0	0	0	0	0	0	0	0	0	0	0	0	0	9.30125	0	0	0
1700123O20Rik	295.541	289.771	203.838	413.503	203.338	234.138	228.662	241.845	211.712	127.697	161.04	193.935	211.538	215.021	242.094	332.916	369.433	359.006	233.726	277.709	217.294	255.218	419.524	388.006	337.863	318.1	235.189	321.069	311.539	298.372
1700123O21Rik	1.22971	3.17433	4.74042	4.51094	2.07488	2.40142	0	0	0.639612	0	0	6.49543	1.65264	7.07307	0	0	1.67924	0.423356	0	1.81509	0	0.415664	0.980197	0	0.695191	1.12205	3.98625	0.715874	1.17562	0.792839
1700124L16Rik	0.819809	1.36043	1.1851	0	0	1.20071	0	0	0	0	0	1.85584	1.65264	0	0.899978	0	1.67924	0.846711	3.70993	0	0	0.415664	0	0.717202	0	0.561023	1.32875	0.357937	0	0.26428
1700124M09Rik	0	0	0	0	0	0	0	0	0	0	0	0.46396	0	0	0	0	0	0	0	0	0	0	0	0	0	0	0	0	0	0
1700125G02Rik	0	0	0	0	2.07488	0	0	0	0	0	0	0	0	0	0	0	0	0	0	0	0	0	0	0	0	0	6.64375	0	0	0
1700125G22Rik	2.04952	1.81391	0	0.751823	0	1.20071	0	0	1.27922	0	0	1.85584	0	0	0.899978	0.323849	0	0	0	0	0	0	0	0	1.39038	0	6.64375	0.715874	0.783746	0
1700125H03Rik	1.63962	5.44172	0	6.01459	6.22464	1.80106	20.7875	0	8.31496	0	0	6.03147	1.65264	5.65846	2.69993	1.61924	0.83962	2.11678	5.5649	0	0	0.415664	3.43069	4.30321	1.39038	1.12205	13.2875	0	1.56749	0.792839
1700125H20Rik	0.409905	1.36043	0	0	6.22464	0.600355	0	4.31865	1.27922	0	0	1.39188	0	1.41461	3.59991	2.91464	0.83962	2.96349	7.41986	5.44528	1.72456	1.24699	0.490099	0.717202	0.695191	0	13.2875	1.78968	1.17562	3.69991
1700126G02Rik	1.22971	3.62781	3.55531	4.51094	2.07488	3.60213	0	0	4.47729	0	6.19386	4.17564	8.2632	2.82923	5.39987	1.61924	5.03772	2.54013	1.85497	5.44528	3.44911	1.66266	3.43069	2.86881	1.39038	3.36614	5.315	2.8635	5.87809	5.81415
1700126H18Rik	0	1.81391	0	0	0	0	0	0	0.639612	0	0	0.46396	1.65264	0	0	0	0	0.423356	0	0	0	0	0	0	0	0	1.32875	0	0	0
1700128A07Rik	0	0	0	0	0	0	0	0	0	0	0	0	0	4.24384	0	0	0	0	1.85497	0	0	0.415664	0	0	0	0	9.30125	0.715874	0	0.26428
1700128E19Rik	0	0	0	0	0	0	0	0	0	0	0	0	0	0	0	0	0	0	0	0	0	0	0	0	0	0	0	0.357937	0	0
1700128F08Rik	0	0	0	0	0	0	0	0	0	0	0	0	0	0	0	0	0	0	0	0	0	0	0	0	0	0	1.32875	0.715874	0	0
1700129C05Rik	0	0	0	0	0	0	0	0	0	0	0	0	0	0	0	0	0	0	0	0	0	0	0	0	0	0	14.6163	0.357937	0	0
1810006J02Rik	1.63962	0.906953	0	0.751823	2.07488	0	0	0	0.639612	0	0	2.3198	0	0	1.79996	0.323849	0	1.27007	0	0	0	0.415664	0.490099	2.15161	0	1.68307	2.6575	2.14762	0.783746	0.26428
1810007C17Rik	0	0	0	0	0	0	0	0	0	0	0	0	0	0	0	0	0	0	0	0	0	0	0	0	0	0	0	0	0	0
1810007D17Rik	0	0	0	0	0	0	0	0	0	0	0	0	0	0	0	0	0	0	0	0	0	0	0	0	0	0	5.315	0.357937	0	0
1810008I18Rik	0	0.453476	0	3.00729	0	0	0	0	0	0	0	0	0	0	0	2.59079	0	0.846711	3.70993	0	0	0.415664	0.980197	0	0.695191	0.561023	1.32875	0	0.391873	0.26428
1810009A15Rik	1.63962	2.72086	1.1851	0	0	1.80106	0	0	1.91884	0	0	1.85584	1.65264	0	0	1.61924	4.1981	1.69342	0	1.81509	0	1.66266	0.980197	1.4344	0.695191	1.12205	2.6575	0.357937	1.17562	1.05712
1810009J06Rik	0	0	0	0	0	0.600355	0	0	0	0	0	0	0	0	0	0	0	0	0	0	0	0	0	0	0	0	0	0	0	0
1810010D01Rik	1.63962	0.906953	3.55531	1.50365	0	0	0	0	2.55845	0	0	3.71168	0	1.41461	1.79996	0.323849	0.83962	1.69342	0	0	0	0.415664	1.4703	4.30321	1.39038	0.561023	6.64375	0	0.391873	0
1810010H24Rik	19.6754	22.6738	27.2574	27.8175	31.1232	27.6163	20.7875	25.9119	20.4676	30.0464	18.5816	24.1259	13.2211	31.1215	22.4995	7.12467	6.71696	4.65691	5.5649	9.07547	8.62278	11.6386	3.92079	5.02041	10.4279	11.2205	11.9588	11.096	10.1887	10.8355
1810011H11Rik	9.83771	7.25562	9.48083	13.5328	2.07488	6.6039	0	4.31865	7.03573	7.51159	0	9.27919	18.179	4.24384	11.6997	7.44852	5.03772	13.5474	5.5649	3.63019	6.89822	10.8073	13.2327	18.6473	11.8183	10.0984	17.2738	12.5278	9.40495	5.81415
1810011O10Rik	326.284	311.538	315.238	460.868	402.527	372.82	758.743	600.293	331.959	465.719	439.764	308.069	585.035	454.091	470.689	479.296	661.621	473.735	1276.22	491.89	644.984	581.098	452.851	492.718	417.81	414.035	605.91	512.924	507.084	524.331
1810012K16Rik	3.27924	4.98824	4.74042	6.76641	4.14976	7.20426	10.3937	4.31865	4.47729	0	0	6.95939	6.61056	2.82923	6.29985	2.26694	3.35848	5.50362	0	1.81509	0	3.32531	2.94059	4.30321	3.47596	3.92716	15.945	3.22143	3.91873	3.43563
1810013A23Rik	0.409905	1.36043	1.1851	0.751823	0	0.600355	0	0	3.19806	0	6.19386	2.78376	0	0	1.79996	1.61924	0.83962	0.423356	5.5649	1.81509	0	0	1.4703	2.15161	2.78077	0	0	0.715874	0.783746	1.84996
1810013D15Rik	0.819809	1.36043	1.1851	0.751823	2.07488	2.40142	0	0	0.639612	7.51159	0	0.46396	0	0	2.69993	0.323849	0	0.846711	0	1.81509	0	0	0.490099	0.717202	1.39038	0	2.6575	0	0	0.528559
1810013L24Rik	1052.64	1054.33	940.973	805.203	861.075	884.923	966.618	889.643	934.473	1051.62	941.466	948.797	882.51	848.769	888.278	1091.05	1157.84	1150.68	1619.38	736.928	957.129	783.527	913.544	801.115	748.721	979.547	1185.25	775.292	809.61	1012.72
1810014B01Rik	90.5889	66.2075	50.9595	81.9488	66.3962	72.6429	72.7562	112.285	63.9612	60.0927	142.459	61.7066	74.3688	67.9015	80.098	30.4418	32.7452	48.6859	18.5497	43.5622	62.084	51.958	44.1089	57.3762	42.4067	47.126	63.78	52.6167	41.5385	34.8849
1810018F18Rik	0	0	0	0	0	0	0	0	0	0	0	0	0	0	0	2.26694	0	0	0	0	0	0	0	0	0	0	3.98625	0	0.391873	0
1810019D21Rik	144.696	157.81	182.506	117.284	124.493	78.0461	103.937	73.4171	185.488	210.324	111.489	187.904	82.632	100.438	79.1981	90.3538	106.632	78.7442	38.9543	83.4943	93.126	76.4822	67.1435	106.863	93.8508	88.0807	51.8213	74.4509	75.6315	62.1057
1810019N24Rik	1.22971	1.81391	3.55531	3.00729	4.14976	3.60213	0	4.31865	1.27922	7.51159	0	3.24772	3.30528	0	0.899978	1.29539	1.67924	2.11678	1.85497	7.26037	1.72456	1.24699	2.94059	3.58601	2.08557	0	5.315	1.78968	1.17562	2.11424
1810020O05Rik	0.819809	0.906953	0	0	0	0.600355	0	0	0	0	0	0.927919	0	0	0	0.323849	0	0	0	1.81509	1.72456	0	0	0	0	0	5.315	0.715874	0	0.26428
1810021B22Rik	13.1169	19.4995	14.2213	12.781	22.8237	21.0124	20.7875	17.2746	24.3053	15.0232	18.5816	21.3421	13.2211	22.6338	17.9996	4.53388	9.23582	7.19705	11.1298	5.44528	8.62278	16.2109	3.92079	10.758	11.1231	11.2205	10.63	8.59049	14.4993	12.1569
1810021M19Rik	9.83771	9.523	13.0361	6.01459	6.22464	7.80461	0	4.31865	6.39612	7.51159	0	12.0629	1.65264	4.24384	9.89976	8.42007	8.3962	6.35034	1.85497	1.81509	8.62278	7.89762	4.41089	7.17202	4.86634	9.5374	17.2738	5.36905	4.3106	5.02131
1810022K09Rik	208.641	213.134	251.242	253.364	230.312	164.497	301.418	211.614	170.776	232.859	253.948	141.972	259.464	183.9	188.095	262.317	335.848	352.655	178.077	210.551	458.732	382.411	380.807	272.537	238.451	582.342	463.734	381.203	204.558	283.043
1810024B03Rik	14.3467	14.9647	9.48083	17.2919	24.8986	15.0089	0	38.8679	15.9903	15.0232	30.9693	19.0223	8.2632	7.07307	8.99978	18.7832	15.1132	15.6642	0	12.7057	25.8683	12.0543	14.2129	19.3645	11.8183	12.3425	19.9313	7.87461	9.01308	16.121
1810026B05Rik	239.794	214.948	366.197	221.788	309.157	211.325	218.269	133.878	354.345	428.161	340.662	328.483	218.148	216.436	208.795	138.607	200.669	195.59	244.855	119.796	201.773	167.928	189.178	159.219	165.456	207.018	310.928	180.758	210.436	236.266
1810026J23Rik	773.9	736.899	641.141	717.24	564.367	687.406	488.506	682.347	587.804	398.114	668.937	575.774	618.087	564.431	612.885	775.294	573.461	728.595	465.596	577.2	576.002	615.183	695.94	598.864	672.945	762.431	467.72	633.548	577.621	563.708
1810030O07Rik	365.635	354.165	386.344	447.335	354.805	366.216	311.812	371.404	398.478	330.51	353.05	382.767	383.412	404.58	386.091	350.404	319.895	417.429	332.039	355.758	388.025	342.092	350.421	323.458	301.713	322.588	382.68	369.033	349.159	353.342
1810032O08Rik	66.4045	63.9402	66.3658	53.3795	45.6474	57.6341	0	51.8238	71.6366	60.0927	49.5509	57.9949	36.3581	62.243	56.6986	76.4283	143.575	91.0215	131.703	50.8226	65.5331	54.0363	83.3168	67.417	85.5085	33.6614	65.1088	52.9747	72.1046	96.462
1810034E14Rik	112.724	127.427	97.1785	159.387	53.9469	57.6341	41.575	99.329	72.2762	90.1391	92.9079	68.666	61.1477	70.7307	69.2983	54.0827	25.1886	38.5254	12.9848	34.4868	25.8683	36.1628	50.9703	63.831	65.348	61.1515	45.1775	44.3842	29.7823	25.6351
1810035K13Rik	0	0	0	0	0	0	0	0	0	0	0	0	0	0	0	0	0	0	0	0	0	0	0	0	0	0	1.32875	0	0	0
1810037I17Rik	343.5	345.095	265.463	338.321	228.237	298.977	228.662	276.394	294.222	247.882	322.081	250.074	355.318	280.094	255.594	380.846	412.254	358.159	408.092	319.456	367.33	391.556	378.356	395.896	372.623	426.378	344.146	398.384	387.17	405.669
1810041H14Rik	18.0358	11.3369	23.7021	17.2919	4.14976	10.8064	20.7875	4.31865	11.513	45.0695	6.19386	9.27919	21.4843	5.65846	12.5997	3.56234	1.67924	6.35034	7.41986	3.63019	3.44911	4.98797	5.88118	15.0612	11.1231	8.41535	3.98625	6.08493	6.26997	2.37852
1810041L15Rik	27.0537	26.7551	43.8489	37.5912	53.9469	37.222	20.7875	17.2746	40.2956	15.0232	24.7754	33.4051	54.5371	26.8777	35.0991	12.6301	3.35848	13.124	14.8397	94.3849	17.2456	69.4159	42.1485	40.8805	49.3586	49.3701	50.4925	57.6279	84.6446	17.4424
1810043G02Rik	188.556	203.157	195.542	208.255	253.135	245.545	218.269	345.492	182.289	90.1391	167.234	186.048	188.401	267.362	287.093	158.362	150.292	127.853	105.733	156.098	151.761	124.699	118.604	160.653	170.322	100.423	96.9988	133.51	145.385	164.646
1810043H04Rik	72.1432	53.0567	33.1829	50.3722	31.1232	46.8277	51.9687	60.4612	35.8183	15.0232	37.1631	31.0853	36.3581	90.5353	81.898	68.3321	95.7167	69.4303	64.9238	74.4188	48.2876	44.8917	59.792	53.7902	104.974	27.4901	27.9038	54.4064	79.9421	68.4484
1810044D09Rik	43.8598	26.7551	21.3319	26.3138	24.8986	22.2131	0	8.63731	27.5033	7.51159	6.19386	17.1665	16.5264	14.1461	12.5997	21.6979	14.2735	24.1313	5.5649	9.07547	13.7964	8.72895	15.1931	19.3645	13.9038	8.97637	6.64375	11.096	9.01308	12.4211
1810046K07Rik	0	1.81391	0	1.50365	0	0	0	0	0.639612	0	0	0	0	1.41461	0.899978	0	0	0	0	0	1.72456	0	0	0	0	0	2.6575	0	1.17562	0.26428
1810049I09Rik	0	0	0	0	0	0	0	0	0	0	0	0	0	0	0	0	0	0	0	0	0	0	0	0	0	0	9.30125	0	0	0
1810053B23Rik	0	0	0	0	0	0.600355	0	0	0	7.51159	0	0.46396	0	0	0.899978	0.971546	0.83962	0.423356	0	0	0	0	0	1.4344	0	0	9.30125	0.357937	0	0
1810055G02Rik	52.0579	79.3584	82.9573	56.3868	120.343	104.462	166.3	181.383	84.4288	150.232	74.3263	77.0173	120.643	104.681	128.697	258.431	270.358	185.853	276.39	179.694	213.845	205.338	189.178	126.228	203.691	164.38	190.011	186.843	182.613	217.766
1810058I24Rik	300.46	322.422	314.053	206	323.681	295.375	384.568	449.14	283.988	383.091	390.213	243.579	289.212	305.557	294.293	457.598	580.178	420.816	332.039	310.381	327.666	280.573	309.252	303.376	364.975	345.029	272.394	260.936	302.918	331.142
1810062G17Rik	4.50895	4.98824	4.74042	5.26276	4.14976	3.00177	10.3937	0	5.1169	0	0	3.24772	3.30528	1.41461	0.899978	7.77237	4.1981	6.35034	1.85497	1.81509	3.44911	1.24699	2.45049	2.15161	8.3423	1.68307	6.64375	1.78968	4.3106	4.75703
1810062O18Rik	4.91886	4.08129	7.11063	0	8.29952	3.60213	0	4.31865	4.47729	7.51159	0	4.17564	13.2211	1.41461	6.29985	0.647697	1.67924	5.08027	9.27483	0	1.72456	4.5723	1.4703	5.02041	2.08557	2.80512	3.98625	2.14762	3.91873	1.84996
1810063I02Rik	2.04952	0	4.74042	3.75912	2.07488	2.40142	0	12.956	3.19806	0	6.19386	1.85584	4.95792	0	5.39987	11.9824	16.7924	19.4744	25.9695	12.7057	1.72456	3.32531	11.7624	12.1924	8.3423	5.61023	2.6575	5.36905	4.3106	7.92839
1810064F22Rik	5.73866	4.08129	1.1851	5.26276	2.07488	0.600355	0	0	3.83767	0	6.19386	5.56751	4.95792	0	2.69993	4.21003	7.55658	2.54013	3.70993	7.26037	1.72456	4.98797	5.88118	7.88922	2.08557	3.92716	2.6575	3.93731	3.91873	6.60699
1810065E05Rik	0	0	0	0	0	0	0	0	0	0	0	0	0	0	0	0.323849	0.83962	0	0	0	0	0	0	0	0	0	7.9725	0.357937	0	0
1810073O08Rik	1.22971	4.08129	3.55531	4.51094	4.14976	4.20248	0	0	1.91884	0	0	6.03147	1.65264	4.24384	7.19982	0.323849	1.67924	0.423356	1.85497	3.63019	1.72456	2.07832	2.45049	2.86881	1.39038	1.12205	11.9588	2.14762	0.783746	1.84996
2010001A14Rik	50.8282	75.7305	49.7744	85.7079	53.9469	58.2344	41.575	38.8679	59.4839	22.5348	55.7447	39.9005	77.6741	41.0238	44.0989	31.4133	44.4999	45.2991	20.4046	30.8566	31.042	54.0363	64.2029	93.9535	45.8826	60.5905	34.5475	34.004	43.4979	27.4851
2010003K11Rik	27.0537	28.569	27.2574	47.3649	14.5242	18.0106	20.7875	17.2746	15.3507	0	0	19.0223	19.8317	8.48769	18.8995	626.647	526.442	643.924	146.542	190.585	720.864	493.809	398.94	124.076	391.393	450.502	96.9988	370.465	448.303	691.355
2010005H15Rik	4.50895	2.72086	0	3.75912	2.07488	4.20248	0	4.31865	2.55845	7.51159	0	8.81523	0	0	0	0.323849	1.67924	1.27007	0	0	3.44911	0	1.4703	0.717202	1.39038	1.12205	15.945	0.715874	3.13498	1.05712
2010009K17Rik	2.86933	2.26738	1.1851	0	6.22464	1.20071	0	0	2.55845	15.0232	0	1.39188	1.65264	0	2.69993	0.323849	0.83962	0.423356	0	0	1.72456	0.831328	1.96039	0.717202	0	0	1.32875	0.357937	0	0.26428
2010010A06Rik	0	0.906953	0	0	0	0	0	0	0.639612	0	0	0.927919	0	0	0	0.323849	1.67924	1.69342	0	0	1.72456	0.831328	0	0	0	0	0	0.715874	0.783746	0
2010016I18Rik	1.63962	2.26738	3.55531	3.00729	6.22464	4.20248	0	0	7.03573	0	24.7754	6.03147	3.30528	2.82923	1.79996	0.647697	4.1981	2.54013	1.85497	1.81509	0	3.74098	3.43069	3.58601	2.08557	3.36614	9.30125	2.50556	4.70248	1.84996
2010106C02Rik	2.45943	3.17433	3.55531	6.01459	0	4.20248	0	0	7.67535	0	12.3877	13.9188	6.61056	5.65846	5.39987	4.21003	1.67924	2.11678	7.41986	3.63019	1.72456	0.415664	3.92079	3.58601	2.08557	1.68307	7.9725	0.715874	3.13498	3.96419
2010106E10Rik	0	0	2.37021	0	0	0	0	0	0	0	0	0	0	0	0	0	0	0	0	0	0	0	0	0	0	0	3.98625	0	0	0.792839
2010107E04Rik	1447.78	1144.57	828.388	2375.01	788.455	997.79	748.349	889.643	693.979	488.253	495.509	644.44	836.236	956.28	938.677	898.032	952.129	1237.05	584.314	889.396	520.816	877.467	1328.66	1468.83	1051.13	994.694	702.909	1131.08	1205.4	914.407
2010107G12Rik	0.819809	1.81391	2.37021	0.751823	0	4.80284	0	0	3.19806	0	6.19386	0.927919	0	4.24384	0	1.29539	0.83962	2.11678	3.70993	3.63019	1.72456	0.831328	3.43069	1.4344	1.39038	0	15.945	1.43175	0.783746	2.37852
2010107G23Rik	52.0579	58.045	24.8872	62.4013	45.6474	51.0302	62.3624	51.8238	39.656	15.0232	18.5816	34.797	56.1898	55.17	61.1985	61.8551	72.2073	50.8027	64.9238	36.3019	43.1139	45.723	63.7128	63.831	62.5672	47.126	41.1913	43.6683	61.1322	61.0486
2010109A12Rik	2.45943	2.26738	3.55531	3.00729	6.22464	3.00177	0	0	2.55845	15.0232	0	6.03147	3.30528	2.82923	2.69993	2.26694	0.83962	2.11678	0	7.26037	3.44911	2.07832	1.4703	2.15161	2.78077	2.80512	1.32875	2.50556	2.74311	1.58568
2010109I03Rik	0	0.453476	2.37021	1.50365	0	1.20071	0	0	0	0	0	3.24772	1.65264	0	3.59991	1.61924	0	0.423356	1.85497	136.132	10.3473	0	0.980197	0	2.08557	0	6.64375	0.357937	0	0.26428
2010110K18Rik	0.409905	0.906953	1.1851	1.50365	2.07488	0	0	0	0.639612	0	0	0.927919	0	0	0.899978	1.29539	0.83962	1.27007	0	0	0	0	0.490099	0	0	1.12205	2.6575	0	1.17562	0.528559
2010111I01Rik	578.785	686.11	611.514	820.991	659.812	584.746	270.237	392.998	626.18	495.765	421.182	791.051	551.982	711.551	688.483	486.745	706.96	554.173	832.879	288.6	425.965	413.17	656.242	593.126	584.656	382.057	454.433	443.484	559.595	607.843
2010203P06Rik	20.4952	24.0342	21.3319	37.5912	49.7971	72.0426	41.575	43.1865	28.1429	22.5348	68.1324	32.4772	52.8845	55.17	102.597	0.323849	5.03772	1.69342	1.85497	9.07547	0	14.1326	7.35148	16.4956	10.4279	16.8307	35.8763	9.6643	11.3643	3.17135
2010204K13Rik	20.4952	36.2781	27.2574	11.2774	20.7488	29.4174	10.3937	25.9119	19.828	45.0695	30.9693	20.4142	19.8317	21.2192	15.2996	82.9053	83.1224	118.116	31.5344	68.9736	100.024	56.1146	95.5692	61.6794	77.1662	74.0551	39.8625	69.7977	63.0915	84.8337
2010300C02Rik	17.216	13.6043	9.48083	14.2846	12.4493	15.6092	20.7875	17.2746	10.8734	15.0232	6.19386	11.599	14.8738	16.9754	10.7997	7.44852	11.7547	5.08027	11.1298	18.1509	5.17367	4.5723	3.92079	5.02041	3.47596	5.04921	7.9725	4.65318	4.70248	8.72122
2010308F09Rik	1.22971	1.81391	0	3.75912	0	4.80284	0	0	1.91884	0	0	0	0	0	2.69993	0.647697	0	0.423356	1.85497	0	0	0	0.490099	3.58601	4.17115	1.12205	3.98625	0	1.56749	0.792839
2010310C07Rik	1.63962	1.81391	0	3.00729	2.07488	2.40142	0	4.31865	1.91884	0	0	2.3198	0	0	0	1.29539	2.51886	0	0	0	0	0.831328	3.92079	0.717202	2.08557	1.68307	6.64375	0	0.391873	2.37852
2010315B03Rik	416.873	330.131	337.755	408.992	352.73	339.801	363.781	336.855	363.939	360.556	464.539	318.74	330.528	381.946	346.492	177.793	215.782	247.663	204.046	235.962	270.755	300.941	265.633	297.639	224.547	307.441	302.955	307.826	289.202	256.087
2010320M18Rik	92.2285	85.707	42.6638	105.255	51.872	69.0408	41.575	95.0104	74.195	67.6043	43.357	51.0356	56.1898	83.4623	77.3981	93.9161	129.302	91.4448	63.0688	103.46	87.9524	71.0786	78.9059	65.9826	102.888	58.9074	43.8488	55.4802	83.8608	93.8192
2010320O07Rik	0.819809	0.453476	0	0	0	0	0	0	0	7.51159	0	0.46396	1.65264	0	0	0.647697	0	1.27007	1.85497	1.81509	0	0.831328	1.4703	0	0	1.12205	6.64375	0	0.783746	0
2200002D01Rik	40.1707	49.8824	53.3297	30.8248	60.1715	29.4174	31.1812	60.4612	44.1332	60.0927	30.9693	26.9097	29.7475	33.9508	33.2992	304.094	350.961	257.4	204.046	186.955	336.288	142.573	222.015	109.732	248.879	157.087	183.368	137.09	224.935	313.435
2200002J24Rik	2.86933	0.453476	1.1851	1.50365	2.07488	0.600355	0	12.956	0	0	0	0.927919	0	1.41461	0.899978	0.323849	0.83962	0	0	3.63019	0	2.90965	2.94059	2.86881	0.695191	0	6.64375	1.43175	1.95936	1.58568
2210008F06Rik	2.04952	0	0	0.751823	0	1.20071	0	0	0	0	0	0.46396	0	0	0.899978	0.647697	4.1981	0.846711	3.70993	0	0	2.07832	0.980197	0	1.39038	1.12205	5.315	1.78968	1.56749	1.3214
2210010C04Rik	0	0	0	0	0	0	0	0	0	0	0	0	0	0	0	331.945	13.4339	0.423356	0	0	0	0.415664	0	0	0	0	11.9588	0	0.391873	0
2210011C24Rik	68.864	82.0792	50.9595	100.744	16.599	15.6092	0	8.63731	44.1332	67.6043	49.5509	37.5807	8.2632	22.6338	8.99978	78.6952	61.2923	93.1383	1.85497	45.3773	32.7666	44.4761	85.7673	78.8922	93.8508	89.7637	19.9313	62.281	40.7548	33.8278
2210011K15Rik	0	0	0	0	0	0	0	0	0	0	0	0	0	0	0	0	0	0	0	0	0	0	0	0	0	0	1.32875	0	0	0
2210013O21Rik	95.5078	94.7766	49.7744	142.095	74.6957	103.261	114.331	133.878	69.7177	45.0695	68.1324	74.2335	137.169	103.267	117.897	87.1153	82.2828	80.4376	98.3131	90.7547	79.3296	75.2352	108.802	104.712	106.364	104.35	87.6975	91.9898	112.468	112.055
2210016F16Rik	591.492	532.381	495.374	611.984	500.046	458.671	550.868	453.459	480.988	473.23	483.121	435.194	441.255	506.432	388.791	637.982	504.612	679.909	350.588	644.358	531.163	550.339	578.807	515.668	571.447	690.059	508.911	718.022	482.004	514.552
2210016L21Rik	300.46	323.329	314.053	253.364	261.435	305.581	249.45	272.075	317.887	285.44	266.336	289.975	257.812	268.777	290.693	495.489	442.48	420.816	415.512	344.868	263.857	310.501	410.703	405.936	417.115	315.295	244.49	306.752	361.307	344.885
2210019I11Rik	0	0	0	0	0	0	0	0	0	0	0	0	0	0	0	0	0	0	0	0	0	0	0	0	0	1.12205	10.63	0	0	0
2210039B01Rik	2.04952	3.62781	7.11063	3.00729	2.07488	3.00177	31.1812	0	5.1169	7.51159	0	3.24772	1.65264	0	8.99978	0.647697	1.67924	2.54013	3.70993	3.63019	3.44911	1.66266	2.94059	1.4344	0.695191	2.24409	2.6575	1.07381	1.95936	3.43563
2210404E10Rik	0.409905	1.81391	0	0	4.14976	1.20071	0	12.956	0	0	0	4.6396	1.65264	1.41461	2.69993	0	0	0.423356	0	0	0	0	0.490099	1.4344	0.695191	1.12205	5.315	1.07381	0.391873	0.792839
2210404O09Rik	43.04	37.1851	42.6638	49.6203	37.3478	28.817	103.937	51.8238	44.7729	37.5579	80.5201	36.6528	44.6213	45.2677	39.599	43.7196	46.1791	48.2626	40.8092	25.4113	67.2577	57.7773	43.6188	29.4053	35.4548	51.0531	104.971	62.639	44.6735	54.4416
2210406O10Rik	4.91886	7.7091	2.37021	11.2774	4.14976	6.00355	0	0	6.39612	15.0232	6.19386	5.10356	6.61056	11.3169	8.0998	2.91464	3.35848	0.846711	1.85497	1.81509	3.44911	5.8193	1.96039	1.4344	2.78077	1.12205	2.6575	3.22143	1.17562	2.6428
2210407C18Rik	0	0	0	0	0	0	0	0	0	0	0	0	0	0	0	0	0	0	0	0	0	0	0	0	0	0	3.98625	0	0	0
2210408F21Rik	120.102	139.217	113.77	160.138	101.669	82.849	31.1812	56.1425	122.166	135.209	74.3263	124.341	114.032	79.2184	95.3977	161.277	207.386	196.86	63.0688	74.4188	115.545	93.1088	149.48	127.662	148.076	157.648	89.0263	113.824	105.022	112.847
2210408I21Rik	232.826	237.622	205.023	228.554	205.413	219.73	176.694	250.482	195.082	232.859	235.367	203.214	262.77	209.363	190.795	170.021	164.566	207.444	63.0688	134.317	150.036	147.561	185.747	186.473	155.723	222.165	148.82	173.957	164.979	162.003
2210409D07Rik	0	0	1.1851	0	0	0	0	0	1.27922	0	0	0	0	0	0	0.323849	0.83962	0	0	0	0	0	0	0	0	0	6.64375	0	0	0
2210409E12Rik	0.819809	3.17433	0	0.751823	2.07488	1.80106	0	0	0.639612	0	0	0.46396	3.30528	0	0	0.323849	0	0	0	0	0	0	0	0	0	0	0	0.715874	0.391873	0
2210414B05Rik	0	0	0	0	0	0	0	0	0	0	0	0.927919	0	0	0	0	0	0	0	0	0	0	0	0.717202	0	0	1.32875	0	0	0
2210416O15Rik	5.32876	4.08129	10.6659	5.26276	10.3744	3.60213	0	4.31865	3.19806	7.51159	0	7.42335	4.95792	5.65846	7.19982	7.77237	6.71696	8.04376	7.41986	5.44528	10.3473	9.97594	7.84158	6.45482	9.73268	5.04921	3.98625	6.44287	8.22933	7.13555
2210417A02Rik	0	0	1.1851	0	0	0	0	0	1.27922	0	0	0	0	0	0	0	0	0	0	0	0	0.415664	0	0	0	0	3.98625	0.357937	0.391873	0
2210418O10Rik	0.409905	0	0	0	0	0	0	0	0	0	0	0	0	0	0	0.323849	0	1.27007	0	0	0	0	0	0.717202	0	0.561023	0	0.357937	0.391873	0
2210420H20Rik	0	0	0	0	0	0	0	0	0	0	0	0	0	0	0	0	0	0	0	0	0	0	0	0	0	0	0	0	0.391873	0
2300002M23Rik	0	0.453476	1.1851	2.25547	0	2.40142	10.3937	0	0	0	0	0.46396	0	0	0	0	0	0	0	1.81509	0	0	0	0	0	0	1.32875	0	0.391873	0
2300003K06Rik	0	0	0	0	0	0	0	0	0	0	0	0	0	0	0	0	0	0	0	0	0	0	0	0	0	0	0	0	0	0
2300009A05Rik	127.89	102.486	120.881	142.095	103.744	83.4493	72.7562	95.0104	112.572	210.324	198.203	89.0802	90.8952	82.0477	116.097	98.7739	105.792	82.5544	51.939	68.9736	96.5751	79.3918	62.7326	68.1342	75.7759	49.3701	35.8763	78.3882	77.5908	56.0273
2310001H17Rik	52.4678	53.0567	33.1829	56.3868	35.273	40.8241	20.7875	30.2306	40.2956	52.5811	24.7754	36.6528	21.4843	36.78	46.7989	41.4526	26.8678	46.5691	29.6794	36.3019	22.4192	19.1205	64.2029	50.2041	39.6259	34.2224	30.5613	25.4135	41.1467	24.8423
2310001K24Rik	1.22971	0.906953	1.1851	2.25547	4.14976	3.60213	0	4.31865	0.639612	0	0	0	0	0	0	0.323849	4.1981	0	0	1.81509	0	1.24699	0.490099	0.717202	1.39038	0	1.32875	1.07381	1.56749	0.26428
2310002D06Rik	0	0	0	0	0	0	0	0	0	0	0	0	0	0	0	0	0.83962	0	0	0	0	0.415664	0	0	0	0	1.32875	0	0	0.528559
2310002F09Rik	0.409905	1.36043	0	0	2.07488	1.20071	0	0	0	0	0	0.46396	0	0	0	0.647697	0	0.423356	0	0	1.72456	0.831328	0	0	0	1.12205	5.315	2.14762	1.17562	0
2310002L09Rik	0	0	0	0	0	0	0	0	0	0	0	0	1.65264	0	0	0	0	0	0	0	0	0	0	0	0	0	0	0	0	0
2310003N18Rik	0	0	0	0	0	0	0	0	0	0	0	0	0	0	0	0	0	0	0	0	0	0	0	0	0	0	1.32875	0	0	0
2310005A03Rik	1.22971	1.36043	2.37021	0.751823	2.07488	2.40142	0	0	0.639612	0	0	1.39188	0	1.41461	0.899978	0	0.83962	0.423356	0	0	0	0.415664	0	0.717202	0	1.68307	5.315	1.07381	0.391873	0.528559
2310005E17Rik	0	0.906953	0	0	0	0	0	0	0	0	6.19386	1.39188	0	0	0	0	0	0	0	0	1.72456	0	0	0.717202	0.695191	0	9.30125	0.357937	1.17562	0
2310007B03Rik	16.3962	23.1273	21.3319	30.8248	58.0967	48.6287	83.1499	64.7798	12.7922	7.51159	18.5816	28.7655	64.453	56.5846	71.9982	28.4987	14.2735	20.7444	3.70993	98.015	31.042	45.3074	32.3465	46.6181	45.1874	34.7834	23.9175	25.0556	46.241	16.6496
2310008N11Rik	2.04952	3.62781	4.74042	4.51094	0	0	0	4.31865	2.55845	0	12.3877	0.927919	0	0	1.79996	0	0	0.423356	0	3.63019	0	0	0.980197	10.758	4.17115	3.36614	1.32875	1.07381	0.391873	0.26428
2310009A05Rik	139.777	103.393	103.104	142.846	107.894	99.0585	249.45	146.834	120.887	135.209	179.622	101.143	148.738	121.657	107.997	84.5245	69.6885	100.335	40.8092	108.906	155.21	104.747	79.396	107.58	85.5085	132.402	122.245	113.108	81.1177	91.705
2310009B15Rik	27.8735	29.476	18.9617	30.0729	22.8237	19.8117	20.7875	38.8679	16.6299	15.0232	24.7754	15.7746	14.8738	31.1215	32.3992	21.374	21.8301	24.5546	9.27483	32.6717	37.9402	25.7712	16.6634	27.2537	23.6365	18.5138	18.6025	27.5611	30.958	36.7349
2310010J17Rik	59.8461	41.7198	33.1829	53.3795	72.6208	46.8277	83.1499	77.7358	46.0521	7.51159	55.7447	32.9411	51.2318	42.4384	44.9989	19.4309	15.1132	30.905	29.6794	45.3773	20.6947	20.7832	19.1138	32.9913	11.8183	29.7342	25.2463	25.0556	27.0392	20.8781
2310011J03Rik	221.348	230.366	187.246	199.233	211.638	201.119	176.694	237.526	184.208	97.6507	111.489	165.634	183.443	210.778	249.294	389.914	428.206	307.356	285.665	323.087	275.929	258.959	287.688	237.394	314.922	154.842	176.724	211.541	315.458	297.843
2310014F06Rik	6.14857	3.62781	8.29573	2.25547	8.29952	4.80284	10.3937	8.63731	8.31496	7.51159	0	9.74315	4.95792	8.48769	0.899978	4.85773	10.0754	4.65691	1.85497	0	1.72456	2.49398	2.94059	10.758	2.78077	1.12205	25.2463	3.57937	4.3106	3.96419
2310015A10Rik	72.5531	81.6257	103.104	78.9415	87.145	73.2433	20.7875	30.2306	106.815	97.6507	61.9386	116.454	82.632	103.267	78.2981	91.973	119.226	77.8975	70.4887	36.3019	118.994	62.7653	76.4554	71.003	68.1288	57.2244	67.7663	59.0596	76.0234	86.6837
2310015A16Rik	18.0358	16.7786	20.1468	19.5474	68.4711	76.2451	0	30.2306	25.5845	15.0232	6.19386	20.8782	72.7162	86.2915	91.7978	2.26694	1.67924	1.27007	9.27483	5.44528	15.521	14.1326	5.88118	17.2129	6.25672	7.2933	39.8625	3.93731	14.4993	7.13555
2310015D24Rik	0	0.453476	0	0	0	0	0	4.31865	0	0	0	0.46396	0	0	0	0	0	0	0	0	0	0	0.490099	0	0	0	22.5888	1.43175	0	0.26428
2310015K22Rik	0.819809	0.453476	1.1851	0.751823	0	0	0	0	0.639612	0	0	1.39188	0	0	0	0	0	0	0	0	0	0	0	0	0	0	6.64375	0	0	0
2310016D03Rik	0	0	0	0	0	0	0	0	0	0	0	0	0	0	0	0	0	0	0	0	0	0	0	0	0	0	2.6575	0	0	0
2310016D23Rik	0	0	0	0	0	0	0	0	0	0	0	0	0	0	0	0	0	0	0	0	0	0	0	0	0	0	2.6575	0	0	0
2310016G11Rik	23.3646	29.9294	16.5915	24.0583	12.4493	12.0071	20.7875	21.5933	15.3507	37.5579	6.19386	22.2701	9.91584	9.9023	12.5997	2.59079	2.51886	4.23356	0	3.63019	1.72456	4.5723	2.94059	13.6268	9.03749	14.5866	26.575	2.50556	5.87809	2.37852
2310020H05Rik	1.22971	0	0	0	0	0	0	0	0	0	0	0	0	0	0	0	0	0	0	0	1.72456	0	0	0	0	0	5.315	1.43175	0	0.26428
2310022A10Rik	58.6164	75.2771	58.0701	40.5985	62.2464	67.8401	72.7562	90.6917	69.7177	37.5579	74.3263	69.13	80.9794	76.3892	85.4979	122.091	104.953	82.131	113.153	114.351	63.8086	57.3616	78.4158	61.6794	97.3268	58.9074	71.7525	50.1112	69.3615	81.6624
2310022B05Rik	382.851	356.432	357.901	305.992	248.986	310.383	155.906	233.207	294.222	172.767	272.53	361.888	244.591	312.63	278.993	520.425	432.404	447.91	599.154	431.992	274.204	377.423	445.01	335.651	490.805	365.787	249.805	304.962	485.531	491.296
2310026I22Rik	0	0	0	0	0	0	0	0	0	0	0	0	0	0	0	0	0	0	0	0	0	0	0	0	0	0	7.9725	0	0	0
2310030A07Rik	0	0	0	0	0	0	0	0	0.639612	0	0	0	0	0	0	0	0	0	0	0	0	0	0	0	0	0	13.2875	0	0	0
2310030G06Rik	654.618	644.39	507.225	716.488	356.879	316.387	353.387	336.855	525.761	458.207	470.733	441.226	434.644	335.264	258.294	402.22	444.999	537.238	395.108	248.668	457.007	386.152	505.292	436.776	371.927	630.029	438.488	382.277	340.538	345.678
2310033P09Rik	88.9493	77.091	65.1807	42.8539	91.2947	82.2486	93.5436	69.0985	85.708	120.185	61.9386	90.0082	74.3688	67.9015	84.5979	115.29	126.783	116.423	124.283	125.241	93.126	75.6509	103.901	71.7202	103.584	99.8621	87.6975	68.366	86.9958	92.2335
2310034C09Rik	0	0	0	0	0	0	0	0	0	0	0	0	0	0	0	0	0	0	0	0	0	0	0	0	0	0	0	0	0	0
2310034G01Rik	6.55847	10.8834	4.74042	13.5328	24.8986	7.20426	20.7875	38.8679	1.91884	0	6.19386	5.56751	13.2211	11.3169	10.7997	6.47697	7.55658	6.77369	7.41986	9.07547	6.89822	14.1326	12.2525	10.0408	10.4279	8.41535	22.5888	6.08493	12.5399	12.4211
2310034O05Rik	0	0	0	0	0	0	0	0	0	0	0	0	0	0	0	1.29539	2.51886	0.423356	1.85497	0	0	0	0	0	0	0	10.63	0	0	0
2310034P14Rik	8.19809	12.6973	9.48083	7.51823	12.4493	10.8064	0	4.31865	16.6299	0	30.9693	9.74315	13.2211	9.9023	8.99978	6.47697	10.9151	7.19705	14.8397	0	5.17367	5.8193	12.2525	7.88922	8.3423	14.5866	6.64375	8.59049	10.5806	8.9855
2310035C23Rik	711.594	678.854	676.695	741.298	686.785	602.156	530.081	617.568	585.245	638.485	576.029	701.971	563.55	616.772	577.786	528.521	613.762	595.662	482.291	495.521	534.612	521.243	610.663	550.811	541.554	619.37	552.76	540.127	523.934	540.187
2310036O22Rik	444.337	397.245	382.789	511.24	305.007	316.987	291.025	341.174	411.271	375.579	272.53	364.208	340.444	335.264	310.492	611.103	557.508	527.925	456.321	424.732	432.864	505.863	469.515	431.038	428.238	537.46	402.611	512.566	436.546	432.89
2310039H08Rik	229.547	206.332	164.729	242.087	163.916	117.069	114.331	202.977	175.254	112.674	210.591	149.859	140.474	176.827	162.896	158.362	183.877	195.59	109.443	215.996	200.049	145.067	123.995	156.35	149.466	165.502	118.259	116.33	146.169	179.446
2310039L15Rik	0	0	0	0	0	0	0	0	0	0	0	0	0	0	0	0	0	0	0	0	0	0	0	0	0	0	0	0	0	0
2310040G24Rik	9.42781	5.89519	2.37021	3.75912	12.4493	6.6039	0	12.956	11.513	7.51159	0	1.85584	18.179	8.48769	17.9996	2.59079	0.83962	0.423356	3.70993	5.44528	3.44911	2.07832	4.41089	5.73762	2.78077	1.68307	11.9588	4.65318	4.70248	2.6428
2310043L19Rik	7.37828	6.80214	5.92552	6.76641	0	2.40142	0	8.63731	6.39612	0	18.5816	5.56751	0	2.82923	3.59991	1.94309	2.51886	2.11678	0	3.63019	0	4.5723	7.84158	12.1924	5.56153	14.0256	22.5888	7.51668	5.48622	1.3214
2310043O21Rik	0	0	0	0	0	2.40142	0	0	0	0	0	1.39188	0	0	0.899978	0.323849	0	0	0	0	0	1.24699	0	0.717202	0.695191	1.68307	1.32875	0.357937	0	0
2310045n01rik-mef2b	0	0	0	0	0	0	0	0	0	0	0	0	0	0	0	0	0	0	0	0	0	0	0	0	0	0	0	0	0	0
2310047D07Rik	1.22971	1.81391	0	2.25547	0	1.20071	10.3937	0	0	0	6.19386	2.3198	0	0	0	2.59079	1.67924	4.65691	5.5649	1.81509	0	0.415664	1.96039	3.58601	3.47596	0.561023	6.64375	0.715874	0.783746	0.26428
2310050C09Rik	0	0	0	0	0	0	0	0	0	0	0	0	0	0	0.899978	0	0	0	0	0	0	0	0	0	0	0	3.98625	0.357937	0	0
2310057J18Rik	0	0	0	0	0	0	0	0	0	0	0	0	0	0	0	0	0	0	0	0	0	0	0	0	0	0	1.32875	0	0	0
2310057M21Rik	71.7333	78.9049	99.5488	61.6495	66.3962	86.4511	41.575	47.5052	97.221	67.6043	92.9079	93.7198	57.8424	53.7554	56.6986	116.586	125.103	118.963	113.153	70.7886	72.4314	78.1448	103.901	91.8019	115.402	99.8621	118.259	109.171	94.8333	108.09
2310057N15Rik	0	0	0	0	0	0	0	0	0	0	0	0	0	0	0	0	0	0	0	0	0	0	0	0	0	0	0	0	0	0
2310061I04Rik	219.709	239.889	220.429	156.379	207.488	252.749	197.481	280.713	245.611	240.371	328.274	234.3	191.706	298.484	251.094	255.193	302.263	236.656	281.955	357.573	232.815	280.573	202.901	207.271	266.953	213.189	150.149	256.641	264.122	271.679
2310061N02Rik	0	0	0	0	0	0	0	0	0	0	0	0	0	0	0	0	0	0	0	0	0	0	0	0	0	0	3.98625	0	0	0
2310065F04Rik	0	0	0	0	0	0	0	0	0	0	0	0	0	0	0	0	0	0	0	0	0	0	0	0	0	0.561023	3.98625	0	0.391873	0
2310067E19Rik	112.724	112.462	152.878	91.7225	207.488	125.474	20.7875	47.5052	213.63	300.464	167.234	298.326	110.727	172.583	121.497	54.7304	83.1224	97.7952	81.6185	36.3019	106.922	81.0545	113.213	127.662	99.4124	122.303	73.0813	70.1556	88.9552	115.49
2310068J16Rik	1.22971	4.98824	5.92552	2.25547	4.14976	1.80106	0	0	1.27922	0	6.19386	2.78376	8.2632	1.41461	1.79996	1.61924	4.1981	1.27007	0	1.81509	1.72456	1.66266	0.490099	0.717202	4.17115	0.561023	3.98625	1.07381	1.95936	1.84996
2310069B03Rik	0.409905	0	0	0	0	0	0	0	1.27922	0	0	2.78376	0	0	0	10.3632	12.5943	4.65691	24.1145	0	17.2456	1.66266	0.980197	0.717202	1.39038	0.561023	23.9175	0.715874	1.56749	5.81415
2310069G16Rik	1.63962	2.26738	0	1.50365	0	0.600355	0	0	1.27922	0	0	3.71168	0	0	0	0	1.67924	0.846711	0	0	1.72456	2.07832	0.490099	0.717202	0.695191	0	0	2.50556	0	0.792839
2310075C17Rik	0	0	0	0	0	0	0	0	0	0	0	0	0	0	0	0	0	0	0	0	0	0	0	0	0	0	0	0	0	0
2310075K07Rik	6.96838	5.44172	4.74042	1.50365	8.29952	12.0071	0	8.63731	7.03573	15.0232	6.19386	7.42335	9.91584	5.65846	13.4997	10.687	7.55658	11.854	9.27483	12.7057	6.89822	6.65063	8.33168	10.0408	6.95191	11.7815	10.63	7.87461	7.83746	7.39983
2310079G19Rik	0	0	0	0	0	0	0	0	0	0	0	0	0	0	0	0	0	0	0	0	0	0	0	0	0	0	2.6575	0	0	0
2310081J21Rik	2.04952	1.81391	0	3.75912	2.07488	1.80106	0	0	0.639612	0	0	1.85584	0	0	0.899978	0	0	0	0	3.63019	0	0	0	2.15161	1.39038	0.561023	0	0.357937	0	0
2400006E01Rik	1.22971	1.36043	0	0	0	0	0	0	2.55845	0	0	1.39188	0	0	0	0.647697	0	1.69342	7.41986	0	0	0.831328	0.490099	0.717202	0	0	5.315	0.715874	0.391873	1.84996
2410002F23Rik	143.057	157.356	188.432	135.328	226.162	192.114	83.1499	116.604	168.858	165.255	173.428	171.201	175.18	164.095	210.595	211.473	238.452	204.057	276.39	130.687	174.18	147.561	181.337	142.723	156.418	114.449	150.149	121.699	180.262	193.188
2410003L11Rik	6.96838	6.34867	5.92552	12.0292	10.3744	14.4085	0	8.63731	12.1526	45.0695	18.5816	8.81523	16.5264	11.3169	20.6995	0.647697	0	0	0	0	0	1.66266	1.4703	4.30321	0.695191	1.12205	6.64375	2.14762	1.56749	0
2410004B18Rik	140.187	125.159	80.5871	132.321	101.669	91.8543	93.5436	120.922	89.5457	90.1391	92.9079	100.215	171.875	120.242	85.4979	201.11	183.877	198.554	92.7483	145.207	113.821	133.013	198	181.452	161.98	148.11	167.423	167.872	136.372	161.475
2410004I01Rik	0.409905	0.453476	0	0	0	0.600355	0	0	0	0	0	0.927919	0	0	0.899978	0	0	0.846711	0	0	0	0	1.4703	0	0	0.561023	6.64375	0	0.391873	0
2410004P03Rik	1.22971	0.453476	0	0	0	1.20071	0	0	0.639612	0	0	0	4.95792	0	0.899978	2.91464	0.83962	2.11678	0	0	0	0.415664	0.490099	0	1.39038	1.12205	14.6163	0.357937	1.17562	1.05712
2410006H16Rik	55.747	58.9519	45.034	57.1386	72.6208	66.039	41.575	95.0104	46.0521	15.0232	49.5509	36.1888	47.9266	82.0477	110.697	160.953	237.613	137.591	389.543	88.9396	91.4015	61.5183	94.0989	71.003	82.0326	46.5649	85.04	61.5652	119.913	149.582
2410012E07Rik	0	0	0	0	0	0	0	0	0	0	0	0.46396	0	0	0	0	0	0	0	0	0	0	0	0	0	0	3.98625	0	0	0
2410015M20Rik	909.168	947.312	648.252	1319.45	645.288	860.909	311.812	656.435	577.57	322.998	427.376	535.409	651.14	722.868	812.68	682.673	769.932	818.347	495.276	809.532	467.355	666.31	932.658	1199.16	989.953	601.978	515.555	688.313	780.611	637.178
2410016O06Rik	25.4141	23.5808	27.2574	24.0583	20.7488	30.0177	31.1812	25.9119	31.9806	22.5348	12.3877	23.198	24.7896	14.1461	25.1994	45.015	47.0187	43.6056	46.3741	29.0415	22.4192	47.3857	27.4455	17.9301	25.7221	35.9055	26.575	39.3731	38.4035	33.0349
2410017I17Rik	0	0	0	0	0	0	0	0	0	7.51159	0	0	0	0	0	0.971546	0	0	0	0	0	0	0	0	0	0	0	0	0	0
2410018L13Rik	0	0	0	0	0	0	0	0	0	0	0	0	0	0	0	0	0	0	0	0	0	0	0	0	0	0	0	0	0	0
2410021H03Rik	0.409905	1.36043	4.74042	3.00729	8.29952	3.60213	0	0	3.83767	7.51159	0	6.03147	1.65264	7.07307	0.899978	0	1.67924	2.54013	0	0	1.72456	3.32531	2.94059	3.58601	0	1.12205	7.9725	3.22143	1.95936	0.792839
2410022M11Rik	30.7428	29.0225	17.7766	36.0875	16.599	30.0177	0	25.9119	19.828	7.51159	18.5816	25.5178	29.7475	29.7069	29.6993	11.9824	23.5094	14.3941	20.4046	14.5207	20.6947	12.8856	21.5643	14.344	10.4279	15.1476	19.9313	15.0334	14.4993	20.8781
2410080I02Rik	6.14857	16.3251	8.29573	9.7737	10.3744	11.4067	0	4.31865	14.0715	7.51159	12.3877	10.6711	8.2632	12.7315	9.89976	4.21003	15.1132	8.89047	11.1298	1.81509	8.62278	9.97594	8.82178	5.73762	6.95191	11.7815	7.9725	7.51668	8.22933	5.28559
2410089E03Rik	522.218	529.207	565.295	481.919	506.271	551.726	405.356	401.635	621.703	645.997	476.927	699.651	523.887	538.968	550.787	497.108	492.017	555.443	450.757	417.471	500.121	377.839	512.643	508.496	463.693	486.968	526.185	468.54	382.86	508.738
2410124H12Rik	0	0	0	0	0	0	0	0	1.27922	0	0	0	0	1.41461	0	0	0	0	0	0	0	0	0	0	0	0	2.6575	0	0.391873	0
2410131K14Rik	145.516	165.972	135.102	165.401	180.515	188.511	103.937	142.516	147.75	150.232	154.846	157.282	135.516	152.778	179.996	233.171	177.16	165.109	126.138	201.475	106.922	160.446	183.297	172.129	189.787	131.84	85.04	162.861	175.951	151.696
2410137M14Rik	0	0	0	0	0	0	0	0	0	0	0	0	0	0	0	0	0	0	0	0	0	0	0	0	0	0	3.98625	0.357937	0	0
2410141K09Rik	0	0	0	0	0	0	0	0	0.639612	0	0	0	0	0	0	0	0	0	0	0	0	0	0	0	0	0	0	0	0	0
2500002B13Rik	90.9988	79.3584	69.9212	97.737	64.3213	51.6305	10.3937	47.5052	63.9612	120.185	99.1017	75.1615	56.1898	43.8531	45.8989	14.5732	17.632	24.1313	14.8397	21.7811	18.9701	21.6145	23.5247	41.5977	26.4173	47.126	25.2463	25.0556	14.8912	12.6854
2500004C02Rik	57.7966	41.2663	58.0701	49.6203	85.0701	43.8259	51.9687	51.8238	49.8897	82.6275	80.5201	50.1076	76.0214	57.9992	42.299	35.9472	39.4621	45.7224	12.9848	21.7811	46.563	38.6568	51.9505	51.6386	49.3586	61.7126	45.1775	42.2366	38.7954	47.306
2510002D24Rik	157.813	180.937	125.621	215.773	161.841	94.2557	83.1499	112.285	117.689	142.72	123.877	119.238	114.032	123.071	99.8976	240.943	221.66	219.298	92.7483	128.872	148.312	138.416	211.723	173.563	202.996	192.992	98.3275	111.676	125.399	142.447
2510003B16Rik	0.409905	1.81391	4.74042	0.751823	0	0.600355	0	4.31865	1.27922	0	6.19386	4.17564	3.30528	2.82923	0	2.26694	2.51886	1.69342	3.70993	1.81509	1.72456	0	2.45049	0	2.08557	1.12205	2.6575	2.50556	1.17562	1.3214
2510009E07Rik	890.313	779.072	765.577	810.466	707.534	637.577	831.499	846.456	677.989	893.879	792.814	650.007	793.267	676.186	646.184	598.149	383.706	603.705	511.97	729.668	446.66	663.4	623.406	763.82	684.764	864.537	528.843	701.914	580.756	451.389
2510039O18Rik	365.635	417.198	346.05	336.065	419.126	440.66	540.474	475.052	404.235	225.348	371.631	384.159	360.276	520.578	511.188	469.257	524.763	291.269	541.65	535.453	358.708	391.14	337.188	387.289	535.297	250.777	154.135	328.944	487.098	424.961
2610001J05Rik	413.184	279.341	234.651	245.094	224.087	262.355	249.45	254.801	236.656	270.417	260.142	238.011	275.991	216.436	231.294	442.053	424.008	605.822	343.169	419.287	389.75	399.038	513.623	390.158	399.04	464.527	322.886	430.956	433.803	542.302
2610002M06Rik	378.752	357.793	385.159	442.824	377.628	383.627	644.412	475.052	397.839	540.834	439.764	324.772	522.234	366.385	382.491	423.594	413.093	464.421	358.008	373.909	496.672	405.688	448.93	374.38	369.842	546.437	473.035	466.034	371.104	413.597
2610005L07Rik	26.2339	31.2899	48.5893	33.0802	49.7971	24.6145	10.3937	34.5492	39.656	30.0464	37.1631	49.6437	44.6213	31.1215	32.3992	17.4878	40.3018	26.6714	44.5192	18.1509	24.1438	18.7049	30.3861	17.9301	18.075	23.563	45.1775	22.908	21.9449	21.9352
2610008E11Rik	407.445	305.19	329.459	278.926	375.553	363.215	561.262	315.262	388.245	480.742	408.795	344.258	381.76	369.214	353.691	191.395	234.254	251.897	254.13	234.147	356.983	328.375	248.48	225.919	202.996	302.953	341.489	302.815	269.609	287.8
2610016A17Rik	6.96838	3.62781	1.1851	6.01459	8.29952	5.40319	0	12.956	7.03573	0	0	5.56751	3.30528	5.65846	4.49989	4.85773	10.9151	13.5474	16.6947	1.81509	12.0719	9.14461	15.6832	5.02041	6.25672	8.41535	9.30125	8.59049	9.79682	11.8926
2610020C07Rik	10.6575	17.2321	15.4064	17.2919	20.7488	13.8082	20.7875	0	26.2241	7.51159	37.1631	21.3421	11.5685	19.8046	11.6997	7.77237	19.3113	13.124	9.27483	3.63019	12.0719	7.48195	14.703	10.758	15.9894	12.9035	15.945	11.454	11.3643	12.1569
2610020H08Rik	119.692	121.985	156.434	118.788	95.4445	64.238	62.3624	38.8679	165.66	210.324	105.296	187.44	76.0214	76.3892	61.1985	59.912	99.0752	95.6784	64.9238	49.0075	60.3595	44.8917	86.7475	97.5395	87.5941	76.2992	98.3275	74.8088	48.9841	53.6487
2610021A01Rik	155.354	131.508	186.061	175.927	176.365	189.712	384.568	276.394	156.065	285.44	241.56	151.715	236.328	188.144	181.796	146.703	123.424	168.072	235.581	168.804	241.438	234.85	169.574	149.178	104.279	204.774	289.668	224.426	162.235	197.945
2610027F03Rik	0	0	0	0	0	0	0	0	0	0	0	0.46396	0	0	0	0	0.83962	0	7.41986	0	0	0	0	0	0	0	30.5613	0	0	0
2610027K06Rik	12.707	22.2203	22.517	18.0438	22.8237	12.6075	20.7875	4.31865	28.1429	15.0232	43.357	24.1259	23.137	16.9754	17.0996	3.56234	11.7547	6.35034	3.70993	12.7057	6.89822	12.0543	13.7228	18.6473	7.64711	16.8307	14.6163	12.8857	9.79682	9.51406
2610028E06Rik	0.409905	0	0	0	0	0	0	0	0	0	0	0.46396	0	0	0	0	0	0.846711	0	0	0	0	0	0	0.695191	0.561023	9.30125	0.357937	0	0
2610028H24Rik	0	0.453476	0	3.00729	0	0.600355	0	0	3.19806	0	0	0.46396	0	1.41461	0.899978	0.647697	0.83962	0	0	0	0	0.415664	0.980197	0	0.695191	0	2.6575	0	0	0.528559
2610035D17Rik	97.5573	63.0332	94.8083	113.525	66.3962	141.684	62.3624	69.0985	122.166	37.5579	92.9079	67.7381	80.9794	89.1207	85.4979	53.435	107.471	59.6932	57.5039	49.0075	100.024	43.2291	42.6386	86.7815	47.273	65.0787	51.8213	59.7755	58.3891	76.9053
2610035F20Rik	0	0	0	0	0	0	0	0	0	0	0	0	0	0	0	0	0	0	0	0	1.72456	0	0	0	0	0	1.32875	0	0	0.26428
2610037D02Rik	0.409905	0	1.1851	0	0	0	0	0	0	0	0	1.39188	0	0	0	0.323849	0	0.846711	0	0	0	0.415664	0	0.717202	0	0	11.9588	1.78968	0.391873	0.792839
2610042L04Rik	0	0	0	0	0	0	0	0	0	0	0	0	0	0	0	0.971546	0	2.54013	0	0	0	0	0.980197	0	0	0	9.30125	0.357937	0	0
2610044O15Rik8	134.449	83.4396	103.104	117.284	105.819	100.259	135.119	112.285	101.059	120.185	179.622	95.5757	89.2426	94.7792	80.098	73.1898	85.6413	88.4813	46.3741	108.906	82.7787	99.7594	94.589	78.175	63.2624	97.057	111.615	98.7906	64.2672	82.4552
2610203C22Rik	31.5627	50.3359	58.0701	31.5766	51.872	25.2149	41.575	25.9119	89.5457	112.674	80.5201	57.531	29.7475	32.5361	22.4995	11.3347	11.7547	9.73718	1.85497	18.1509	18.9701	11.6386	13.2327	30.8397	15.9894	19.6358	11.9588	14.3175	11.3643	12.6854
2610206C17Rik	0	0	4.74042	0.751823	0	0.600355	0	0	1.91884	0	0	3.24772	1.65264	0	1.79996	1.94309	3.35848	2.11678	0	0	3.44911	2.07832	0.980197	2.15161	2.08557	0.561023	9.30125	1.07381	0.783746	2.11424
2610300M13Rik	0	0	0	0	0	0	0	0	0	0	0	0	0	0	0	0	0	0	0	0	0	0	0	0	0	0	7.9725	0.357937	0	0
2610301B20Rik	173.8	162.345	170.655	236.824	130.717	144.686	135.119	168.428	119.607	75.1159	154.846	135.476	120.643	152.778	142.197	191.718	183.037	194.32	139.122	123.426	169.006	144.235	192.119	157.067	130.001	164.38	154.135	162.861	160.276	156.982
2610305D13Rik	25.0042	19.953	18.9617	27.8175	4.14976	18.0106	31.1812	34.5492	26.8637	82.6275	30.9693	19.4863	44.6213	24.0485	29.6993	17.4878	13.4339	21.1678	11.1298	18.1509	43.1139	20.3675	16.6634	21.5161	21.5509	31.4173	42.52	26.4873	12.1481	26.6922
2610306M01Rik	61.4857	62.5797	45.034	64.6568	64.3213	74.444	41.575	60.4612	42.2144	15.0232	37.1631	49.1797	47.9266	67.9015	62.9985	49.8727	62.9715	45.7224	27.8245	74.4188	41.3893	49.464	56.3613	60.245	59.0913	33.6614	33.2188	39.731	48.9841	43.6061
2610307P16Rik	38.1211	36.2781	60.4403	27.8175	31.1232	39.0231	51.9687	21.5933	44.7729	37.5579	30.9693	61.7066	39.6634	46.6823	27.8993	27.851	31.9056	36.8319	48.2291	12.7057	44.8385	20.3675	48.5198	46.6181	27.1125	32.5394	74.41	22.908	36.4442	26.6922
2610316D01Rik	0.409905	0	0	0	0	0	0	0	0	0	0	0	0	0	0	0	0	0	0	0	0	0	0	0	0	0	6.64375	0	0	0
2610318N02Rik	0	0.906953	0	0	0	0	0	0	0	7.51159	0	2.3198	1.65264	0	1.79996	1.29539	0.83962	0	1.85497	0	0	0.415664	1.96039	0	2.08557	0.561023	6.64375	0.357937	1.56749	0
2610507B11Rik	9335.99	9430.04	9376.54	8644.47	7212.28	9702.93	7275.62	7112.82	8113.48	6925.69	7729.93	8224.15	7496.38	7569.6	7909.01	6461.11	5779.11	6633.56	5433.19	7334.79	6217.02	6899.61	7266.69	7423.76	6860.15	7100.87	4654.61	6946.84	7425.21	6194.71
2610507I01Rik	153.714	141.485	161.174	159.387	213.713	164.497	155.906	159.79	145.192	262.906	167.234	151.715	233.022	155.608	177.296	112.375	143.575	146.904	83.4734	130.687	169.006	142.157	123.505	125.51	131.391	154.842	135.533	139.237	130.494	131.347
2610524H06Rik	29.1032	31.2899	13.0361	45.8612	41.4976	23.4138	31.1812	30.2306	25.5845	45.0695	37.1631	24.1259	24.7896	29.7069	35.0991	51.4919	38.6225	51.226	11.1298	23.5962	36.2157	21.6145	48.5198	58.0934	34.7596	39.8327	43.8488	38.2993	39.971	34.3563
2610528A11Rik	0.409905	0.906953	1.1851	1.50365	0	2.40142	0	0	0.639612	7.51159	0	0.46396	0	0	0	6.80082	2.51886	1.69342	3.70993	1.81509	0	1.66266	1.4703	1.4344	3.47596	2.24409	22.5888	1.78968	2.74311	1.3214
2610528J11Rik	373.013	363.688	310.497	329.299	284.259	306.781	135.119	185.702	385.047	307.975	260.142	302.038	214.843	205.119	221.395	161.277	122.585	190.51	113.153	337.607	160.384	349.989	363.163	481.243	431.714	487.529	73.0813	322.501	326.43	169.403
2700012I20Rik	13.5269	19.046	16.5915	21.0511	12.4493	20.4121	31.1812	0	22.3864	0	12.3877	33.869	24.7896	22.6338	24.2994	9.06776	21.8301	13.9707	20.4046	1.81509	8.62278	8.72895	14.2129	17.9301	6.95191	11.2205	3.98625	9.6643	17.6343	11.364
2700038G22Rik	6.14857	1.81391	7.11063	3.75912	4.14976	6.6039	0	4.31865	8.95457	15.0232	6.19386	9.74315	3.30528	5.65846	7.19982	16.5163	18.4716	21.1678	9.27483	5.44528	15.521	10.3916	15.6832	17.2129	10.4279	12.9035	17.2738	10.7381	9.79682	17.4424
2700046A07Rik	0.409905	1.36043	0	1.50365	0	2.40142	20.7875	8.63731	0	7.51159	0	0.46396	4.95792	2.82923	16.1996	0	0	0.423356	0	3.63019	0	0.415664	0.490099	0.717202	0.695191	0	10.63	0.715874	1.17562	0.792839
2700046G09Rik	48.3687	51.2428	55.6999	42.8539	45.6474	43.8259	31.1812	30.2306	56.9255	45.0695	24.7754	56.6031	33.0528	49.5115	31.4992	24.9364	32.7452	27.0948	24.1145	29.0415	34.4911	29.9278	31.3663	48.0525	22.9413	43.7598	22.5888	25.7715	31.3498	29.8636
2700049A03Rik	210.281	182.297	241.761	194.722	174.29	166.298	239.056	133.878	223.225	180.278	198.203	242.651	161.959	175.412	185.395	152.533	141.056	179.079	115.008	161.543	174.18	160.446	168.104	171.411	169.627	214.872	235.189	176.105	162.235	159.625
2700054A10Rik	21.315	23.1273	26.0723	12.0292	14.5242	12.6075	20.7875	12.956	22.3864	0	24.7754	18.0944	23.137	15.5608	14.3996	9.06776	16.7924	13.124	12.9848	12.7057	10.3473	8.31328	11.2723	12.9096	11.8183	11.2205	39.8625	7.15874	10.5806	13.7425
2700060E02Rik	924.335	733.271	804.686	1035.26	881.824	701.214	966.618	1023.52	743.869	736.136	922.885	627.273	897.384	841.696	734.382	727.04	766.573	1034.68	704.887	862.169	1022.66	993.853	917.465	892.199	732.037	1113.63	1098.88	1057.35	720.654	761.654
2700062C07Rik	93.8682	107.02	105.474	114.277	89.2199	93.055	145.512	95.0104	99.1399	75.1159	117.683	96.5036	118.99	84.8769	101.698	130.835	124.264	129.97	77.9085	99.8301	137.964	123.037	121.054	121.924	131.391	145.866	81.0538	142.101	106.198	95.4049
2700069I18Rik	0	0	0	0	0	0	0	0	0	0	0	0	0	0	0	0	0	0	0	0	0	0.415664	0	0	0	0	5.315	0.715874	0	0
2700070H01Rik	0.409905	0	0	0	0	0	0	0	0	0	0	0.46396	0	0	0.899978	0	0	0.423356	0	0	5.17367	0	1.4703	0	0.695191	0.561023	3.98625	1.43175	0	0
2700081O15Rik	125.431	153.728	117.325	135.328	174.29	133.279	187.087	142.516	125.364	60.0927	105.296	144.755	186.748	181.071	165.596	133.75	89.8394	98.2185	116.863	105.275	84.5032	107.241	113.703	105.429	132.086	104.911	130.218	92.3477	132.061	123.947
2700089I24Rik	0	0	1.1851	0	0	0	0	0	0.639612	0	0	0.46396	1.65264	0	1.79996	0.323849	0	0	0	0	0	0	1.4703	0	0	0	2.6575	0	0	0.528559
2700094K13Rik	55.3371	50.7893	26.0723	57.1386	35.273	43.8259	20.7875	73.4171	39.656	45.0695	37.1631	30.6213	47.9266	74.9746	63.8984	51.1681	41.981	56.7297	27.8245	70.7886	27.5929	27.0182	59.3019	48.0525	59.7865	22.4409	37.205	28.635	50.5516	44.6632
2700097O09Rik	68.4541	67.1145	59.2552	87.2115	70.5459	51.6305	72.7562	73.4171	76.1138	45.0695	49.5509	59.8508	52.8845	62.243	48.5988	47.6058	42.8206	75.7807	46.3741	58.083	36.2157	48.217	89.6881	71.7202	64.6528	63.9567	96.9988	80.5358	58.7809	51.5345
2700099C18Rik	4.50895	1.81391	8.29573	5.26276	10.3744	3.00177	10.3937	8.63731	3.83767	7.51159	12.3877	10.2071	1.65264	8.48769	0.899978	2.26694	5.03772	3.38685	3.70993	0	12.0719	2.07832	3.43069	5.73762	5.56153	1.68307	7.9725	5.01112	3.13498	4.22847
2810001G20Rik	44.2697	35.3712	28.4425	38.343	43.5725	43.2255	72.7562	47.5052	23.6656	52.5811	18.5816	25.9817	36.3581	46.6823	44.0989	37.2426	55.4149	54.1895	25.9695	19.966	24.1438	36.9941	44.1089	45.9009	35.4548	34.2224	47.835	36.5096	28.6067	35.942
2810002D19Rik	65.1748	63.4867	45.034	62.4013	56.0218	54.6323	145.512	82.0544	53.7274	105.162	55.7447	65.4183	57.8424	66.4869	59.3986	80.3145	56.2546	93.1383	57.5039	72.6037	86.2278	72.3255	82.8267	91.8019	74.3855	94.2519	55.8075	86.2628	68.5778	74.7911
2810004N23Rik	351.288	275.26	272.574	340.576	226.162	250.348	426.143	259.119	269.916	368.068	384.019	251.466	266.075	240.485	233.094	467.638	428.206	518.611	333.894	393.875	446.66	380.333	399.921	327.761	375.403	437.598	398.625	439.189	309.188	391.662
2810006K23Rik	131.169	102.939	105.474	139.087	136.942	102.06	176.694	99.329	124.724	172.767	136.265	96.5036	130.559	107.511	120.597	107.518	92.3582	131.664	57.5039	117.981	112.096	123.868	131.837	118.338	120.268	153.72	130.218	139.237	113.643	99.3691
2810013P06Rik	205.772	166.879	150.508	248.102	182.589	181.908	197.481	164.109	152.867	180.278	161.04	156.818	190.054	196.631	195.295	96.8308	138.537	141.824	111.298	103.46	193.15	135.922	137.718	154.198	108.45	148.11	144.834	125.994	128.926	150.375
2810021J22Rik	156.174	129.241	157.619	175.175	180.515	144.686	249.45	95.0104	150.948	165.255	179.622	131.301	163.611	166.925	134.997	91.973	92.3582	105.416	107.588	98.015	105.198	118.88	103.411	112.601	84.8134	115.571	119.588	100.938	100.319	111.526
2810025M15Rik	134.859	125.159	112.585	180.438	118.268	108.664	166.3	107.966	85.0684	67.6043	123.877	103.927	130.559	110.34	106.197	167.754	129.302	155.372	133.557	152.468	105.198	129.272	169.574	198.665	165.456	125.669	103.643	111.676	153.614	135.84
2810029C07Rik	99.6068	98.4044	113.77	111.27	76.7706	60.6358	114.331	107.966	116.409	150.232	123.877	103.927	94.2005	60.8284	65.6984	98.7739	129.302	76.6274	109.443	45.3773	70.7068	58.193	58.8118	58.8106	50.0538	74.0551	39.8625	37.5834	56.4297	53.1202
2810030D12Rik	2.04952	3.17433	13.0361	3.00729	0	0.600355	20.7875	0	5.1169	7.51159	6.19386	7.88731	1.65264	1.41461	0.899978	0.647697	0	0.846711	0	5.44528	1.72456	0.831328	2.94059	0	1.39038	1.68307	0	0.357937	2.35124	0.792839
2810032G03Rik	1.63962	2.72086	4.74042	2.25547	10.3744	9.60568	20.7875	8.63731	3.83767	0	12.3877	1.85584	21.4843	5.65846	22.4995	2.59079	0	2.11678	1.85497	18.1509	0	3.74098	3.43069	2.86881	0.695191	1.12205	13.2875	5.01112	8.22933	6.87127
2810039B14Rik	8.608	8.61605	5.92552	8.27006	10.3744	5.40319	10.3937	0	4.47729	15.0232	0	11.135	9.91584	12.7315	14.3996	4.85773	7.55658	4.23356	3.70993	1.81509	0	5.40363	4.41089	8.60643	13.2086	0.561023	7.9725	4.65318	4.70248	5.54987
2810047C21Rik1	0	0	0	0	0	0	0	0	0	0	0	0	0	0	0	0	0	0	0	0	0	0	0	0	0	0	0	0	0	0
2810049E08Rik	0.409905	0	0	0	0	0.600355	0	0	0.639612	0	0	1.39188	0	0	1.79996	0.323849	0	0.423356	0	0	0	0	0.490099	1.4344	0.695191	0	5.315	0.715874	0.391873	0.26428
2810403A07Rik	682.901	721.934	850.905	762.349	809.203	612.362	623.624	578.7	732.356	856.321	545.059	852.758	766.825	587.065	593.986	712.467	901.752	751.456	983.131	468.294	839.859	720.761	710.153	661.26	566.581	770.846	815.853	642.139	637.185	702.983
2810403D21Rik	18.0358	9.06953	11.851	19.5474	10.3744	12.6075	10.3937	8.63731	17.2695	7.51159	24.7754	17.1665	11.5685	14.1461	18.8995	13.9255	12.5943	13.5474	12.9848	9.07547	17.2456	9.14461	8.33168	8.60643	6.95191	10.0984	13.2875	8.94842	7.05371	8.72122
2810404M03Rik	0	0	0	0	0	0	0	0	0	0	0	0	0	0	0	0	0	0	0	0	0	0	0	0	0	0	3.98625	0	0	0
2810405F15Rik	1.22971	2.26738	2.37021	1.50365	2.07488	1.80106	0	4.31865	1.27922	0	0	3.71168	0	2.82923	3.59991	1.29539	0.83962	0.846711	0	1.81509	3.44911	0.415664	1.96039	0.717202	2.08557	0	2.6575	1.78968	2.35124	1.58568
2810407A14Rik	0.409905	3.62781	2.37021	0.751823	2.07488	3.00177	0	0	0.639612	0	0	2.3198	1.65264	2.82923	3.59991	3.23849	2.51886	0.846711	5.5649	0	0	0.415664	0.490099	0	0	1.68307	37.205	1.43175	1.95936	1.05712
2810408A11Rik	18.4457	22.6738	14.2213	17.2919	8.29952	15.6092	31.1812	30.2306	15.9903	0	12.3877	15.7746	13.2211	12.7315	14.3996	14.2493	17.632	13.9707	14.8397	3.63019	15.521	9.56027	11.2723	10.0408	6.25672	15.7087	19.9313	10.7381	9.40495	20.0852
2810408B13Rik	0.819809	2.26738	2.37021	3.00729	4.14976	3.00177	10.3937	4.31865	0.639612	0	6.19386	6.49543	9.91584	0	2.69993	0	0	1.69342	0	1.81509	0	0.831328	1.4703	3.58601	2.78077	3.36614	7.9725	3.93731	3.13498	2.90707
2810408I11Rik	7.37828	3.62781	2.37021	8.27006	10.3744	3.60213	0	0	1.91884	15.0232	24.7754	2.78376	11.5685	1.41461	3.59991	3.23849	1.67924	2.54013	1.85497	9.07547	6.89822	5.40363	4.90099	9.32363	13.2086	8.97637	6.64375	8.23255	2.35124	2.6428
2810410L24Rik	19.6754	15.8717	13.0361	9.02188	14.5242	22.8135	10.3937	8.63731	24.9449	7.51159	6.19386	29.6934	16.5264	35.3654	26.0994	13.2778	12.5943	12.7007	27.8245	16.3358	20.6947	13.7169	6.37128	11.4752	9.73268	14.5866	9.30125	8.59049	18.418	18.4996
2810417H13Rik	6.96838	9.97648	26.0723	12.781	29.0483	12.0071	31.1812	17.2746	18.5488	52.5811	18.5816	19.0223	28.0949	14.1461	14.3996	15.5447	7.55658	17.3576	5.5649	38.117	10.3473	14.1326	37.2475	42.3149	36.8451	26.3681	51.8213	26.4873	19.2018	8.72122
2810428I15Rik	87.7196	91.6022	59.2552	81.1969	109.969	57.0337	166.3	151.153	79.9515	120.185	111.489	69.5939	67.7582	195.217	116.997	123.71	123.424	78.3208	55.649	116.166	70.7068	75.2352	70.0841	63.831	112.621	54.9803	82.3825	76.2406	97.5764	101.483
2810429I04Rik	2.04952	1.36043	1.1851	1.50365	6.22464	0.600355	0	8.63731	2.55845	0	0	1.85584	3.30528	4.24384	1.79996	2.26694	2.51886	3.38685	0	0	1.72456	2.07832	0.490099	0.717202	3.47596	2.24409	1.32875	5.72699	2.74311	2.11424
2810433D01Rik	9.0179	6.34867	0	6.01459	2.07488	4.80284	0	8.63731	4.47729	0	0	6.03147	4.95792	11.3169	6.29985	4.85773	1.67924	5.08027	9.27483	1.81509	1.72456	3.74098	6.37128	8.60643	5.56153	7.85433	22.5888	5.72699	3.52686	4.49275
2810442N19Rik	7.37828	7.7091	8.29573	13.5328	6.22464	8.40497	0	12.956	14.7111	37.5579	6.19386	17.6305	9.91584	11.3169	12.5997	2.26694	5.87734	6.35034	3.70993	9.07547	20.6947	7.48195	2.94059	11.4752	4.86634	5.61023	13.2875	6.44287	7.05371	8.9855
2810454H06Rik	4.91886	2.26738	3.55531	3.75912	0	2.40142	0	0	3.19806	7.51159	0	3.71168	4.95792	4.24384	3.59991	2.26694	2.51886	4.65691	5.5649	1.81509	1.72456	1.24699	3.92079	0.717202	0.695191	2.80512	9.30125	2.8635	4.70248	3.96419
2810459M11Rik	15.1665	10.43	10.6659	18.0438	0	1.80106	0	0	7.03573	7.51159	0	7.42335	3.30528	1.41461	3.59991	26.2317	27.7075	27.0948	3.70993	3.63019	29.3175	9.56027	17.1535	8.60643	26.4173	21.3189	11.9588	10.7381	10.5806	17.7067
2810468N07Rik	0	2.72086	1.1851	0	2.07488	4.20248	0	0	0.639612	15.0232	0	0.927919	4.95792	8.48769	2.69993	1.94309	0.83962	1.27007	1.85497	3.63019	0	1.66266	1.4703	5.02041	3.47596	1.68307	2.6575	0.715874	1.95936	2.90707
2810471M01Rik	0	0	1.1851	0	0	0	0	0	0	0	0	0	0	0	0	0	0	0	0	0	0	0	0	0	0	0	7.9725	0	0.391873	0
2810474O19Rik	1830.22	1746.34	1527.6	1072.1	979.344	1014.6	1943.63	1235.14	1723.12	1795.27	2180.24	839.303	1208.08	960.523	865.779	1040.85	1499.56	1378.45	1276.22	889.396	1800.44	1181.73	1057.14	978.981	816.85	1554.6	1800.46	1317.92	1021.61	1284.13
2900005J15Rik	17.6259	13.1508	20.1468	13.5328	12.4493	10.206	0	4.31865	24.3053	30.0464	12.3877	25.5178	4.95792	12.7315	12.5997	5.18158	11.7547	10.1605	16.6947	7.26037	15.521	7.89762	8.82178	7.17202	14.599	12.9035	15.945	6.08493	9.01308	10.8355
2900009J06Rik	2.86933	3.62781	7.11063	1.50365	2.07488	3.00177	0	0	7.03573	15.0232	0	8.35127	0	0	0.899978	1.61924	0.83962	0.846711	0	3.63019	3.44911	2.07832	1.96039	7.17202	3.47596	2.24409	1.32875	1.78968	1.95936	1.05712
2900011O08Rik	4.09905	3.17433	1.1851	3.00729	0	0.600355	0	0	3.19806	0	0	0.927919	1.65264	1.41461	1.79996	6.15313	4.1981	5.08027	11.1298	1.81509	5.17367	7.06629	3.92079	3.58601	4.86634	3.92716	33.2188	3.93731	5.87809	6.07843
2900026A02Rik	1010.41	1301.93	1084.37	789.415	1058.19	1167.09	706.774	967.378	1306.73	1074.16	1003.4	1361.72	859.373	1086.42	1076.37	1015.59	956.327	804.376	1246.54	971.075	864.003	771.057	765.044	919.453	993.429	613.198	441.145	629.253	913.456	923.128
2900040C04Rik	0	0	0	0	0	0	0	0	0	0	6.19386	0	0	0	0	0	0	0	0	0	0	0	0	0	0	0	3.98625	0	0	0
2900041M22Rik	2.04952	2.72086	0	0	0	2.40142	0	0	0	0	0	0.927919	1.65264	2.82923	2.69993	0.647697	0	1.27007	0	1.81509	0	1.24699	0.490099	3.58601	2.08557	0	7.9725	2.50556	0.783746	2.90707
2900052N01Rik	0	0	0	0	0	0	0	0	0.639612	0	6.19386	0.927919	0	1.41461	1.79996	0	0	0	0	1.81509	0	0	0	0	1.39038	1.12205	25.2463	0.357937	0	0
2900055J20Rik	0	0	0	0	0	0	0	0	0	0	0	0	0	0	0	0	0	0	0	0	0	0	0	0	0	0	0	0	0	0
2900057B20Rik	3.27924	1.81391	2.37021	0	2.07488	3.00177	0	0	1.91884	0	0	6.95939	1.65264	4.24384	1.79996	0.647697	2.51886	1.69342	7.41986	1.81509	0	0	2.45049	4.30321	1.39038	0.561023	10.63	0.715874	2.74311	1.3214
2900060B14Rik	11.8872	8.61605	3.55531	12.781	10.3744	9.60568	51.9687	30.2306	7.03573	0	18.5816	9.27919	8.2632	16.9754	14.3996	35.6234	47.8584	43.6056	16.6947	19.966	17.2456	21.1989	56.3613	30.8397	26.4173	17.3917	13.2875	12.8857	16.4587	22.728
2900060L22Rik	2.86933	2.72086	3.55531	2.25547	4.14976	3.60213	0	0	7.03573	30.0464	6.19386	6.03147	4.95792	9.9023	1.79996	1.61924	0.83962	2.11678	0	0	0	4.15664	2.94059	2.15161	1.39038	2.24409	41.1913	3.93731	0.391873	1.58568
2900076A07Rik	18.4457	28.569	26.0723	27.0656	31.1232	23.4138	10.3937	34.5492	29.4222	15.0232	18.5816	34.797	23.137	21.2192	29.6993	17.164	24.349	27.9415	14.8397	10.8906	15.521	16.6266	44.599	33.7085	27.8077	27.4901	39.8625	12.8857	18.0262	23.5209
2900079G21Rik	0	0	0	0	0	0	0	0	0	0	0	0.46396	1.65264	0	0	0	0	0	1.85497	0	0	0	0	0	0	0	21.26	0.357937	0	0
2900089D17Rik	5.32876	4.98824	4.74042	11.2774	12.4493	5.40319	0	0	10.8734	0	6.19386	14.3827	4.95792	11.3169	8.99978	1.61924	10.0754	1.27007	3.70993	3.63019	0	3.32531	8.33168	3.58601	7.64711	2.24409	0	3.22143	4.3106	3.96419
2900092C05Rik	0.409905	0	0	0	0	1.20071	0	0	1.27922	0	0	0.927919	1.65264	0	0.899978	0	0	0	0	0	0	0	0.490099	0	0.695191	0	5.315	0.357937	0	0
2900092D14Rik	156.584	128.787	171.84	93.2261	234.461	338	488.506	155.472	204.676	262.906	235.367	196.719	264.422	216.436	175.496	46.3104	41.981	52.4961	53.794	112.536	158.659	105.994	61.2623	93.9535	56.3105	122.864	59.7938	77.6723	88.1714	84.8337
2900097C17Rik	1236.27	1094.69	1142.44	1288.63	1190.98	1159.29	1798.12	1446.75	1253	1614.99	1666.15	1116.29	1388.22	998.718	1093.47	1205.04	978.997	1229.85	897.803	1101.76	1372.75	1117.31	1097.82	1024.88	937.118	1278.01	1114.82	1097.08	1010.25	941.099
3000002C10Rik	9.0179	19.4995	9.48083	11.2774	16.599	13.8082	10.3937	4.31865	19.828	15.0232	0	18.0944	16.5264	9.9023	5.39987	15.8686	17.632	13.5474	3.70993	10.8906	5.17367	12.4699	18.1337	19.3645	20.1606	15.1476	15.945	12.5278	15.6749	14.5354
3010001F23Rik	0.819809	0.453476	2.37021	1.50365	6.22464	1.80106	0	0	3.83767	7.51159	6.19386	2.3198	3.30528	1.41461	0	0.647697	1.67924	2.11678	3.70993	1.81509	3.44911	1.66266	1.96039	0.717202	1.39038	1.68307	3.98625	1.78968	1.95936	1.58568
3010003L21Rik	2.45943	4.53476	10.6659	12.781	8.29952	3.00177	10.3937	4.31865	3.83767	0	0	5.10356	6.61056	1.41461	12.5997	5.82928	5.87734	6.35034	9.27483	0	12.0719	4.98797	5.88118	5.02041	6.25672	7.2933	2.6575	2.8635	5.09435	3.17135
3010026O09Rik	219.709	230.366	239.391	260.883	139.017	115.868	135.119	116.604	156.065	112.674	192.01	150.787	97.5058	104.681	122.397	45.6627	48.698	49.5326	24.1145	45.3773	51.7367	60.2713	67.1435	105.429	82.7278	79.1043	65.1088	39.731	53.6866	46.2489
3100003L05Rik	0.819809	0	2.37021	0	0	0	0	0	0	0	0	0.46396	0	0	0.899978	0.323849	0	0	0	0	0	0	0	0	0	0	6.64375	0	0	0.26428
3110001I22Rik	33.6122	34.4642	52.1446	42.1021	35.273	31.8188	20.7875	38.8679	27.5033	37.5579	37.1631	47.3239	38.0107	32.5361	36.8991	32.7087	47.8584	32.5984	55.649	19.966	44.8385	31.5905	34.3069	35.8601	22.2461	38.7106	30.5613	37.9413	35.2686	40.9633
3110002H16Rik	193.475	256.668	266.648	274.416	240.686	245.545	145.512	280.713	241.134	240.371	210.591	245.435	299.128	254.631	251.094	319.963	371.112	310.743	385.833	277.709	279.378	264.362	259.752	227.353	251.659	247.411	358.763	279.549	257.852	249.48
3110004A20Rik	0	0	0	0	0	0	0	0	0	0	0	0	0	0	0	0	0	0	0	0	0	0	0	0	0	0	0	0	0	0
3110009E18Rik	20.9051	27.6621	31.9978	21.8029	20.7488	10.8064	0	12.956	24.9449	45.0695	30.9693	32.4772	18.179	14.1461	15.2996	14.897	13.4339	26.6714	12.9848	5.44528	18.9701	20.3675	18.1337	22.2333	25.0269	22.4409	53.15	17.8968	12.9318	15.8568
3110009F21Rik	0	0	0	0	0	0	0	0	0.639612	0	0	0	0	0	0	0	0	0	0	0	0	0	0	0	0	0	2.6575	0	0	0
3110009M11Rik	0	0	0	0	0	0	0	0	1.91884	0	0	0.927919	0	0	0	0.323849	0	0	0	0	0	0	1.96039	0.717202	0	0	1.32875	0.357937	0.783746	0.26428
3110015C05Rik	0	0	0	0	0	0	0	0	0	0	0	0	0	0	0	0	0	0	0	0	0	0	0	0	0	0	3.98625	1.07381	0	0
3110021A11Rik	2.04952	3.62781	4.74042	1.50365	2.07488	1.80106	0	8.63731	3.19806	0	6.19386	0.927919	9.91584	4.24384	2.69993	0.971546	2.51886	1.69342	5.5649	1.81509	1.72456	1.66266	1.96039	0.717202	1.39038	0	1.32875	1.07381	0.391873	0.792839
3110035E14Rik	4.50895	6.34867	1.1851	4.51094	12.4493	5.40319	0	0	6.39612	0	12.3877	8.81523	9.91584	2.82923	6.29985	2.91464	5.87734	2.96349	0	0	0	2.90965	2.94059	1.4344	8.3423	3.92716	14.6163	3.22143	1.95936	4.49275
3110039I08Rik	23.3646	28.569	42.6638	25.562	45.6474	21.6128	10.3937	17.2746	38.3767	52.5811	18.5816	62.1706	21.4843	32.5361	27.8993	104.279	174.641	121.08	105.733	49.0075	68.9822	59.8556	152.421	63.831	52.8345	79.1043	172.738	55.8382	93.6576	99.6334
3110039M20Rik	0	0	0	0	0	0	0	0	0	0	0	0	0	0	0	0	0	0	0	0	0	0	0	0	0	0	1.32875	0	0	0
3110040M04Rik	0	0	0	0	0	0	0	0	0.639612	0	0	0.46396	0	0	0	0	0	0	0	0	0	0	0	0	0	0	1.32875	0	0	0
3110040N11Rik	166.011	131.508	106.659	204.496	126.568	103.261	72.7562	125.241	141.994	90.1391	123.877	131.765	109.074	125.901	137.697	179.736	193.113	199.401	115.008	132.502	137.964	123.037	162.713	161.37	204.386	120.059	143.505	137.09	161.06	151.696
3110043O21Rik	175.029	172.321	177.766	226.299	143.167	160.895	124.725	155.472	165.66	225.348	216.785	176.769	185.096	155.608	175.496	242.239	243.49	264.174	387.688	186.955	193.15	196.609	235.737	155.633	206.472	172.234	421.214	200.445	204.95	211.688
3110045C21Rik	114.363	121.078	88.8828	193.219	66.3962	46.2273	103.937	95.0104	74.8346	97.6507	92.9079	65.8823	66.1056	31.1215	32.3992	14.2493	9.23582	21.1678	1.85497	34.4868	8.62278	22.0302	39.698	79.6094	57.0057	64.5177	22.5888	28.277	28.2149	11.364
3110052M02Rik	88.9493	66.2075	68.736	64.6568	72.6208	87.0514	51.9687	73.4171	86.3476	75.1159	68.1324	90.9361	89.2426	87.7061	72.8982	44.3673	36.9433	54.1895	37.0993	54.4528	68.9822	69.8316	55.3812	73.8718	42.4067	70.6889	70.4238	69.7977	58.7809	54.4416
3110053B16Rik	16.3962	19.4995	29.6276	15.7883	14.5242	15.6092	0	21.5933	12.7922	15.0232	30.9693	14.3827	9.91584	8.48769	19.7995	23.9648	27.7075	24.1313	20.4046	12.7057	12.0719	15.3796	11.2723	18.6473	25.0269	16.2697	27.9038	15.0334	19.5936	25.6351
3110056K07Rik	77.8819	82.9862	77.0318	56.3868	70.5459	60.6358	31.1812	30.2306	82.51	112.674	68.1324	100.679	54.5371	60.8284	62.9985	57.9689	96.5563	66.0435	46.3741	39.9321	51.7367	58.193	61.7524	82.4782	66.7384	80.7874	62.4513	70.1556	51.7272	53.3845
3110062M04Rik	20.0853	21.7669	34.368	21.8029	29.0483	14.4085	0	4.31865	30.7014	37.5579	6.19386	37.1168	16.5264	26.8777	17.0996	16.1924	31.0659	26.2481	18.5497	19.966	17.2456	22.0302	19.1138	22.9505	29.198	25.8071	14.6163	22.908	18.8099	21.4066
3110067G11Rik	5.32876	6.80214	4.74042	7.51823	2.07488	2.40142	0	8.63731	8.95457	7.51159	6.19386	11.135	4.95792	11.3169	4.49989	1.29539	1.67924	1.69342	0	0	0	1.24699	0.980197	2.86881	2.78077	0	6.64375	0.357937	1.56749	1.84996
3110070M22Rik	2.04952	4.08129	4.74042	4.51094	4.14976	4.80284	10.3937	0	4.47729	0	0	0.46396	3.30528	2.82923	3.59991	2.59079	3.35848	1.69342	0	3.63019	1.72456	0	0.980197	2.15161	2.08557	2.24409	19.9313	1.43175	3.13498	5.02131
3110079O15Rik	0.409905	2.26738	2.37021	1.50365	4.14976	2.40142	0	0	0.639612	0	0	1.39188	0	1.41461	2.69993	0	2.51886	0.423356	0	0	0	0.415664	0	0	0.695191	1.12205	2.6575	0	0	1.05712
3110082I17Rik	32.3825	42.1733	33.1829	26.3138	37.3478	36.6216	31.1812	47.5052	38.3767	82.6275	43.357	25.5178	47.9266	31.1215	49.4988	94.5638	130.141	91.8682	131.703	92.5698	74.1559	51.958	78.9059	51.6386	84.8134	64.5177	93.0125	47.6056	65.4428	95.6692
3110082J24Rik	0	0	0	0	0	0	0	0	0	0	0	0	0	0	0	0	0	0	0	0	0	0	0	0	0	0	1.32875	0	0	0.26428
3110083C13Rik	20.0853	17.6856	29.6276	30.0729	31.1232	19.2114	20.7875	4.31865	25.5845	30.0464	37.1631	21.8061	9.91584	12.7315	18.8995	13.2778	5.03772	14.3941	5.5649	9.07547	22.4192	16.6266	17.1535	16.4956	15.2942	20.1968	31.89	15.3913	12.9318	12.4211
3110099E03Rik	61.4857	52.6033	24.8872	77.4378	76.7706	48.0284	51.9687	77.7358	46.0521	30.0464	43.357	40.8284	92.5478	55.17	41.399	24.2887	12.5943	22.8612	14.8397	25.4113	25.8683	41.9821	29.896	30.8397	31.2836	49.3701	27.9038	50.1112	35.6604	36.4706
3200001D21Rik	8.608	5.89519	7.11063	5.26276	10.3744	6.6039	0	4.31865	3.19806	7.51159	18.5816	12.5269	6.61056	5.65846	11.6997	2.26694	7.55658	3.8102	1.85497	5.44528	0	3.74098	2.45049	2.15161	6.25672	3.92716	6.64375	3.93731	0.391873	3.69991
3300002A11Rik	10.2476	12.2439	26.0723	9.7737	10.3744	10.206	0	0	10.2338	15.0232	0	19.4863	11.5685	7.07307	11.6997	6.47697	9.23582	7.19705	11.1298	0	6.89822	2.49398	6.37128	7.17202	2.08557	5.04921	2.6575	3.57937	7.83746	7.92839
3300002I08Rik	23.7745	24.9412	21.3319	24.0583	2.07488	10.8064	10.3937	17.2746	19.828	22.5348	18.5816	15.3107	8.2632	15.5608	11.6997	21.0502	25.1886	33.4451	14.8397	36.3019	13.7964	17.8736	30.3861	14.344	18.075	24.124	15.945	13.2437	13.3237	19.5567
3300002P13Rik	0	0	0	0	0	0	0	0	0	0	0	0	0	0	0	0	0	0	0	0	0	0.415664	0	0	0	0	5.315	0	0	0
3300005D01Rik	12.2971	12.2439	22.517	26.3138	12.4493	2.40142	0	12.956	21.7468	22.5348	18.5816	8.35127	8.2632	9.9023	9.89976	143.141	199.83	140.131	85.3284	29.0415	44.8385	34.5001	117.624	51.6386	80.6422	102.106	135.533	44.3842	47.8085	70.5626
3425401B19Rik	0	0	0	0	0	0	0	0	0	0	0	0	1.65264	1.41461	0	0	0	0	0	0	3.44911	0.415664	0	0.717202	0	1.12205	14.6163	1.07381	0.391873	0.528559
3632451O06Rik	351.288	344.642	331.829	442.072	460.623	412.444	467.718	332.536	313.41	262.906	297.305	288.119	345.402	432.872	326.692	98.1262	62.1319	102.875	63.0688	197.845	136.24	152.964	163.203	277.557	182.835	228.336	94.3413	187.559	153.614	90.1193
3632454L22Rik	8.608	2.72086	10.6659	3.75912	8.29952	10.206	0	4.31865	12.1526	7.51159	6.19386	12.9909	9.91584	4.24384	3.59991	5.82928	13.4339	5.50362	5.5649	5.44528	8.62278	7.06629	7.84158	8.60643	4.17115	5.61023	30.5613	3.57937	9.01308	9.24978
3830403N18Rik	0.409905	0.906953	0	1.50365	0	1.20071	0	0	0	7.51159	0	0.927919	1.65264	4.24384	0	0.647697	0	0.846711	0	0	0	6.65063	2.45049	0	0.695191	1.12205	2.6575	1.78968	0	1.05712
3830406C13Rik	442.697	381.827	415.972	451.094	346.505	370.419	446.931	410.272	382.488	435.672	520.284	358.177	414.813	386.19	341.992	244.182	248.528	331.064	192.916	272.264	325.941	314.658	343.069	327.761	257.221	461.161	414.57	312.479	276.662	261.372
3830408C21Rik	6.96838	6.34867	11.851	5.26276	12.4493	12.6075	0	4.31865	7.67535	30.0464	6.19386	8.81523	3.30528	9.9023	8.99978	3.23849	4.1981	5.50362	3.70993	5.44528	8.62278	4.15664	3.43069	6.45482	5.56153	5.04921	15.945	3.57937	1.95936	4.22847
3830417A13Rik	0	0	0	0	0	0	0	0	0	0	0	0.46396	3.30528	0	0	0	0	0	0	0	0	0	0	0	0	0	2.6575	0	0	0.26428
3830432H09Rik	3.27924	3.62781	7.11063	4.51094	6.22464	6.6039	0	8.63731	3.83767	15.0232	0	4.6396	3.30528	5.65846	5.39987	3.56234	5.87734	6.77369	1.85497	3.63019	5.17367	4.98797	6.86138	2.86881	4.86634	0.561023	9.30125	2.50556	3.91873	3.43563
3930402G23Rik	0.819809	0.906953	1.1851	0	0	1.80106	0	0	0.639612	0	6.19386	0	0	1.41461	0	2.59079	4.1981	2.96349	11.1298	7.26037	3.44911	5.40363	0.980197	0.717202	2.78077	2.24409	10.63	3.22143	1.95936	8.19266
4430402I18Rik	104.526	126.973	131.547	124.051	97.5194	102.661	93.5436	56.1425	129.202	247.882	92.9079	122.021	85.9373	124.486	85.4979	43.0719	30.2263	42.7589	25.9695	54.4528	24.1438	38.6568	33.3267	57.3762	35.4548	60.0295	69.095	46.8897	50.9435	33.0349
4631405J19Rik	6.96838	3.62781	8.29573	6.01459	16.599	10.206	0	0	8.31496	7.51159	12.3877	13.9188	6.61056	7.07307	15.2996	3.56234	7.55658	3.38685	12.9848	3.63019	8.62278	7.06629	7.84158	9.32363	11.1231	5.61023	5.315	5.01112	9.79682	5.54987
4631405K08Rik	0.409905	0.453476	0	0	0	1.80106	0	0	0.639612	7.51159	0	2.3198	3.30528	0	0.899978	0	0.83962	1.69342	3.70993	0	3.44911	0.415664	0	0.717202	2.08557	0	17.2738	1.43175	1.56749	1.58568
4632404H12Rik	54.9272	53.5102	59.2552	36.0875	64.3213	64.8383	72.7562	38.8679	62.0424	52.5811	49.5509	69.13	56.1898	59.4138	54.8987	40.1572	58.7734	44.4524	29.6794	52.6377	63.8086	49.464	46.0693	47.3353	38.2355	39.8327	37.205	47.2477	47.8085	49.4203
4632415L05Rik	274.226	257.121	321.163	266.145	392.152	323.591	509.293	354.13	292.303	465.719	384.019	299.254	363.581	285.752	286.193	156.095	144.415	175.693	137.267	197.845	237.989	240.254	131.837	212.292	152.247	221.604	193.998	199.729	195.936	192.395
4632427E13Rik	34.0221	40.3594	66.3658	32.3284	76.7706	45.627	51.9687	25.9119	44.1332	30.0464	74.3263	65.4183	23.137	52.3407	51.2987	27.2033	55.4149	36.8319	59.3589	25.4113	43.1139	32.0061	28.4257	31.5569	37.5403	53.2972	57.1363	27.5611	32.9173	50.7417
4632428C04Rik	15.1665	18.1391	20.1468	21.8029	24.8986	19.2114	10.3937	30.2306	17.2695	22.5348	12.3877	10.2071	21.4843	21.2192	14.3996	10.3632	6.71696	12.2773	11.1298	12.7057	6.89822	8.31328	13.2327	13.6268	8.3423	8.97637	11.9588	10.0222	10.9724	8.72122
4732414G09Rik	0.819809	0.906953	0	0	0	0	0	0	0	0	0	1.85584	1.65264	2.82923	1.79996	0.647697	0	0.423356	3.70993	0	0	0	0	1.4344	0.695191	0.561023	3.98625	0.715874	0	0.792839
4732416N19Rik	3.27924	5.44172	1.1851	0.751823	0	1.20071	0	8.63731	2.55845	0	0	3.71168	1.65264	2.82923	1.79996	0.647697	3.35848	1.27007	0	1.81509	0	2.49398	1.4703	2.15161	0.695191	0	1.32875	2.14762	1.95936	2.11424
4732419C18Rik	0	0.453476	1.1851	0.751823	0	0.600355	0	0	0	0	0	0.46396	4.95792	0	0	0	0	0	0	1.81509	3.44911	1.24699	0	0	0	0	25.2463	1.43175	0	0.528559
4732440D04Rik	138.548	141.031	276.129	116.533	240.686	142.284	114.331	146.834	241.134	390.603	204.397	268.169	153.696	171.168	120.597	59.2643	83.962	87.6346	59.3589	67.1585	86.2278	98.5124	86.7475	124.793	86.2037	88.0807	49.1638	101.654	95.2251	78.7553
4732465J04Rik	25.0042	24.9412	26.0723	46.6131	31.1232	34.8206	41.575	12.956	23.6656	30.0464	43.357	25.5178	18.179	21.2192	25.1994	9.71546	10.0754	22.0145	25.9695	18.1509	22.4192	21.1989	24.5049	43.0321	25.0269	34.7834	17.2738	29.3508	27.4311	27.2208
4732471J01Rik	26.2339	22.2203	49.7744	30.0729	16.599	26.4156	10.3937	21.5933	35.1787	30.0464	18.5816	55.2112	31.4002	33.9508	35.9991	13.6016	26.8678	27.9415	29.6794	12.7057	13.7964	17.4579	29.4059	30.1225	19.4654	14.5866	31.89	22.1921	17.6343	23.2566
4732490B19Rik	0	0	1.1851	0	2.07488	0	0	0	0	0	0	0	0	0	0.899978	0.971546	0.83962	2.54013	3.70993	0	0	0.831328	0.490099	0	0	0.561023	10.63	1.07381	0.391873	1.84996
4732491K20Rik	59.0263	63.4867	75.8467	87.2115	74.6957	75.6447	135.119	47.5052	85.0684	150.232	111.489	80.265	69.4109	73.56	56.6986	65.7413	68.0092	62.2333	20.4046	70.7886	53.4612	64.4279	78.9059	76.0234	64.6528	77.9822	57.1363	79.462	52.9028	47.5703
4831407H17Rik	0	0	0	0	0	0	0	0	0	0	0	0	0	0	0	0	0	0	0	0	0	0	0.980197	0	0	0	1.32875	0	0	0
4831440D22Rik	13.1169	13.6043	22.517	9.7737	26.9734	8.40497	20.7875	4.31865	19.1884	60.0927	18.5816	28.7655	9.91584	18.39	13.4997	8.74391	10.0754	6.77369	18.5497	3.63019	24.1438	7.06629	10.2921	9.32363	9.73268	7.2933	9.30125	4.29524	7.05371	8.45694
4831440E17Rik	26.6438	30.8364	47.4042	33.0802	29.0483	20.4121	31.1812	17.2746	35.1787	67.6043	12.3877	47.7878	19.8317	18.39	12.5997	6.15313	18.4716	16.5109	3.70993	7.26037	17.2456	9.97594	13.2327	13.6268	15.2942	21.3189	14.6163	10.7381	17.2424	9.51406
4833411C07Rik	2.86933	4.53476	3.55531	0.751823	16.599	13.8082	0	8.63731	3.19806	7.51159	12.3877	4.17564	16.5264	16.9754	11.6997	0.323849	3.35848	0.423356	5.5649	0	1.72456	4.98797	0.490099	0.717202	1.39038	0.561023	13.2875	1.78968	2.35124	2.37852
4833412C05Rik	0.409905	0	0	0	0	1.20071	0	0	1.91884	0	0	0.927919	1.65264	1.41461	4.49989	0	0.83962	0.846711	0	0	0	0.415664	2.45049	2.86881	0	0	2.6575	2.14762	2.74311	1.3214
4833415N18Rik	0.819809	1.81391	3.55531	0	2.07488	1.20071	0	0	1.91884	7.51159	0	2.78376	3.30528	0	0	0.647697	1.67924	0.423356	1.85497	0	0	0	0.490099	0	0	1.68307	2.6575	0.715874	0	0.26428
4833417C18Rik	3.68914	2.26738	5.92552	3.00729	0	4.80284	0	0	5.1169	7.51159	0	5.56751	0	14.1461	7.19982	1.94309	8.3962	3.8102	1.85497	1.81509	1.72456	4.98797	4.90099	10.758	4.17115	3.92716	7.9725	3.57937	3.91873	3.43563
4833418N02Rik	32.3825	32.1968	53.3297	42.1021	24.8986	26.4156	31.1812	51.8238	31.341	30.0464	37.1631	39.4366	34.7054	28.2923	32.3992	15.5447	23.5094	22.4379	9.27483	10.8906	6.89822	19.9519	18.1337	30.1225	17.3798	20.1968	17.2738	14.3175	22.7286	17.4424
4833419F23Rik	3.27924	3.17433	4.74042	7.51823	0	3.60213	10.3937	0	3.19806	0	0	2.3198	4.95792	1.41461	6.29985	6.47697	8.3962	6.35034	5.5649	3.63019	10.3473	4.98797	4.41089	7.17202	1.39038	3.92716	9.30125	4.29524	7.83746	6.34271
4833420G17Rik	404.576	382.734	481.152	421.021	460.623	360.813	207.875	276.394	436.215	383.091	278.724	491.797	297.475	243.314	326.692	238.676	314.018	285.342	235.581	166.989	269.031	204.507	236.228	269.668	212.729	242.923	261.764	185.411	239.826	252.651
4833422C13Rik	18.0358	23.5808	49.7744	16.5401	22.8237	28.2167	20.7875	12.956	31.9806	75.1159	18.5816	36.6528	8.2632	24.0485	18.8995	45.9865	98.2356	55.0362	35.2443	12.7057	44.8385	22.8615	19.1138	8.60643	15.9894	15.7087	42.52	18.2548	20.3774	34.0921
4833422M21Rik	0	0	1.1851	0	2.07488	0	0	0	0.639612	0	0	0	0	0	0.899978	0	0.83962	0	0	0	0	0.831328	0	0	0.695191	0	7.9725	0	0	0
4833423E24Rik	0	0	0	0	0	0	0	0	0	0	0	0	3.30528	1.41461	0	0	0	0	3.70993	0	0	1.24699	0	0	0	0	13.2875	0.357937	0	0
4833427F10Rik	0	0	0	0	0	0	0	0	0	0	0	0.46396	0	0	0	0	0.83962	0.846711	0	1.81509	0	0.831328	0	0	0	0	13.2875	0.715874	0.783746	0
4833427G06Rik	0	0	0	0	0	0	0	4.31865	0	0	0	0	4.95792	0	0	0.323849	2.51886	1.69342	0	0	0	0.415664	0	1.4344	0.695191	0	0	0	0.391873	1.05712
4833428L15Rik	0.819809	0.906953	1.1851	0.751823	2.07488	0.600355	0	0	2.55845	0	0	1.39188	0	0	2.69993	1.29539	0.83962	0.423356	0	0	0	2.07832	1.4703	2.86881	0	0.561023	2.6575	3.57937	1.56749	2.37852
4833438C02Rik	47.9588	58.4984	48.5893	48.1167	33.1981	51.0302	72.7562	47.5052	44.1332	90.1391	55.7447	43.6122	69.4109	36.78	40.499	91.973	122.585	76.204	50.0841	30.8566	81.0541	57.3616	55.3812	50.2041	63.9576	58.3464	57.1363	42.2366	58.3891	59.7272
4833439L19Rik	9865.17	9994.16	9130.04	8418.92	6695.64	9331.32	7202.86	6542.76	9203.38	7496.57	8064.4	7817.25	6298.21	6613.32	6600.44	4148.18	4315.65	4229.75	3537.42	5198.43	2912.78	4755.2	4539.78	6502.87	5239.66	6667.76	3531.82	4730.14	4322.75	2783.39
4833447I15Rik	3.68914	6.34867	9.48083	4.51094	4.14976	6.6039	10.3937	8.63731	10.8734	7.51159	24.7754	14.8467	3.30528	4.24384	0.899978	4.53388	10.9151	7.6204	11.1298	5.44528	5.17367	6.23496	11.2723	7.17202	6.25672	3.92716	18.6025	4.65318	7.44559	9.24978
4921501E09Rik	0	0	0	0	0	0	0	0	0	0	0	0.927919	0	0	0	0	0	0	0	0	0	0	0	0	0	0	5.315	0.715874	0	0.26428
4921504A21Rik	32.7924	24.0342	26.0723	21.0511	22.8237	33.0195	62.3624	73.4171	43.4936	45.0695	30.9693	32.0132	41.316	31.1215	25.1994	20.4025	24.349	22.4379	22.2596	19.966	29.3175	14.5482	17.6436	28.6881	29.198	24.685	42.52	23.6238	15.6749	19.0281
4921504E06Rik	0	0	0	0	0	0	0	4.31865	0	0	0	0.927919	0	0	0	0	0	0.423356	0	0	0	0.415664	0	0	0	0	19.9313	0.357937	0	0
4921507G05Rik	2.04952	0.906953	1.1851	0	0	1.20071	0	4.31865	3.19806	0	6.19386	0.46396	3.30528	0	1.79996	0.647697	0.83962	1.27007	0	0	1.72456	0.831328	0.980197	0.717202	0.695191	0.561023	3.98625	0.357937	0.391873	1.3214
4921507P07Rik	19.6754	8.61605	20.1468	15.7883	31.1232	19.2114	41.575	4.31865	24.3053	22.5348	6.19386	18.5584	11.5685	15.5608	19.7995	11.3347	16.7924	20.3211	27.8245	3.63019	18.9701	7.48195	15.6832	6.45482	11.8183	13.4646	11.9588	15.7492	14.1074	21.4066
4921508D12Rik	0	0	0	0	0	0	0	0	0	0	0	0	0	0	0	0.323849	0	0	0	0	0	0	0	0	0	0	3.98625	0.357937	0	0
4921509C19Rik	0	0	0	0	0	0	0	0	0	0	0	0.46396	0	0	0	0	0	0	0	0	0	0	0	0	0	0	21.26	0.357937	0	0
4921509O07Rik	0	0	0	0	0	0	0	0	0	0	0	3.24772	0	0	0	0	0.83962	0.423356	0	0	0	0	0	0	0	0.561023	5.315	0.715874	0	0.792839
4921511C10Rik	13.1169	12.6973	24.8872	19.5474	10.3744	10.206	20.7875	4.31865	15.9903	7.51159	30.9693	30.6213	11.5685	8.48769	6.29985	6.47697	10.9151	12.7007	12.9848	0	17.2456	4.5723	15.1931	15.0612	10.4279	10.0984	7.9725	6.08493	10.9724	9.77834
4921511C20Rik	0	0	0	0	0	0	0	0	0	0	0	0	0	0	0	0	0	0	0	0	0	0	0	0	0	0	3.98625	0	0	0
4921511H03Rik	0	0	3.55531	0	0	0	0	0	0	0	0	0	0	0	0	0	0	0	0	0	0	0	0	0	0	0	13.2875	0	0	0
4921511I17Rik	2.86933	3.62781	1.1851	4.51094	8.29952	3.00177	10.3937	0	7.67535	7.51159	0	5.10356	0	4.24384	1.79996	1.94309	1.67924	2.96349	1.85497	1.81509	0	1.24699	1.4703	2.86881	3.47596	1.12205	9.30125	1.07381	0.783746	2.90707
4921511M17Rik	0	0	0	0	0	0	0	0	0	0	0	0	0	0	0	0	0	0	0	0	0	0	0	0	0	0	0	0	0	0
4921513H07Rik	0	0	0	0	0	0	0	0	0	0	0	0.46396	0	0	0	0	0	0	0	0	0	0	0	0	0	0	1.32875	0.357937	0	0
4921513I03Rik	0.819809	0	2.37021	0.751823	2.07488	1.80106	0	4.31865	1.27922	7.51159	0	3.24772	3.30528	1.41461	0	1.61924	1.67924	2.96349	1.85497	0	5.17367	0	1.96039	0.717202	2.08557	1.12205	14.6163	2.14762	1.56749	1.3214
4921515E04Rik	0	0	0	0	0	0	0	0	0	0	0	0	0	0	0	0	0	0	0	0	0	0	0	0	0	0	10.63	1.07381	0	0.26428
4921517D16Rik	3.68914	5.89519	3.55531	6.76641	14.5242	6.6039	10.3937	21.5933	16.6299	22.5348	6.19386	15.3107	14.8738	14.1461	11.6997	2.91464	7.55658	9.31383	7.41986	1.81509	10.3473	2.49398	11.2723	5.73762	6.25672	4.48819	38.5338	3.57937	7.05371	7.66411
4921517D22Rik	0	0	0	0	0	0	0	0	0	0	0	0	0	0	0	0	0	0	0	0	0	0	0	0	0	0	11.9588	0	0	0
4921518K17Rik	0	0	2.37021	0	0	0	0	0	0	22.5348	0	0	1.65264	0	0	0	0	0	0	0	0	0	0	0	0	1.12205	5.315	0.357937	0.391873	0.26428
4921524J17Rik	170.52	137.403	141.027	133.825	105.819	119.471	155.906	177.065	137.517	180.278	179.622	117.382	147.085	130.145	107.997	115.614	85.6413	121.926	135.412	134.317	84.5032	113.476	100.96	119.056	102.193	152.598	159.45	105.591	100.711	113.112
4921524L21Rik	0	0	0	0	0	1.20071	0	0	0	0	0	0	0	0	0.899978	0	0	0	0	0	0	0.415664	0	0	0	0	5.315	0.715874	0	0
4921525O09Rik	0	0	0	0	0	0	0	4.31865	0	0	0	0	0	0	0	0	0	0	0	0	0	0.415664	0	0	0	0	23.9175	0	0	0
4921528I07Rik	0	0	0	0	0	0	0	0	0	0	0	0.46396	0	1.41461	0	0	0	0	0	0	0	0	0	0	0	0	7.9725	1.07381	0	0
4921529L05Rik	0	0	0	0	0	0	0	0	0	0	0	0.46396	0	0	0	0	0	0	0	0	0	0.415664	0.490099	0	0	0	9.30125	0.357937	0	0
4921530L21Rik	0.409905	0	0	0	0	0	0	0	0	0	0	0	0	0	0	0	0	0	0	0	0	0	0	0	0	0	3.98625	0	0	0
4921531C22Rik	38.531	30.8364	37.9233	36.0875	31.1232	32.4192	20.7875	56.1425	23.6656	22.5348	37.1631	36.1888	49.5792	28.2923	35.9991	23.641	16.7924	26.2481	16.6947	32.6717	39.6648	34.5001	29.4059	33.7085	20.8557	34.2224	43.8488	37.2254	28.2149	20.3495
4921531P14Rik	0	0	0	0	0	0	0	0	0	0	0	0	0	0	0	0	0	0.423356	0	0	0	0	0	0	0	0	0	0.715874	0	0.26428
4921533I20Rik	0	0	0	0	0	0	0	0	0	0	0	0	0	0	0	0	0	0	0	0	0	0	0	0	0	0	1.32875	0	0	0
4921534H16Rik	3.68914	4.08129	1.1851	3.75912	2.07488	2.40142	0	0	4.47729	0	0	1.85584	0	2.82923	0.899978	2.59079	4.1981	2.11678	12.9848	0	1.72456	0.831328	1.4703	3.58601	2.08557	0.561023	13.2875	1.07381	0.783746	0.792839
4921536K21Rik	13.5269	18.5925	14.2213	11.2774	8.29952	10.8064	20.7875	8.63731	19.828	15.0232	18.5816	16.7025	9.91584	9.9023	6.29985	26.2317	36.9433	33.4451	9.27483	7.26037	18.9701	14.5482	13.7228	17.2129	20.1606	20.7579	29.2325	12.1699	14.4993	14.2711
4921539E11Rik	0.409905	0	0	0	0	0	0	0	0	0	0	0.46396	0	0	0.899978	0	0	0	0	1.81509	0	0	0	0.717202	0	0	7.9725	0.357937	0	0.26428
4922502D21Rik	0	0	0	0	0	0	0	0	0	0	0	0	0	0	0	0	0	0	0	0	0	0.415664	0	0	0	0	3.98625	1.07381	0	0
4922502H24Rik	0	0	0	0	0	0	0	0	0	0	0	0	1.65264	0	0	0	0	1.69342	0	0	0	0	0.490099	0	1.39038	0	0	0	0	0.528559
4922502N22Rik	0	0	0	0	0	0	0	0	0	0	0	0	0	0	0	0	0	0	0	0	0	0	0	0	0	0	6.64375	0.357937	0	0
4930401C15Rik	0.409905	0	0	0	0	0	0	0	0	0	0	0.46396	0	1.41461	0	0	0	0	0	0	0	0.831328	0	0.717202	0	0	6.64375	0	0	0.26428
4930401G09Rik	0.819809	4.08129	1.1851	0.751823	8.29952	0.600355	0	0	3.83767	0	0	4.6396	6.61056	2.82923	3.59991	0.647697	0.83962	0.846711	0	0	8.62278	2.49398	1.4703	5.02041	0.695191	2.80512	17.2738	1.78968	0.783746	2.6428
4930401O10Rik	0	0	0	0	0	0	0	0	0	0	0	0.927919	0	0	0	0	0	0	0	0	0	0	0	0	0	0	2.6575	0	0	0
4930401O12Rik	0	0	0	0	0	0	0	0	0	0	0	0	0	0	0	0	0	0	0	0	0	0	0	0	0	0	5.315	0	0	0
4930402D18Rik	0	0.453476	0	3.00729	0	1.20071	0	0	0	0	0	0.46396	0	0	0	0	0	0	0	0	0	0.415664	0.490099	0	0	0	2.6575	0	0	0
4930402F06Rik	0	0	0	0	0	0	0	0	0.639612	0	0	0.46396	0	0	0	0.323849	0	0	0	0	0	0	0	0	0	1.12205	1.32875	0.357937	0	0
4930402F11Rik	0	0	0	0	0	0	0	0	0	0	0	0	1.65264	0	0	0	0	0	0	0	0	0	0	0	0	0	2.6575	0	0	0
4930402H24Rik	1777.35	1740.44	2096.45	2087.81	2041.68	2035.8	2536.07	2012.49	2033.33	1975.55	2105.91	2026.11	2052.58	1957.83	1935.85	1996.85	1571.77	1985.96	1671.32	2159.96	1890.11	2341.44	2157.41	2153.04	2045.25	2191.92	1622.4	1926.42	1997.38	1903.87
4930402K13Rik	0	0	0	0	0	0	0	0	0	0	0	0	0	0	0	0	0	0	0	0	0	0	0	0	0	0	1.32875	0	0.391873	0
4930403D09Rik	1.22971	0.453476	1.1851	1.50365	2.07488	1.20071	0	0	1.27922	0	0	0	1.65264	0	0.899978	0.323849	0	0	0	0	0	0.415664	1.96039	2.15161	0	0	3.98625	0.357937	0.783746	0.26428
4930404A05Rik	0	0	0	0	0	0	0	0	0	0	0	0	0	0	0	0	0	0	0	0	0	0	0	0	0	0	2.6575	0	0	0
4930404H11Rik	1.22971	1.81391	3.55531	1.50365	0	0.600355	10.3937	0	3.83767	7.51159	6.19386	2.78376	0	0	0.899978	0	0	0	0	0	0	0	0	1.4344	0	0	3.98625	0	0	0
4930404H24Rik	1.22971	1.36043	2.37021	3.00729	8.29952	3.00177	0	4.31865	7.67535	22.5348	6.19386	13.9188	4.95792	0	1.79996	1.94309	1.67924	4.23356	9.27483	1.81509	12.0719	1.66266	7.35148	3.58601	3.47596	1.68307	11.9588	1.07381	3.52686	1.84996
4930404I05Rik	6.55847	5.44172	17.7766	5.26276	4.14976	8.40497	0	8.63731	10.8734	15.0232	12.3877	12.9909	4.95792	7.07307	5.39987	4.53388	6.71696	4.65691	9.27483	1.81509	3.44911	4.98797	5.88118	7.17202	4.86634	6.17126	7.9725	3.57937	5.48622	8.45694
4930404I20Rik	0	0.906953	0	0	0	0	0	0	0	0	0	0	0	0	0.899978	0	0	0	0	0	0	0	0	0	0	0	2.6575	0.357937	0	0
4930404K13Rik	1.22971	0.453476	0	0	0	0	0	0	0.639612	0	0	0.46396	0	0	0	0	0	0	0	0	0	0.415664	0	0	0	0	3.98625	0	0	0
4930404N11Rik	0	0	0	0	0	0	0	0	0	0	0	0	0	0	0	0	0	0	0	0	0	0	0	0	0	0	0	0	0	0
4930405A10Rik	4.09905	3.17433	10.6659	3.00729	10.3744	4.80284	0	8.63731	7.03573	0	12.3877	8.81523	6.61056	2.82923	5.39987	0.971546	3.35848	2.96349	0	3.63019	6.89822	2.07832	4.90099	4.30321	2.08557	3.36614	7.9725	1.07381	1.56749	1.3214
4930405A21Rik	5.32876	8.61605	5.92552	8.27006	4.14976	5.40319	10.3937	4.31865	5.75651	15.0232	6.19386	7.42335	3.30528	11.3169	8.0998	3.88618	3.35848	4.65691	5.5649	3.63019	5.17367	4.98797	7.84158	6.45482	9.73268	3.92716	6.64375	3.93731	4.70248	3.96419
4930405D01Rik	0	0	0	0	0	0	0	0	0	0	0	0	0	0	0	0	0	0	0	0	0	0	0	0	0	0	17.2738	0.357937	0	0
4930405D11Rik	0	1.36043	1.1851	2.25547	0	0	0	0	0	0	0	0	0	0	0	0	0	0	0	0	0	0	0	0	0	0	2.6575	0	0	0.26428
4930405J17Rik	9.0179	10.43	33.1829	9.7737	6.22464	10.8064	0	0	12.7922	52.5811	6.19386	25.0538	4.95792	8.48769	6.29985	3.23849	5.87734	6.35034	9.27483	0	3.44911	3.32531	4.41089	13.6268	6.25672	5.61023	3.98625	3.57937	4.3106	5.28559
4930405L22Rik	0	0	0	0	0	0	0	0	0	0	0	0	0	0	0	0	0	0	0	0	0	0	0	0	0	0	6.64375	0	0	0
4930405O22Rik	16.8061	17.6856	35.5531	16.5401	24.8986	15.6092	10.3937	4.31865	31.9806	75.1159	18.5816	42.2203	21.4843	15.5608	14.3996	10.0393	14.2735	18.2043	25.9695	9.07547	10.3473	5.8193	20.094	14.344	15.9894	14.0256	14.6163	13.9595	18.0262	10.5712
4930406D18Rik	0.409905	0	1.1851	0	0	0	0	0	1.27922	0	0	0.927919	1.65264	0	0	0	0	0	0	0	0	0.415664	0	0	0	0	1.32875	0.357937	0.391873	0
4930407G08Rik	0	0	1.1851	0.751823	0	0.600355	0	0	0	0	0	1.85584	0	1.41461	1.79996	0	0	0	0	0	0	1.66266	0.980197	0	0	0.561023	3.98625	0.357937	1.17562	0.528559
4930407I02Rik	2.86933	2.72086	10.6659	3.00729	6.22464	4.80284	10.3937	0	10.2338	30.0464	12.3877	9.74315	1.65264	5.65846	2.69993	1.29539	3.35848	2.11678	1.85497	0	1.72456	0.831328	1.4703	3.58601	3.47596	1.12205	11.9588	3.57937	1.95936	4.75703
4930407I10Rik	0.409905	0	0	0	0	0	0	0	0	0	0	0	0	0	0	0	0	0	0	0	0	0	0	0	0	0	29.2325	0.357937	0	0
4930407I19Rik	0	0	0	0	0	0	0	0	0	0	0	0	0	0	0	0	0	0	0	0	0	0	0	0	0	0	5.315	0	0	0
4930412B13Rik	0	0	0	0.751823	0	0	0	0	0	0	0	0	0	0	0	0	1.67924	0	0	0	0	0	0	0	0	0	9.30125	0.357937	0	0.26428
4930412C18Rik	131.579	98.8578	107.844	136.08	130.717	148.288	228.662	116.604	105.536	67.6043	179.622	106.711	87.5899	115.998	117.897	44.3673	47.8584	79.5909	5.5649	74.4188	113.821	81.4702	56.3613	96.1051	61.872	97.057	70.4238	79.462	68.5778	57.6129
4930412E21Rik	0	0	0	0	0	0	0	0	0	0	0	0	0	0	0	0	0	0	0	0	0	0	0	0	0	0	2.6575	0	0	0
4930412F12Rik	7.78819	7.25562	2.37021	7.51823	6.22464	1.20071	0	4.31865	8.31496	30.0464	0	3.71168	3.30528	4.24384	6.29985	2.59079	1.67924	3.8102	11.1298	0	8.62278	3.32531	3.92079	5.73762	2.08557	0.561023	5.315	3.22143	4.3106	3.69991
4930412L05Rik	2.86933	2.26738	1.1851	6.01459	10.3744	1.80106	10.3937	0	3.19806	7.51159	0	4.6396	1.65264	5.65846	6.29985	0.647697	0.83962	2.11678	0	3.63019	1.72456	0.415664	0.490099	0.717202	2.08557	2.24409	27.9038	2.50556	0.783746	1.84996
4930412O13Rik	23.3646	34.4642	48.5893	20.2992	62.2464	31.8188	41.575	4.31865	51.8086	37.5579	18.5816	79.801	28.0949	45.2677	25.1994	16.5163	28.5471	12.7007	18.5497	10.8906	13.7964	19.5362	15.1931	14.344	22.2461	20.7579	47.835	16.823	18.8099	29.5993
4930413E15Rik	0	0	0	0	0	0	0	0	0	0	0	0	0	0	0	0	0	0	0	0	0	0.831328	0	0	0	0	9.30125	0.357937	0	0
4930413F20Rik	0	0.453476	2.37021	0.751823	2.07488	1.20071	0	8.63731	0	0	6.19386	0.46396	0	0	1.79996	0	1.67924	0.846711	3.70993	0	0	0.831328	0	1.4344	0	0.561023	1.32875	0	0.783746	0.528559
4930413G21Rik	3.27924	0.906953	0	0.751823	8.29952	0.600355	10.3937	12.956	0	7.51159	0	0.927919	0	5.65846	8.0998	1.29539	4.1981	1.69342	1.85497	12.7057	0	2.07832	1.96039	2.15161	2.08557	0	0	1.43175	3.91873	2.11424
4930413M19Rik	0	0	0	0	0	0	0	0	0	0	0	0	0	0	0	0	0	0	0	0	0	0	0	0	0	0	2.6575	0	0	0
4930414F18Rik	0	0	3.55531	0	2.07488	2.40142	10.3937	0	1.27922	0	0	0.46396	3.30528	0	0	0	0	0	0	0	0	0.831328	0	0	0.695191	0	2.6575	0	1.95936	0.26428
4930414N06Rik	3.27924	4.08129	5.92552	0.751823	0	3.00177	0	0	0	0	0	4.6396	1.65264	2.82923	2.69993	0.971546	0	2.11678	1.85497	0	0	0.831328	1.4703	0.717202	0.695191	0.561023	1.32875	0.357937	2.74311	3.17135
4930415F15Rik	8.608	14.5112	16.5915	9.02188	16.599	9.60568	10.3937	21.5933	8.95457	22.5348	6.19386	12.9909	6.61056	11.3169	16.1996	6.80082	9.23582	11.4306	5.5649	5.44528	12.0719	8.72895	10.2921	9.32363	5.56153	14.0256	21.26	6.8008	5.87809	8.19266
4930415L06Rik	0	0	0	0	0	0	0	0	0	0	0	0.46396	0	0	0	0	0	0	0	0	0	0	0	0	0	0	2.6575	0	0	0
4930415O20Rik	3.68914	6.80214	9.48083	6.76641	12.4493	13.2078	31.1812	4.31865	8.31496	7.51159	12.3877	8.81523	13.2211	0	5.39987	5.82928	6.71696	6.77369	11.1298	9.07547	1.72456	4.98797	2.94059	7.88922	6.25672	10.6594	5.315	8.59049	6.66184	9.24978
4930417H01Rik	2.04952	2.72086	0	2.25547	8.29952	1.20071	0	0	3.19806	15.0232	12.3877	2.3198	4.95792	1.41461	1.79996	0	3.35848	0.423356	3.70993	1.81509	3.44911	1.24699	0.490099	2.15161	0.695191	1.12205	9.30125	2.14762	0.783746	3.17135
4930417O13Rik	0	0	1.1851	0	0	0	0	0	0.639612	0	0	0.46396	0	0	0.899978	0	0	1.69342	0	0	0	0	0.490099	0	0	0	5.315	0	0.391873	0.26428
4930417O22Rik	0	0	0	0	0	0	0	0	0	0	6.19386	0	0	0	0	0	0	0	0	0	0	0	0	0	0	0	1.32875	0	0	0.26428
4930419G24Rik	0.819809	1.36043	0	0.751823	2.07488	0	0	0	0.639612	0	6.19386	1.39188	1.65264	0	1.79996	0	0	0	0	0	0	0.831328	0	0	0	0	3.98625	0.715874	0	0.26428
4930421P07Rik	0	0	0	0	0	0	0	0	0	0	0	0	0	0	0	0	0	0	0	0	0	0	0	0	0	1.12205	2.6575	0	0	0
4930423D24Rik	0	0	0	0	0	0	0	0	0	0	0	0	0	0	0	0	0	0	0	0	0	0	0	0	0	0	2.6575	0	0	0
4930423M02Rik	0	0	0	0	0	0	0	0	0	0	0	0.46396	0	0	0	0	0	0	0	0	0	0	0	0	0	0	11.9588	0	0	0
4930425K10Rik	0	0	0	0	0	0	0	0	0	0	0	0	0	0	0	0	0	0	0	0	0	0	0	0	0	0	2.6575	0	0	0
4930425L21Rik	0	0.906953	0	0	0	0	0	0	0	0	0	0	0	0	0	0	0	0	0	0	0	0	0	0	0	0	2.6575	0	0	0
4930425O10Rik	0	0	0	0	0	0	0	0	0	0	0	0.46396	0	0	0	0	0	0	0	0	0	0	0	0	0	0	2.6575	0.357937	0	0.26428
4930426D05Rik	19.2655	19.4995	20.1468	13.5328	41.4976	34.8206	31.1812	34.5492	15.3507	30.0464	12.3877	26.4457	21.4843	32.5361	37.7991	4.21003	8.3962	5.92698	1.85497	23.5962	5.17367	12.8856	9.80197	12.1924	11.8183	13.4646	18.6025	12.1699	18.0262	8.19266
4930426I24Rik	1.22971	3.17433	8.29573	2.25547	0	1.80106	10.3937	0	6.39612	7.51159	6.19386	6.95939	8.2632	8.48769	3.59991	1.94309	3.35848	3.38685	5.5649	0	5.17367	2.07832	4.41089	3.58601	4.17115	5.61023	9.30125	3.22143	3.52686	2.6428
4930426L09Rik	1.22971	1.36043	3.55531	2.25547	0	4.20248	0	4.31865	3.19806	15.0232	6.19386	2.3198	3.30528	1.41461	3.59991	6.47697	1.67924	1.69342	0	9.07547	0	5.40363	5.88118	2.86881	2.08557	5.61023	7.9725	1.43175	2.35124	4.49275
4930427A07Rik	5.73866	8.61605	11.851	6.76641	2.07488	13.2078	0	12.956	7.03573	0	0	10.2071	11.5685	2.82923	11.6997	22.6694	17.632	13.5474	12.9848	19.966	18.9701	6.65063	17.1535	22.2333	36.15	7.85433	14.6163	14.6754	18.8099	13.7425
4930428D20Rik	0	0	0	0	0	0	0	0	0	0	0	0	0	0	0	0	0	0	0	0	0	0	0	0	0	0	3.98625	0	0	0
4930428E07Rik	0	0	1.1851	0	0	0	0	0	0.639612	0	0	1.85584	0	1.41461	0	0	0	0	0	0	0	0.415664	0	0.717202	0	0	5.315	0	0	0.26428
4930428G15Rik	0	0	0	0.751823	0	0	0	0	0	0	0	0	0	0	0.899978	0.647697	0	0	0	0	0	0	0.490099	0	0	0	2.6575	0.357937	0	0
4930428N03Rik	0	0	0	0	0	0	0	0	0	0	0	0	0	0	0	0	0	0	0	0	0	0	0	2.15161	0	0	5.315	0	0	0
4930428O21Rik	0	0	0	0	0	0	0	0	0	0	0	0.46396	0	0	0	0	0	0.423356	0	0	0	0.415664	0	0	0	0	3.98625	0	0	0
4930429B21Rik	4.09905	7.25562	5.92552	5.26276	4.14976	4.20248	10.3937	8.63731	5.75651	0	12.3877	8.35127	6.61056	7.07307	4.49989	6.80082	7.55658	9.31383	1.85497	5.44528	13.7964	7.89762	7.84158	5.02041	4.86634	7.85433	15.945	7.51668	7.05371	10.8355
4930429D17Rik	0	0	0	0	0	0	0	0	0.639612	0	0	0.46396	0	0	0	0.323849	0	0	0	0	0	0	0	0	0.695191	0	1.32875	0	0.391873	0.528559
4930429F11Rik	0	0	0	0	0	0	0	0	0	0	0	0.46396	0	0	0	0	0	0	0	0	0	0	0	0	0	0	3.98625	0.715874	0	0
4930429F24Rik	14.3467	15.8717	18.9617	13.5328	18.6739	10.206	10.3937	30.2306	15.9903	15.0232	12.3877	11.599	11.5685	12.7315	29.6993	4.85773	5.03772	6.77369	5.5649	12.7057	12.0719	4.98797	10.7822	5.73762	9.03749	8.41535	10.63	7.51668	7.05371	5.81415
4930429P21Rik	1.22971	4.53476	4.74042	1.50365	2.07488	1.20071	0	4.31865	1.91884	0	0	1.85584	0	5.65846	3.59991	0.647697	1.67924	0.423356	1.85497	0	5.17367	3.32531	1.4703	1.4344	0	2.24409	11.9588	1.78968	1.56749	1.05712
4930430A15Rik	0	0	0	0	0	0	0	0	0.639612	0	0	0	0	1.41461	0	0	0	0.423356	0	0	0	0	0	0	0	0.561023	11.9588	0.357937	0	0
4930430E12Rik	0	0	0	0	0	0.600355	0	0	0	0	0	0	0	0	0	0	0.83962	0.423356	1.85497	0	0	0.415664	0	0.717202	0.695191	0	3.98625	0	0	0
4930430F08Rik	129.12	109.741	112.585	141.343	128.643	126.075	83.1499	151.153	117.689	97.6507	148.653	104.855	150.39	117.413	134.097	116.586	138.537	133.78	81.6185	137.947	167.282	139.663	128.406	118.338	116.097	163.819	152.806	160.356	117.954	134.518
4930430F21Rik	0	0	0	0	0	0	0	0	0	0	0	0.46396	0	0	0	0	0	0	0	0	0	0	0	0	0	0	2.6575	0	0	0.26428
4930430J02Rik	0	0.453476	2.37021	1.50365	0	0.600355	0	0	1.27922	0	0	2.3198	0	4.24384	1.79996	0	0	1.27007	0	0	0	1.66266	0	1.4344	0.695191	0.561023	3.98625	0	0.783746	1.05712
4930431F10Rik	0	0	0	0	0	0	0	0	0	0	0	0	0	0	1.79996	0.647697	0	0	0	0	0	0	0	0	0	0	6.64375	0.357937	0	0
4930431F12Rik	0.819809	0.906953	0	0	0	1.20071	0	4.31865	1.91884	0	0	1.85584	1.65264	2.82923	0	0.323849	1.67924	0.423356	1.85497	0	0	0	0.980197	2.86881	1.39038	0.561023	14.6163	0	1.17562	0.792839
4930431P03Rik	0	0	1.1851	0	0	0	0	0	0	0	0	0.46396	0	0	1.79996	0.647697	0	0.423356	0	0	0	0.415664	0.490099	0	0	1.12205	9.30125	1.07381	0.783746	0
4930431P22Rik	0.819809	0.453476	0	0.751823	0	0.600355	0	0	0.639612	0	0	0	1.65264	0	0	0.971546	1.67924	2.54013	0	0	0	0.831328	2.45049	0	5.56153	2.80512	11.9588	1.78968	0.391873	0.792839
4930432E11Rik	0.409905	0	0	0	0	0	0	0	0	0	0	0	1.65264	0	0	0	0	0	0	0	0	1.66266	0	0	0	0	42.52	1.07381	0.391873	0.26428
4930432J09Rik	0.409905	0.906953	0	1.50365	0	1.80106	0	0	0	0	0	0.46396	0	0	2.69993	3.23849	0	2.96349	5.5649	0	3.44911	0.831328	0	1.4344	0	1.12205	29.2325	2.14762	0.783746	2.11424
4930432K21Rik	4.91886	5.44172	2.37021	8.27006	26.9734	11.4067	0	21.5933	8.31496	7.51159	6.19386	5.56751	21.4843	9.9023	20.6995	4.85773	6.71696	2.54013	1.85497	3.63019	0	2.90965	7.35148	6.45482	3.47596	3.92716	11.9588	6.08493	4.70248	5.28559
4930432L08Rik	0	0	0	0	0	0	0	0	0	0	0	0	0	0	0	0	0	0.423356	0	0	0	0	0	0	0	0	5.315	0.357937	0	0
4930432M17Rik	0	0	0	0	0	0	0	0	0	0	0	0	0	0	0	0	0	0	0	0	0	0	0	0	0	0	1.32875	0.357937	0	0
4930432O09Rik	0	0	0	0	0	0	0	0	0	0	0	0.46396	0	0	0	0	0	0	0	0	1.72456	0	0	0	0	0	9.30125	0	0	0.528559
4930433B08Rik	0	0	0	0	0	0	0	0	0	0	0	0.927919	0	0	0	0	0	0	0	0	0	0	0	0	0	0	1.32875	0	0	0.26428
4930433I11Rik	0	0	0	0	0	0	0	0	0	0	0	0	0	0	0	0	0	0	0	0	0	0	0	0	0	0	2.6575	0	0	0
4930433N12Rik	0	0	0	0	0	0	0	0	0	0	0	0	0	0	0	0	0	0	0	0	0	0	0	0	0	0	3.98625	0	0.391873	0
4930434B07Rik	7.37828	4.98824	2.37021	6.01459	35.273	36.0213	10.3937	30.2306	3.83767	0	12.3877	5.56751	56.1898	28.2923	25.1994	0	0.83962	0	5.5649	1.81509	1.72456	1.66266	0.490099	9.32363	1.39038	3.92716	9.30125	0.715874	1.56749	0.26428
4930434J06Rik	0	0	0	0	0	1.20071	0	0	0	0	0	1.85584	0	0	0	0	0	0	0	0	0	0	0	0	0	0	11.9588	0.357937	0	0
4930435E12Rik	0	0	0	0	0	0	0	0	0	0	0	0	0	0	0	0	0	0	0	0	0	0	0	0	0	0	9.30125	0	0.391873	0
4930435F18Rik	0	0	0	0	0	0	0	0	0	0	0	0	0	0	0.899978	0	0	0	0	0	1.72456	0	0	1.4344	0	0	6.64375	0.357937	0	0
4930437M23Rik	0	0	0	0	0	0	0	0	0	0	0	0	0	0	0	0	0	0	0	0	0	0	0	0	0	0	1.32875	0	0	0
4930438A08Rik	0	0	0	0	0	0	0	0	0	0	0	0.46396	0	0	0	1.29539	0	0	1.85497	0	1.72456	0	0	0	0.695191	0	21.26	0.357937	0.783746	0.26428
4930438E09Rik	0	0.453476	0	0	0	0	0	0	0	0	0	1.39188	0	0	0.899978	0	0	0	0	0	0	0	0	0	0	0	2.6575	0.357937	0	0
4930439A04Rik	10.6575	8.61605	14.2213	3.75912	6.22464	12.6075	10.3937	0	21.7468	15.0232	6.19386	17.6305	3.30528	11.3169	16.1996	4.21003	9.23582	3.8102	27.8245	1.81509	3.44911	3.74098	7.35148	2.86881	3.47596	3.36614	22.5888	1.78968	9.01308	7.39983
4930439D14Rik	0.409905	1.81391	2.37021	0	2.07488	0	0	0	1.91884	0	0	4.17564	1.65264	1.41461	0.899978	0.323849	1.67924	0.846711	1.85497	3.63019	1.72456	0	0	0	0	0	3.98625	0.715874	1.17562	0.792839
4930440C22Rik	0	0	0	0	0	0	0	0	0	0	0	0	0	0	0	0	0	0	0	0	0	0	0	0	0	0	1.32875	0	0	0
4930440I19Rik	0	0	0	0	0	0	0	0	0	0	0	0	0	0	0	0	0	0	0	0	0	0	0	0	0	0	11.9588	0	0.783746	0
4930441H08Rik	0	0	0	0	0	0	0	0	0	0	0	0	0	0	0	0	0	0	0	0	0	0	0	0	0	0	0	0	0	0
4930441J16Rik	0	0	0	0	0	0	0	0	0	0	0	0	0	0	0	0	0	0	0	0	0	0	0	0	0	0	3.98625	0	0	0
4930442E04Rik	0	0	0	0	2.07488	0	0	0	0	0	0	0.46396	0	0	0	0	0	0	0	0	0	0	0	0.717202	0	0	13.2875	0	0	0
4930442J19Rik	0	0	0	0	0	0	0	0	0	0	0	0	0	0	0	0	0	0	0	0	0	0	0	0	0	0	0	0	0	0
4930442L01Rik	132.399	190.914	283.24	91.7225	182.589	94.8561	83.1499	43.1865	222.585	247.882	80.5201	359.569	59.495	132.974	95.3977	18.7832	30.2263	42.3356	12.9848	23.5962	22.4192	22.0302	41.1683	58.0934	61.1768	48.809	21.26	21.4762	32.9173	17.971
4930443O20Rik	4.50895	3.17433	4.74042	4.51094	8.29952	6.00355	0	0	5.1169	0	0	7.88731	1.65264	2.82923	8.99978	3.56234	6.71696	3.8102	3.70993	0	3.44911	3.74098	4.90099	2.86881	2.78077	4.48819	19.9313	2.14762	1.95936	2.6428
4930444A19Rik	11.0674	8.16257	26.0723	7.51823	12.4493	13.8082	10.3937	0	23.026	82.6275	18.5816	18.0944	11.5685	18.39	10.7997	6.80082	12.5943	5.92698	7.41986	3.63019	8.62278	4.5723	7.84158	14.344	4.86634	8.41535	23.9175	3.93731	6.66184	7.92839
4930444F02Rik	1.22971	0	1.1851	0	4.14976	1.80106	0	0	1.27922	15.0232	0	1.39188	1.65264	0	1.79996	0.323849	0.83962	0	0	0	3.44911	1.66266	0.980197	2.15161	0.695191	0	10.63	0.357937	1.56749	1.84996
4930444G20Rik	0	0	0	0	0	0	0	0	0	0	0	0	0	0	0	0	0	0	0	0	0	0	0	0	0	0	13.2875	0.357937	0	0
4930444M15Rik	0	0	0	0	0	0	0	0	0	0	0	0	0	1.41461	0	0	0	0	0	0	1.72456	1.24699	0.490099	0	0	0	18.6025	0	0	0.792839
4930444P10Rik	0.409905	0	0	3.00729	0	0.600355	0	0	0	0	0	1.85584	1.65264	2.82923	1.79996	0.323849	0.83962	1.69342	0	1.81509	0	0.831328	2.45049	1.4344	0.695191	0.561023	3.98625	2.14762	0.783746	0.26428
4930445E18Rik	0.409905	0	1.1851	0	0	0	0	0	0	0	0	0.46396	0	0	0	0	0	0	0	0	0	0	0	0	0	0	25.2463	0.357937	0.783746	0
4930445N18Rik	0	0.453476	2.37021	0.751823	0	1.20071	0	0	2.55845	0	0	0.46396	1.65264	0	1.79996	0.323849	0	0.423356	0	0	0	0	0	1.4344	2.08557	0	1.32875	0	0	0
4930447A16Rik	1.63962	3.62781	5.92552	2.25547	10.3744	5.40319	20.7875	8.63731	11.513	7.51159	18.5816	12.0629	13.2211	7.07307	2.69993	1.94309	0.83962	1.27007	3.70993	5.44528	5.17367	3.32531	1.4703	1.4344	3.47596	1.12205	3.98625	1.07381	1.95936	2.11424
4930447C04Rik	0	0	0	0.751823	0	0	0	0	0	0	0	0	0	0	0	0	0	0	0	0	0	0	0	0	0	0	9.30125	0	0.391873	0.26428
4930447F24Rik	0.409905	0	0	0	0	0	0	0	0	0	0	0	0	0	0	0	0	0	1.85497	0	0	0	0	0	0	0	0	0	0	0
4930447J18Rik	0	0	0	0	0	0	0	0	0	0	0	0	0	0	0	0	0	0.423356	0	1.81509	0	0	0	0	0	0	17.2738	0	0.391873	0
4930447K03Rik	1.22971	0.453476	0	1.50365	0	2.40142	0	4.31865	2.55845	0	0	0.46396	0	2.82923	1.79996	2.91464	1.67924	3.38685	9.27483	1.81509	5.17367	1.66266	2.94059	1.4344	0.695191	3.36614	3.98625	2.50556	3.52686	3.69991
4930447M23Rik	0.819809	0.906953	0	0.751823	4.14976	0	0	0	0	0	0	0	1.65264	2.82923	0.899978	0	0	0	0	0	0	0.415664	0	0	0	0	6.64375	0	0	0.26428
4930447N08Rik	0.409905	0.453476	3.55531	0.751823	0	0	0	0	1.27922	0	0	0.927919	0	0	1.79996	0.323849	0.83962	0.423356	0	0	0	0.415664	0.490099	0	0	0	6.64375	0	1.56749	0.26428
4930448C13Rik	0	0	0	0	0	0	0	0	0	0	0	0	0	0	0	0	0	0	0	0	0	0	0	0	0	0	3.98625	0.357937	0	0
4930448F12Rik	0	0	0	0	0	0	0	0	0	0	0	0	0	0	0	0	0	0	0	0	0	0	0	0	0	0.561023	7.9725	0	0.391873	0
4930448H16Rik	0	0	0	0	0	0.600355	0	0	0	0	0	0	0	0	0	0	0	0	0	0	0	0	0	0	0	0	2.6575	0	0	0
4930448I06Rik	0	0	0	0	0	0	0	0	0	0	0	0.46396	0	0	0	0	0	0	0	0	0	0	0	0	0	0	6.64375	0	0	0
4930448I18Rik	0.819809	0.453476	2.37021	0	0	4.20248	0	0	1.27922	0	0	1.39188	0	0	3.59991	1.61924	0	0.423356	0	0	0	0.415664	0	0.717202	1.39038	0	6.64375	0.357937	0.783746	0.792839
4930448K20Rik	0	0	0	0	2.07488	0	0	0	0	0	0	0	0	0	0	0	0	0	0	0	0	0	0	0	0.695191	0.561023	0	0.357937	0	0
4930449C09Rik	0	0	0	0	0	0	0	0	0	0	0	0	0	0	0	0	0	0	0	0	1.72456	0.415664	0	0	0	0	21.26	0	0	0
4930449E01Rik	0	0	0	0	0	0	0	0	0	0	0	0	0	0	0	0	0	0	0	0	0	0	0	0	0	0	2.6575	0	0	0
4930449E18Rik	8.608	4.98824	9.48083	6.01459	14.5242	6.6039	0	0	15.9903	0	24.7754	22.2701	3.30528	16.9754	4.49989	5.82928	1.67924	7.19705	7.41986	9.07547	6.89822	2.90965	9.80197	12.1924	5.56153	1.12205	6.64375	6.44287	6.66184	3.43563
4930449I24Rik	0	0	0	0	0	0	0	0	0	0	0	0	0	0	0	0	0	0	0	0	0	0	0	0	0	0	0	0	0	0
4930451E10Rik	2.86933	4.08129	5.92552	5.26276	4.14976	2.40142	0	0	7.67535	7.51159	0	6.03147	3.30528	2.82923	8.99978	1.61924	0.83962	2.54013	3.70993	0	3.44911	3.74098	3.92079	7.17202	2.78077	6.17126	6.64375	4.29524	2.74311	1.84996
4930451G09Rik	20.9051	24.0342	18.9617	27.8175	22.8237	25.8153	51.9687	21.5933	22.3864	15.0232	24.7754	22.2701	29.7475	24.0485	26.9993	9.71546	5.03772	14.3941	5.5649	16.3358	13.7964	12.8856	9.31187	21.5161	9.03749	10.0984	25.2463	7.51668	13.7156	13.214
4930451I11Rik	0	0	0	0	0	0	0	0	1.27922	0	0	0	0	0	0	0.323849	1.67924	0	0	0	0	0	0	0.717202	0	0.561023	9.30125	0.715874	0	0
4930452A19Rik	0	0	0	0	0	0	0	0	0	0	0	0.46396	0	0	0	0	0	0	0	0	0	0	0	0	0	0	1.32875	0	0	0
4930452B06Rik	42.6301	40.3594	42.6638	21.0511	18.6739	34.8206	0	25.9119	58.8443	52.5811	61.9386	55.6751	19.8317	25.4631	22.4995	23.9648	15.9528	14.3941	22.2596	10.8906	22.4192	12.4699	30.8762	40.1633	34.0644	21.3189	34.5475	17.5389	20.3774	12.4211
4930452G13Rik	0	0	0	0	0	0	0	0	0	0	0	0	0	0	0	0	0	0	0	0	0	0	0	0	0	0	6.64375	0	0	0
4930452N14Rik	0	0	0	0	0	0	0	0	0	0	0	0	0	0	0	0	0	0	0	0	0	0	0	0	0	0	2.6575	0	0	0
4930453H23Rik	0	0	0	0	0	0	0	0	0	0	0	0	0	0	0	0	0	0	0	0	0	0	0	0	0	0	5.315	0.715874	0	0
4930453L07Rik	0	0	0	0	0	0	0	0	0.639612	0	0	0	1.65264	0	0	0	0	0	0	0	0	0.415664	0	0	0	0	5.315	0	0	0
4930453N24Rik	640.681	571.834	527.371	724.006	506.271	517.506	675.593	716.897	505.933	548.346	706.1	507.108	609.824	516.334	454.489	555.401	549.951	610.056	432.207	497.336	626.014	639.707	567.534	532.164	417.81	682.204	641.786	730.907	492.584	527.238
4930455B14Rik	0	0	0	0	0	0	0	0	0	0	0	0	0	0	0	0	0	0	0	0	0	0	0	0	1.39038	0	3.98625	0	0	0
4930455C13Rik	4.50895	4.98824	5.92552	3.00729	4.14976	6.6039	20.7875	4.31865	15.3507	0	6.19386	12.5269	4.95792	8.48769	2.69993	3.56234	6.71696	4.65691	3.70993	0	6.89822	1.66266	3.92079	4.30321	3.47596	3.92716	5.315	1.78968	6.66184	6.60699
4930455D15Rik	0.409905	0	0	0	0	0	0	0	0	0	0	0	0	0	0	0	0	0	0	0	0	0	0	0	0.695191	0	6.64375	0	0	0
4930455F16Rik	0	0	0	0	0	0	0	0	0	0	0	0	0	0	0	0	0	0	0	0	0	0	0	0	0	0.561023	5.315	0	0	0
4930455G09Rik	2.04952	4.98824	4.74042	3.00729	2.07488	6.00355	0	4.31865	5.75651	7.51159	0	7.42335	1.65264	4.24384	4.49989	1.29539	0.83962	2.54013	5.5649	5.44528	0	3.74098	3.43069	2.86881	2.78077	1.68307	7.9725	2.8635	2.35124	2.11424
4930455H04Rik	0.409905	0.906953	0	0	0	0.600355	0	0	0	0	0	0.927919	0	0	0	0.647697	0	0	0	1.81509	0	0	0	0	0.695191	0.561023	3.98625	0	0.391873	0
4930455J16Rik	0	0	0	0	0	0	0	0	0	0	0	0	0	0	0	0	0	0	0	0	1.72456	0	0	0	0	0	11.9588	0	0	0
4930456L15Rik	0	0	0	0	0	0	0	0	0	0	0	0	0	0	0	0	0	0	0	0	1.72456	0	0	0	0	0	3.98625	0	0	0
4930458A03Rik	0	0	0	0	0	0	0	0	0	0	0	0	0	0	0	0	0	0	0	0	0	0	0	0	0	0	14.6163	0.715874	0	0
4930459C07Rik	0	0.453476	0	0.751823	0	0	0	4.31865	0	0	0	0.927919	0	0	0.899978	0	0	0.846711	0	0	0	0	0.980197	0.717202	0	2.24409	9.30125	0	0.391873	0
4930459I23Rik	0	0	0	0	0	0	0	0	0	0	0	0	0	0	0	0	0	0	0	0	0	0	0	0	0	0	0	0	0	0
4930459L07Rik	0	0	0	0	0	0	0	0	0	0	0	0	0	0	0	0	0	0	0	0	0	0	0	0	0	0	1.32875	0	0	0
4930461C15Rik	0.409905	0	0	1.50365	2.07488	0	0	0	0	0	0	0	0	1.41461	0	0	0	0	0	0	0	0.415664	0	0	0	0	10.63	0.715874	0.391873	0
4930461G14Rik	45.9093	36.2781	37.9233	51.124	95.4445	65.4387	124.725	56.1425	37.7371	52.5811	61.9386	37.5807	62.8003	49.5115	59.3986	15.2209	11.7547	11.0072	11.1298	36.3019	15.521	44.8917	23.5247	51.6386	25.7221	55.5413	18.6025	70.8715	36.0523	26.428
4930463O16Rik	0	0	1.1851	0	0	0.600355	0	0	0	0	0	0	0	0	0	0.323849	0	0	0	0	0	0	0	0	0	0	11.9588	0.357937	0	0
4930465K10Rik	0	0	0	0	0	0	0	0	0	0	0	0	0	0	0	0	0	0.423356	1.85497	0	0	0	0	0	0	0	2.6575	0	0	0
4930465M20Rik	0	0	0	0	0	0	0	0	0	0	0	0	0	0	0.899978	0	0	0	0	0	0	0.415664	0	0	0	0.561023	3.98625	0	0	0
4930467D21Rik	0	0	0	0	0	0	0	0	0	0	0	0.46396	0	0	0	0	0	0	0	0	0	0	0	0	0	0	13.2875	0	0	0
4930467E23Rik	10.2476	15.4182	27.2574	6.76641	16.599	10.8064	10.3937	4.31865	22.3864	30.0464	24.7754	26.9097	11.5685	11.3169	6.29985	5.82928	6.71696	7.19705	9.27483	3.63019	6.89822	8.72895	5.39109	7.17202	9.73268	11.7815	33.2188	5.72699	5.09435	6.60699
4930467J12Rik	0	0	0	0	0	0	0	0	0	0	0	0	0	0	0	0	0	0	0	0	0	0	0	0	0	0	0	0	0	0
4930467K11Rik	0	0	0	0.751823	0	0	0	4.31865	0	0	0	0	0	1.41461	0	0.647697	0	0	0	0	3.44911	0.831328	0	0	0	0	0	0	0	0
4930469G21Rik	0	1.36043	2.37021	0	2.07488	0	10.3937	0	1.27922	0	0	1.85584	0	1.41461	1.79996	0.647697	0	1.69342	0	0	0	0.415664	2.45049	1.4344	2.78077	1.12205	13.2875	0.715874	0.391873	0.26428
4930469K13Rik	39.3508	26.7551	20.1468	17.2919	45.6474	33.0195	72.7562	43.1865	33.2598	52.5811	49.5509	33.4051	46.2739	25.4631	29.6993	11.6586	25.1886	12.2773	51.939	10.8906	24.1438	22.8615	24.5049	14.344	17.3798	26.3681	74.41	35.4358	14.1074	19.5567
4930470H14Rik	0.409905	0	0	0.751823	0	0	0	0	0	0	0	1.85584	0	0	0	0	0	0	0	0	0	1.24699	0	0	0	0	7.9725	0	0	0
4930470O06Rik	0	0	0	0	0	0	0	0	0	0	0	0	0	0	0	0	0	0	0	0	0	0	0	0	0	0	0	0.357937	0	0
4930470P17Rik	0	0	0	0	0	0	0	4.31865	0	0	0	0	0	0	0	0	0	0	0	0	0	0	0	0	0	0	5.315	0	0	0
4930471C04Rik	0	0	0	0	0	0.600355	0	0	1.91884	0	0	0.46396	0	0	0	0.323849	0	0	0	0	1.72456	0	0	0.717202	0	0	0	1.07381	0	0.528559
4930471G03Rik	0	0	0	0	4.14976	0.600355	0	0	0	0	0	0	0	1.41461	0	0	0	0	0	0	1.72456	0.415664	0	0	0	0	3.98625	0.357937	0.391873	0
4930471G24Rik	0	0	0	0.751823	4.14976	0	0	0	0	0	0	0	1.65264	0	0	0	0	0	0	0	0	0	0	0	0	0	3.98625	0.357937	0	0
4930471L23Rik	0	0	0	0	0	0	0	0	0	0	0	0.46396	0	0	0	0	0	0	0	0	0	0	0	0	0	0	2.6575	0	0	0
4930471M09Rik	0	0.453476	0	0.751823	2.07488	1.20071	0	0	1.91884	0	6.19386	0.46396	0	1.41461	0	0	1.67924	1.69342	0	0	0	0.415664	0.980197	0.717202	2.08557	2.24409	1.32875	1.07381	0.391873	1.05712
4930473A02Rik	8.19809	10.43	9.48083	9.7737	8.29952	17.4103	51.9687	12.956	9.59418	45.0695	18.5816	11.135	11.5685	8.48769	14.3996	2.91464	10.9151	9.73718	7.41986	1.81509	1.72456	1.24699	6.37128	4.30321	4.17115	3.36614	6.64375	2.14762	3.13498	6.60699
4930473H19Rik	9.83771	13.1508	23.7021	13.5328	20.7488	15.6092	0	8.63731	24.3053	22.5348	12.3877	39.9005	18.179	16.9754	8.99978	8.09622	10.0754	5.92698	7.41986	1.81509	13.7964	11.6386	13.2327	15.0612	15.9894	7.85433	31.89	7.51668	9.40495	8.9855
4930473O22Rik	0	0	0	0	0	0	0	0	0	0	0	0	1.65264	0	0	0	0	0	0	0	0	0	0	0	0	0	5.315	0	0	0
4930474G06Rik	0	0	0	0	0	0	0	0	0.639612	0	0	0	0	0	0	0	0	0	0	0	0	0	0	0	0	0	11.9588	0.357937	0	0
4930474H20Rik	0	0	0	0	0	0	0	0	0	0	0	0.927919	0	0	0	0	0	0	0	0	0	0	0	0	0	0	3.98625	0.357937	0	0.26428
4930474M22Rik	0.409905	0.453476	0	1.50365	0	1.20071	0	0	1.27922	0	6.19386	0.927919	1.65264	2.82923	0.899978	0	0	0.423356	0	0	0	0.415664	0.980197	1.4344	2.08557	1.68307	9.30125	1.07381	1.17562	0.528559
4930474N05Rik	0	0	0	0	0	0	0	0	0	0	0	0	0	0	0	0	0	0	0	0	0	0	0	0	0	0	14.6163	0	0	0
4930474N09Rik	0	0	0	0	0	0	0	4.31865	0.639612	0	0	0.46396	0	0	0	0	0	0	0	0	0	0	0	0	0	0	0	0	0	0.26428
4930477N07Rik	0	0	0	0	0	0	0	0	0	0	0	0	0	0	0	0	0	0	0	0	0	0	0	0	0	0	6.64375	0	0	0
4930478L05Rik	1.63962	2.72086	3.55531	6.01459	0	2.40142	10.3937	8.63731	5.1169	7.51159	0	4.17564	6.61056	7.07307	5.39987	2.26694	0	0.846711	7.41986	0	1.72456	1.66266	5.39109	2.86881	1.39038	2.80512	21.26	1.43175	1.56749	2.11424
4930478P22Rik	0	0	0	0	0	0	0	0	1.27922	0	0	0	0	0	0	0.323849	0	0	0	0	0	0	0	0	0	0	9.30125	0.357937	0	0
4930479D17Rik	1.63962	4.53476	4.74042	0	8.29952	3.00177	0	0	3.19806	0	6.19386	6.03147	4.95792	2.82923	2.69993	2.59079	0.83962	1.69342	1.85497	3.63019	1.72456	3.74098	4.41089	4.30321	5.56153	1.12205	7.9725	2.8635	1.95936	1.3214
4930479H17Rik	0	0.453476	0	0.751823	0	0	0	0	0	0	0	0	0	0	0	0	0	0	0	0	0	0.831328	0	0	1.39038	1.68307	3.98625	0.357937	0.391873	0.528559
4930480E11Rik	0	0	0	0	0	0	0	0	0	0	0	0	0	0	1.79996	0	0	0	0	0	0	0	0	0	0	0	0	0	0	0
4930480G23Rik	0	0	0	0	0	0	0	0	0.639612	0	0	0	0	0	0	0.323849	0.83962	0.423356	0	1.81509	1.72456	2.07832	0	0	0	0	19.9313	2.50556	0	0.528559
4930480K15Rik	0	0	1.1851	0	0	0	0	0	0	0	0	0	0	0	0	0	0	0	0	0	0	0.415664	0	0	0	0	6.64375	0.715874	0	0.26428
4930480K23Rik	53.6975	45.8011	87.6977	65.4086	76.7706	64.238	93.5436	56.1425	63.3216	75.1159	80.5201	61.7066	51.2318	86.2915	68.3983	20.7263	26.8678	29.6349	7.41986	32.6717	39.6648	39.9038	25.9752	53.073	34.0644	49.9311	57.1363	46.8897	33.7011	30.3921
4930480M12Rik	0	0	0	0	0	0	0	0	0	0	0	0	0	0	0	0.323849	0	0	0	0	0	0	0	0	0	0.561023	2.6575	0	0	0
4930481A15Rik	79.1116	128.787	109.03	100.744	124.493	139.282	103.937	99.329	129.841	67.6043	68.1324	102.071	79.3267	96.1938	95.3977	37.2426	35.264	28.3648	35.2443	52.6377	56.9104	55.2833	28.4257	86.0643	41.0163	47.126	47.835	42.9524	41.5385	36.7349
4930482G09Rik	0	0.906953	0	0	0	0	0	0	1.27922	0	0	0.927919	0	0	0	0.647697	0	0.423356	0	0	0	1.66266	0	0	0	1.12205	1.32875	0.357937	0	0
4930483J18Rik	0	0	0	0	0	0	0	0	0.639612	0	0	0	0	0	0	0.647697	0.83962	0.423356	0	0	1.72456	0	0.980197	0.717202	0	0	0	0.357937	0	0.528559
4930483K19Rik	1.63962	0.906953	2.37021	0.751823	0	0	0	0	1.91884	0	0	2.78376	0	2.82923	0.899978	1.61924	0.83962	2.54013	3.70993	1.81509	0	0.831328	0.490099	1.4344	2.08557	0.561023	0	0.715874	0.391873	1.05712
4930483O08Rik	0.819809	0.453476	0	0	0	1.20071	0	0	3.19806	0	0	0	1.65264	0	0	0	0	0.846711	0	0	0	0	0	0	0	0	5.315	0	0	0.528559
4930484H19Rik	0.409905	0	1.1851	0	0	0	0	0	2.55845	0	0	0	0	0	0	0	0.83962	0	0	0	0	0	0	0	0	0	6.64375	0	0	0
4930486F22Rik	0	0	0	0.751823	0	1.20071	0	0	0.639612	0	0	1.39188	0	1.41461	0.899978	0.971546	2.51886	0.423356	0	0	0	0	0.980197	2.15161	0	0	2.6575	0.357937	0	1.05712
4930486I03Rik	9.83771	12.2439	20.1468	11.2774	16.599	7.80461	20.7875	8.63731	22.3864	22.5348	6.19386	24.5899	6.61056	9.9023	14.3996	4.85773	14.2735	12.7007	5.5649	5.44528	10.3473	9.97594	9.80197	8.60643	8.3423	9.5374	3.98625	7.51668	7.44559	12.6854
4930486L24Rik	2.45943	1.81391	4.74042	3.00729	8.29952	0.600355	0	73.4171	1.91884	0	0	4.17564	8.2632	1.41461	101.698	5.82928	10.9151	2.11678	22.2596	145.207	5.17367	5.40363	3.92079	3.58601	4.17115	7.2933	61.1225	6.08493	7.83746	10.0426
4930487D11Rik	0	0.453476	0	0	0	0.600355	0	0	0.639612	0	0	0.46396	0	0	0	0	0	0	0	0	0	0	0	0	0	0	7.9725	0	0	0
4930487H11Rik	13.9368	7.7091	3.55531	7.51823	10.3744	4.80284	10.3937	0	10.8734	7.51159	0	9.27919	4.95792	12.7315	3.59991	2.91464	3.35848	4.65691	5.5649	1.81509	3.44911	3.74098	7.35148	9.32363	3.47596	6.17126	7.9725	2.14762	2.35124	2.11424
4930488B22Rik	0	0.453476	0	0	0	0	0	0	0	0	0	0	0	0	0	0	0	0	0	0	0	0	0	0	0	0	9.30125	0.715874	0	0
4930488L21Rik	1.63962	3.62781	3.55531	1.50365	0	1.20071	10.3937	0	3.83767	0	0	5.10356	3.30528	0	2.69993	0.323849	0	0	3.70993	0	0	0.415664	2.94059	0.717202	1.39038	1.12205	2.6575	1.07381	1.17562	1.3214
4930488N24Rik	0	0	0	0	0	0	0	0	0	0	0	0	0	0	0	0	0	0	0	0	0	0.415664	0	0	0	0	6.64375	0.715874	0.783746	0
4930500A05Rik	11.0674	7.25562	17.7766	4.51094	12.4493	15.0089	10.3937	0	15.9903	60.0927	24.7754	25.0538	9.91584	8.48769	12.5997	2.59079	4.1981	2.96349	9.27483	3.63019	1.72456	2.07832	8.33168	4.30321	4.86634	1.68307	31.89	4.29524	6.26997	8.9855
4930500F04Rik	0	0	0	0	0	0	0	0	0	0	0	0	0	0	0	0.323849	0	0	0	0	0	0	0	0	0	0	6.64375	0.357937	0.391873	0
4930500G05Rik	0.409905	0	0	0	0	0	0	0	0	0	0	0	0	0	0	0.323849	0	0	0	0	0	0	0	0	0	0	2.6575	0.357937	0	0
4930500H12Rik	0	0	0	0	0	0	0	0	0	0	0	0	0	0	0	0	0	0	0	0	0	0	0	0	0	0.561023	11.9588	0.715874	0.783746	0
4930500L23Rik	0	0	0	0	0	0	0	0	0	0	0	0	0	0	0	0	0	0	0	0	0	0	0	0	0	0	5.315	0	0	0
4930502A04Rik	0	0	0	0	0	0	0	0	0	0	0	0.927919	0	0	0	0	0	0	0	0	0	0	0	0	0.695191	0	5.315	0.357937	0	0
4930502C15Rik	59.0263	56.2311	85.3275	69.1678	89.2199	59.4351	83.1499	12.956	76.7535	45.0695	61.9386	105.319	56.1898	39.6092	49.4988	26.8794	52.8961	40.2188	55.649	16.3358	65.5331	26.1868	62.7326	54.5074	34.0644	42.6378	46.5063	31.8564	43.8898	43.6061
4930502E09Rik	3.27924	2.72086	1.1851	2.25547	4.14976	5.40319	0	0	3.19806	0	0	6.03147	4.95792	1.41461	0	0.971546	1.67924	2.11678	0	1.81509	1.72456	1.66266	1.4703	2.15161	2.78077	3.36614	2.6575	1.43175	2.35124	1.3214
4930502E18Rik	24.1844	23.5808	3.55531	17.2919	0	2.40142	0	0	8.95457	15.0232	0	4.17564	0	1.41461	0.899978	14.897	31.0659	13.5474	5.5649	3.63019	1.72456	0.831328	2.94059	3.58601	2.08557	5.61023	3.98625	1.43175	0.391873	1.05712
4930503B20Rik	2.45943	1.36043	1.1851	0	0	1.80106	10.3937	0	1.91884	0	6.19386	2.3198	1.65264	0	0	6.15313	9.23582	6.35034	9.27483	0	5.17367	1.66266	3.92079	2.86881	4.17115	1.12205	27.9038	3.57937	3.52686	5.28559
4930503E14Rik	0	0	0	0	0	0	0	0	0	0	0	0	0	0	0	1.94309	2.51886	3.8102	0	0	0	0.831328	0.980197	2.15161	0.695191	0.561023	2.6575	0	0.391873	0.528559
4930503E24Rik	0	0	0	0	0	0	0	0	0	0	0	0	0	0	0	0	0	0.423356	0	0	0	0	0.490099	0	0	0	2.6575	0	0.391873	0.26428
4930503F20Rik	0	0	0	0	0	0	0	0	0	0	0	0.927919	0	0	0	0	0	0	0	0	0	0	0	0	0	0	3.98625	0	0	0
4930503H13Rik	0	0	0	0	0	0	0	0	0	0	0	0	0	0	0	0	0	0	7.41986	0	0	0	0	0	0	0	6.64375	0	0	0
4930503L19Rik	62.3055	57.138	45.034	72.175	91.2947	57.6341	93.5436	103.648	56.2859	82.6275	43.357	68.2021	80.9794	59.4138	85.4979	83.8768	88.9997	80.4376	152.107	72.6037	70.7068	72.7412	82.8267	84.6298	81.3374	88.0807	183.368	80.5358	90.5227	91.9693
4930503O07Rik	0	0.453476	0	1.50365	0	0.600355	0	0	0	0	0	0	0	0	0.899978	0	0	0	0	0	0	0.831328	0.980197	0	0	0	0	0	0	0.26428
4930504C09Rik	0	0	1.1851	0	0	0	0	0	0	0	0	0	0	0	0	0	0	0	0	0	0	0	0	0	0	0	5.315	0	0	0
4930504O13Rik	0	0	0	0	0	0	0	0	0	0	0	0	0	1.41461	0	0	0	0	0	0	0	0	0	0	0	0	6.64375	0	0	0
4930505A04Rik	4.09905	3.62781	4.74042	6.01459	0	5.40319	10.3937	4.31865	2.55845	22.5348	6.19386	2.78376	0	4.24384	1.79996	1.61924	2.51886	1.27007	0	1.81509	0	2.07832	0.980197	0	2.78077	0.561023	10.63	0	1.17562	1.3214
4930505G20Rik	0	0	0	0	0	0	0	0	0.639612	0	0	0	0	0	0	0	0	0	0	0	0	0	0	0.717202	0.695191	0	6.64375	0.357937	0	0
4930505K13Rik	0	0	0	0	0	0	0	0	0	0	0	0	1.65264	0	0	0	0	0	0	0	0	0.415664	0	0	0	0	0	0	0	0
4930505K14Rik	0	0	0	0	0	0	0	0	0.639612	0	0	0	0	0	0	0.647697	1.67924	0	0	0	0	0	0	0	0	0	6.64375	0.357937	0	0.26428
4930505N22Rik	0.819809	2.26738	1.1851	3.00729	4.14976	4.80284	20.7875	0	5.75651	15.0232	6.19386	7.42335	3.30528	1.41461	3.59991	1.29539	2.51886	2.54013	5.5649	0	3.44911	2.49398	1.4703	2.15161	0	1.68307	3.98625	2.14762	3.52686	1.58568
4930505O20Rik	0	0	0	0	0	0	0	0	0	0	0	0	0	0	0	0	0	0	0	0	0	0	0	0	0	0	0	0	0	0
4930506A18Rik	0	0	0	0	0	0	0	0	0	0	0	2.3198	0	0	0	0.647697	0	0.423356	1.85497	0	1.72456	0.415664	0.980197	0	0	0	11.9588	0	0.391873	0.528559
4930506C21Rik	16.3962	15.4182	20.1468	11.2774	22.8237	15.0089	20.7875	8.63731	25.5845	15.0232	18.5816	42.2203	19.8317	19.8046	12.5997	4.85773	13.4339	6.77369	5.5649	1.81509	6.89822	6.65063	7.84158	8.60643	5.56153	12.3425	6.64375	6.08493	6.26997	9.24978
4930507D05Rik	1.63962	1.81391	0	1.50365	2.07488	1.80106	0	0	1.27922	0	0	2.3198	6.61056	0	0	0.323849	1.67924	1.27007	3.70993	0	0	0.831328	1.4703	0.717202	0	0	2.6575	0.715874	1.56749	0.792839
4930507D10Rik	0	0	0	0	0	0	0	0	0	0	0	0.46396	0	0	0	0	0	0	0	0	0	0	0	0	0	0	6.64375	0	0.391873	0
4930509E16Rik	3.27924	3.17433	2.37021	3.00729	0	3.00177	10.3937	0	7.03573	0	0	4.17564	0	2.82923	0.899978	1.94309	0.83962	0.846711	3.70993	1.81509	3.44911	0.415664	0.490099	1.4344	0.695191	1.68307	7.9725	0.715874	0.391873	1.58568
4930509J09Rik	0	0	0	0	0	0	0	0	0	0	0	0	0	0	0	0	0	0	0	0	0	0	0	0	0	0	3.98625	0	0	0.26428
4930509K18Rik	0	0	0	0	0	0	0	0	0	0	0	0	0	0	0	0	0	0	1.85497	0	0	0	0	0	0	0	5.315	0	0	0
4930511A02Rik	0	0	0	0	0	0.600355	0	0	0	0	0	0	0	0	0	0	0	0	0	0	1.72456	0	0	0	0	0	9.30125	0.357937	0	0
4930511A08Rik	4.50895	3.17433	3.55531	9.02188	4.14976	3.00177	10.3937	0	13.4319	0	0	12.0629	1.65264	4.24384	3.59991	1.61924	7.55658	4.65691	5.5649	3.63019	1.72456	1.66266	1.96039	10.758	5.56153	3.36614	2.6575	1.43175	3.13498	3.43563
4930511E03Rik	0	0	0	0	0	0	0	0	0	0	6.19386	0.46396	1.65264	0	0	0	0	0	0	0	0	0.831328	0	0.717202	0	0	19.9313	0	0	0
4930511M06Rik	10.6575	10.43	15.4064	20.2992	14.5242	15.6092	20.7875	12.956	19.1884	0	12.3877	25.0538	16.5264	19.8046	16.1996	20.4025	33.5848	22.8612	18.5497	23.5962	15.521	19.1205	15.6832	18.6473	13.9038	16.8307	21.26	19.6865	19.5936	19.0281
4930512B01Rik	12.707	15.4182	28.4425	15.7883	20.7488	21.0124	0	4.31865	23.6656	15.0232	12.3877	41.7564	28.0949	31.1215	15.2996	6.80082	15.9528	8.89047	7.41986	9.07547	12.0719	8.72895	9.31187	12.9096	12.5134	13.4646	19.9313	11.096	12.1481	16.121
4930512H18Rik	4.50895	3.62781	8.29573	9.02188	10.3744	4.20248	0	0	5.75651	0	0	10.2071	8.2632	11.3169	9.89976	2.26694	0.83962	0.423356	0	1.81509	1.72456	1.66266	3.92079	5.73762	2.08557	1.12205	42.52	0.715874	2.74311	2.6428
4930512J16Rik	0	0	0	0	0	0	0	0	0.639612	0	0	0.46396	1.65264	0	1.79996	0	0	0	0	0	0	0.415664	0	0.717202	2.78077	0	15.945	0.715874	0.391873	0.528559
4930512M02Rik	0	0	0	0	0	0	0	0	0	0	0	0	0	0	0	0	0	0	0	0	0	0	0	0	0	0	0	0	0	0
4930513D17Rik	1.22971	0.906953	0	0	0	0	0	0	0	0	0	0	0	0	0	0	0	0	0	0	0	0	0	0	0	0	5.315	0	0.783746	0.26428
4930513L16Rik	0.819809	0.906953	0	0.751823	2.07488	0	0	0	0.639612	0	0	1.85584	4.95792	0	0	0.971546	0.83962	0.423356	0	0	0	0.415664	0.490099	0	0	0.561023	1.32875	0.715874	0.391873	0
4930513N10Rik	11.8872	12.6973	13.0361	15.7883	4.14976	15.6092	20.7875	25.9119	15.9903	0	0	14.3827	16.5264	14.1461	11.6997	13.6016	13.4339	14.8175	1.85497	9.07547	0	4.5723	15.1931	9.32363	21.5509	16.8307	17.2738	12.5278	6.66184	10.5712
4930513O06Rik	0	0	0	0	0	0	0	0	0	0	0	0	0	0	0	0	0	0	0	1.81509	0	0.415664	0.490099	0	0	0	0	0.715874	0	0.26428
4930515B02Rik	0	0	0	0	0	0	0	0	0	0	0	0	0	0	0	0	0	0	0	0	0	0	0	0	0	0	1.32875	0	0	0
4930515G01Rik	9.0179	9.97648	7.11063	18.0438	6.22464	11.4067	0	0	15.3507	15.0232	6.19386	9.27919	16.5264	2.82923	5.39987	6.15313	7.55658	9.73718	1.85497	1.81509	6.89822	7.48195	6.37128	12.1924	8.3423	7.2933	2.6575	5.36905	9.79682	6.34271
4930515G16Rik	0	0.453476	0	0	0	0	0	0	0	0	0	0	0	0	0	0	0	0	0	0	1.72456	0	0	0.717202	0	0	2.6575	0	0	0
4930515L03Rik	0	0	0	0	0	0	0	0	0	0	0	0	0	0	0	0	0	0	0	0	0	0	0	0	0	0	1.32875	0.357937	0.391873	0
4930515L19Rik	0	0	0	0	0	0	0	0	0	0	0	0	0	0	0	0	0	0	0	0	0	0	0	0	0	0	3.98625	0	0	0
4930517E11Rik	0	0	0	0.751823	0	0	0	0	0	0	0	0	0	0	0	0	0	0	0	0	0	0	0	0	0	0	1.32875	0	0	0.792839
4930517G24Rik	0	0	0	0	0	0	0	0	0.639612	0	0	0	0	0	0	0	0	0.423356	0	0	0	0	0.980197	0	0.695191	0.561023	11.9588	0	0	0
4930517M08Rik	0.409905	0.906953	0	0	0	0	0	0	0	0	0	1.85584	0	0	0	0	0	0	1.85497	0	0	0	0	0	0	0	3.98625	0	0.783746	0
4930518J21Rik	0	0	0	0	0	0	0	0	0	0	0	0	0	0	0	0	0	0	0	0	0	0	0	0	0	0	2.6575	0	0	0
4930518P08Rik	0	0	0	0	0	0	0	0	0	0	0	0	0	0	0	0	0	0	0	0	0	0.415664	0	0	0	0	5.315	0.715874	0	0
4930519D14Rik	0	0	0	0	0	0	0	0	0	0	0	0	3.30528	0	0	0	0	0	0	0	0	0	0	0	0	0.561023	3.98625	0	0	0
4930519F09Rik	0	0	0	0	0	0	0	0	0	0	0	0.927919	0	0	0.899978	0.323849	0	0	1.85497	0	0	2.07832	0	0	0	0	1.32875	0.357937	0	0.26428
4930519F16Rik	0.409905	0	0	0	0	1.80106	0	0	0.639612	0	0	0	0	0	0	0	0	0	0	0	0	0	0	0	0.695191	0	3.98625	0.357937	0	0
4930519F24Rik	0	0	0	0	0	0	0	0	0	0	0	0	0	0	0	0	0	0	0	0	0	0	0	0	0	0	1.32875	0	0	0
4930519G04Rik	0.409905	0	0	0	0	0	0	0	0	0	0	0	0	0	0	0.323849	1.67924	0.423356	0	0	1.72456	1.24699	0	0	1.39038	1.12205	26.575	0.357937	0.391873	0
4930519H02Rik	0	0	0	0	0	0	0	0	0	0	0	0	0	0	0	0	0	0	0	0	0	0	0	0	0	0	11.9588	0	0	0
4930519K11Rik	0	0	0	0	0	0	0	0	0	0	0	0	0	0	0	0	0	0	0	0	0	0	0	0	0	0	1.32875	0	0.391873	0.26428
4930520O04Rik	7.37828	10.43	20.1468	6.76641	14.5242	7.20426	20.7875	0	18.5488	15.0232	18.5816	13.9188	9.91584	5.65846	7.19982	5.18158	7.55658	6.35034	0	0	1.72456	5.8193	6.86138	8.60643	6.25672	6.17126	6.64375	7.87461	4.70248	6.07843
4930520P13Rik	0	0	0	0	0	0	0	0	0	0	0	0	0	0	0	0	0	0	0	0	0	0	0	0	0	0	3.98625	0.357937	0	0
4930521E06Rik	1.63962	2.72086	4.74042	4.51094	6.22464	1.80106	0	4.31865	3.83767	0	0	2.3198	1.65264	5.65846	0.899978	0.647697	0.83962	2.54013	0	0	0	2.07832	2.45049	2.15161	1.39038	0.561023	0	1.43175	2.74311	0.528559
4930521O11Rik	0	0	0	0	0	0	0	0	0	0	0	0	0	0	0	0	0	0	0	0	0	0	0	0	0	0	2.6575	0	0	0
4930521O17Rik	0	0	0	0	2.07488	0	0	0	0	0	0	0	0	0	0	0	0	0	0	0	0	0	0	0	0	0	1.32875	0	0	0
4930522H14Rik	0.819809	0.453476	0	0	0	0	0	0	0	0	0	0.46396	0	0	0.899978	0	0	0	0	0	0	0.415664	0	0	0	0	5.315	0	0	0
4930522L14Rik	120.922	119.718	122.066	130.065	168.065	130.277	103.937	177.065	145.832	135.209	198.203	137.796	148.738	147.12	141.297	59.5882	84.8016	90.1748	53.794	87.1245	100.024	121.374	109.292	117.621	77.8614	154.842	154.135	125.278	87.3877	89.855
4930522O17Rik	0	0	0	0	0	0	0	0	0	0	0	0	0	1.41461	0	0.323849	0	0	0	0	0	0	0	0	0	0	3.98625	0	0	0
4930522P08Rik	5.32876	2.72086	8.29573	8.27006	8.29952	5.40319	10.3937	0	7.03573	15.0232	12.3877	13.4548	3.30528	5.65846	3.59991	2.59079	6.71696	6.77369	3.70993	0	1.72456	1.24699	3.43069	5.73762	5.56153	0	9.30125	0.715874	1.95936	3.43563
4930523C07Rik	126.251	123.346	122.066	126.306	205.413	170.501	114.331	133.878	125.364	97.6507	111.489	140.116	206.58	203.705	150.296	151.885	203.188	160.875	276.39	177.879	187.977	225.29	199.47	230.939	196.739	237.874	213.929	234.091	199.071	249.216
4930523O13Rik	0	0	0	0	0	0	0	0	0	0	0	0	0	0	0	0	0	0	0	0	0	0	0	0	0	0.561023	3.98625	0.357937	0	0
4930524B15Rik	0.409905	0	0	0	0	0	0	0	0	0	0	0	3.30528	0	0	0.323849	0	0	0	0	0	0	0	0	0	0	5.315	0	0	0
4930524B17Rik	0	0	0	0	0	0	0	0	0	0	0	0	1.65264	0	0	0	0	0	0	0	0	0	0	0	0	0	0	0.357937	0	0
4930524C18Rik	0	0	0	0	0	0	0	0	0	0	0	0	0	0	1.79996	0	0	0	0	0	0	0	0	0	0	0.561023	10.63	0	0	0
4930524N10Rik	6.55847	1.81391	5.92552	3.00729	0	1.20071	0	0	1.27922	7.51159	0	4.17564	1.65264	0	0	1.61924	0	0.423356	0	0	0	0	1.4703	2.86881	4.86634	2.24409	0	0	0.391873	0
4930524O05Rik	0	0.906953	2.37021	0	0	0.600355	0	0	0.639612	7.51159	0	0.927919	1.65264	0	0	0	0	0.423356	0	0	0	0.415664	0	0	1.39038	0.561023	1.32875	0	0	0.26428
4930524O08Rik	0	0	0	0	0	0	0	0	0	0	0	0	0	0	0	0	0	0	0	0	0	0	0	0	0	0.561023	10.63	0.357937	0	0
4930525C09Rik	0	0	0	0	0	0	0	0	0	0	0	0	0	0	0	0	0	0	0	0	0	0	0	0	0	0	3.98625	0	0	0
4930525D18Rik	0.409905	0	0	0	0	0	0	0	0	0	0	0.927919	0	0	0	0	1.67924	0	0	0	0	0.415664	0	0	0	0.561023	5.315	0	0	0.792839
4930525G20Rik	18.8556	14.9647	26.0723	18.0438	41.4976	33.6199	72.7562	12.956	30.7014	37.5579	24.7754	30.6213	46.2739	42.4384	30.5993	10.687	20.1509	14.8175	7.41986	16.3358	22.4192	22.0302	15.1931	30.1225	9.73268	24.685	17.2738	21.4762	18.418	20.0852
4930526F13Rik	0	0	0	0	0	0	0	0	0	0	0	0	0	0	0	0	0	0	0	0	0	0	0	0	0	0	5.315	0	0	0
4930526H09Rik	0	0	0	0	0	0	0	0	0	0	0	0	0	0	0	0	0	0	0	0	0	0	0	0	0	0	2.6575	0	0	0
4930526I15Rik	18.8556	19.4995	16.5915	7.51823	35.273	18.611	20.7875	30.2306	17.2695	30.0464	55.7447	20.4142	19.8317	28.2923	24.2994	15.5447	19.3113	8.89047	24.1145	25.4113	25.8683	16.2109	12.2525	7.17202	14.599	9.5374	17.2738	11.454	18.0262	15.3282
4930526L06Rik	0	1.36043	0	0	0	0	0	8.63731	0	0	0	0	0	0	0	0	0	0	1.85497	0	0	0.415664	0.490099	0	0	0	1.32875	0	0	0
4930527F14Rik	1.22971	0	0	0	2.07488	0.600355	0	0	1.27922	0	0	0	3.30528	0	2.69993	0.647697	4.1981	2.54013	1.85497	0	0	0	1.96039	0.717202	1.39038	3.92716	2.6575	0.357937	1.56749	1.84996
4930527G23Rik	0	0	0	0	0	0	0	0	0	0	0	0	0	0	0	0	0	0	0	0	0	0	0	0	0	0	5.315	0	0	0
4930528A17Rik	4.09905	0.906953	3.55531	0	0	0	0	0	0	7.51159	0	1.85584	0	1.41461	1.79996	2.59079	0.83962	0.846711	0	0	1.72456	0.831328	0.980197	0.717202	0	1.12205	0	0.357937	0.391873	0.528559
4930528D03Rik	0	0	1.1851	0	0	0	0	0	0	0	0	0	0	0	0	0	0.83962	0	0	0	0	0	0	0	0	0.561023	5.315	0.715874	0	0
4930528G23Rik	2.86933	0.906953	1.1851	1.50365	2.07488	0	0	0	1.27922	0	0	1.85584	0	1.41461	0	0	0	0	0	0	0	0.831328	0	0	0	0.561023	15.945	0	0	0
4930528H21Rik	0	0	0	0	0	0	0	0	0	0	0	0	0	0	0	0	0	0	0	0	0	0	0	0	0	0	2.6575	0	0	0.528559
4930528P14Rik	0	0	0	0	0	0	0	0	0	0	0	0	0	0	0.899978	0	0	0.423356	0	0	0	0	0	0	0	0	2.6575	0.357937	0	0
4930529C04Rik	0.409905	0	0	0	0	0	0	0	0	0	0	0	0	0	0	0	0	0	0	0	0	0	0	0.717202	0	0	15.945	0.357937	0	0
4930529K09Rik	0	0	0	0	0	0	0	0	0.639612	0	0	0	0	0	0	0	0	0	0	0	0	0	0	0	0	0	7.9725	0	0	0
4930529L06Rik	0	0	0	0	0	0	0	0	0	0	0	0	0	0	0	0	0	0	0	0	0	0	0.980197	0	0	0	0	0	0	0
4930529N20Rik	0	0	0	0	0	0	0	0	0	0	0	0	0	0	0	0	0	0	0	0	0	0	0	0	0	0	0	0	0	0
4930532I03Rik	1.63962	0.453476	0	0	0	2.40142	0	0	0.639612	0	0	0.927919	1.65264	0	0	0	0	1.69342	0	0	0	0	0.980197	0	0.695191	0	10.63	0.357937	0.391873	0.26428
4930532M18Rik	0	0	0	0	0	0	0	0	0	0	0	0	0	0	0	0	0	0.423356	0	0	0	0	0	0	0	0	6.64375	0	0.783746	0
4930533B01Rik	7.78819	9.06953	26.0723	10.5255	8.29952	9.00532	10.3937	8.63731	12.1526	22.5348	6.19386	25.0538	4.95792	9.9023	6.29985	11.0109	15.9528	18.2043	7.41986	7.26037	3.44911	7.48195	16.1733	11.4752	15.2942	12.3425	9.30125	9.30636	10.9724	12.9497
4930533I22Rik	109.035	90.2418	245.317	67.6641	215.788	125.474	51.9687	112.285	199.559	247.882	198.203	300.182	94.2005	155.608	102.597	1.94309	5.87734	2.54013	1.85497	12.7057	24.1438	17.4579	4.41089	58.0934	14.599	23.563	50.4925	6.8008	11.7562	9.77834
4930533K18Rik	0	0	1.1851	0	0	0	0	0	0	0	0	0.46396	0	0	0	0.323849	0	0	0	0	0	0	0.490099	0	0	0.561023	0	0.357937	0.391873	0.528559
4930533N22Rik	0	0	0	0.751823	0	0	0	0	0	0	0	0	0	0	0	0	0	0	0	0	0	0	0	0	0	0	6.64375	0	0	0
4930533P14Rik	0	0	0	0	0	0	0	0	0	0	0	0.927919	0	0	0	0	0	0	0	0	0	0	0	0	0	0	7.9725	0.715874	0	0
4930535L15Rik	1.22971	0	1.1851	0	0	0.600355	0	0	0	0	0	0.46396	0	0	0.899978	0	0	0.846711	0	0	0	0	0.980197	0	0	0	2.6575	0	0	0
4930535O05Rik	0	0	0	0	0	0	0	0	0	0	0	0	0	0	0	0	0	0	0	0	0	0	0	0	0	0	5.315	0	0	0
4930538E20Rik	0	0	0	0	0	0	0	0	0	0	0	0	0	0	0	0	0	0	0	0	0	0	0	0	0	0	0	0	0	0
4930538K18Rik	2.86933	6.34867	4.74042	4.51094	2.07488	6.00355	0	8.63731	7.03573	30.0464	0	6.95939	3.30528	5.65846	5.39987	2.59079	3.35848	4.23356	3.70993	3.63019	3.44911	0.831328	5.88118	2.86881	1.39038	1.12205	17.2738	2.50556	3.13498	3.43563
4930538L07Rik	0	0	0	0	0	0	0	0	0	0	0	0	0	0	0	0	0	0	0	0	0	0	0	0	0	0	0	0.357937	0.391873	0
4930539C22Rik	0	0	0	0	0	0	0	0	0	0	0	0	0	0	0	0	0	0	0	0	0	0	0	0	0	0	1.32875	0.715874	0	0
4930539E08Rik	19.2655	17.2321	18.9617	19.5474	12.4493	16.8099	0	12.956	13.4319	15.0232	30.9693	11.599	6.61056	11.3169	21.5995	21.374	20.9905	31.3283	38.9543	10.8906	44.8385	8.72895	14.2129	8.60643	13.2086	7.2933	30.5613	7.87461	14.1074	28.5422
4930539J05Rik	7.37828	6.80214	7.11063	6.76641	2.07488	5.40319	0	4.31865	7.03573	0	0	7.42335	0	4.24384	5.39987	2.91464	4.1981	2.96349	1.85497	0	12.0719	6.23496	4.41089	5.73762	1.39038	1.68307	3.98625	2.8635	1.95936	1.84996
4930539M17Rik	0	0	0	0	0	0	0	0	0	0	0	0.46396	0	0	0	0	0	0	0	0	0	0	0	0	0	0	3.98625	0	0	0
4930539N22Rik	0	0	0	0	0	0	0	0	0	0	0	0.46396	0	0	0	0	0	0	0	0	0	0	0	0	0	0	2.6575	0	0	0
4930540M03Rik	0	0	0	0	0	0	0	0	0	0	6.19386	0.46396	0	0	0.899978	0	0	0	0	0	0	0	0	0	0	0	0	0	0	0
4930542C21Rik	0	0	0	0	0	0	0	0	0	0	0	0	0	0	0	0.647697	0	0.423356	0	0	0	0	0	0	0	0	1.32875	0	0.391873	0
4930542D17Rik	2.04952	2.72086	2.37021	1.50365	0	2.40142	0	0	4.47729	37.5579	0	4.17564	3.30528	2.82923	1.79996	0.323849	0	0	1.85497	0	0	0.415664	0.490099	0.717202	3.47596	1.68307	37.205	0.357937	1.56749	0.528559
4930542M03Rik	0	0	0	0	0	0	0	0	0	0	0	0	0	0	0	0	0	0	0	0	0	0	0	0	0	0	1.32875	0	0	0
4930542N06Rik	0.409905	0	0	0	0	1.80106	0	0	0.639612	0	0	0.927919	0	0	0	0.647697	0	0	0	0	0	0	0.490099	0.717202	0.695191	0.561023	1.32875	1.07381	0	0.26428
4930543D07Rik	2.86933	2.72086	2.37021	0.751823	4.14976	1.80106	0	0	4.47729	0	0	10.2071	3.30528	0	3.59991	5.50543	5.87734	2.54013	1.85497	7.26037	1.72456	3.32531	4.41089	6.45482	0.695191	2.24409	2.6575	4.29524	1.95936	3.96419
4930543E12Rik	0	0.453476	0	0	0	0.600355	20.7875	0	0	0	0	0	0	0	0	0	0	0	1.85497	0	0	0	0	0	0	0	3.98625	0	0	0
4930543I03Rik	0	0	0	0	2.07488	0	0	0	0	0	0	0	0	0	0	0	0	0	0	0	0	0.415664	0	0	2.08557	1.12205	15.945	0.357937	0	0.26428
4930543N07Rik	0	0	0	0	0	0	0	0	0	0	0	0	1.65264	0	0	0	0	0	0	0	0	0	0	0	0	0	10.63	0	0	0
4930544D05Rik	0.409905	1.36043	1.1851	1.50365	0	1.80106	0	0	0	0	0	0.927919	0	0	2.69993	0.647697	0	0	0	0	0	0.831328	0.490099	0	0	0	2.6575	0	0	0.792839
4930544G11Rik	0	0	0	0	0	0	0	0	0	0	0	0.46396	0	0	0	0	0	0	0	0	0	0	0	0	0	0	2.6575	0	0	0
4930544M13Rik	0	0	0	0	0	0	0	0	0	0	0	0	0	0	0	0	0	0	0	0	0	0	0	0	0	0	13.2875	0.715874	0	0
4930545E07Rik	0	0	0	0	0	0	0	0	0	0	0	0	0	0	0	0	0	0	0	0	0	0	0	0	0	0	3.98625	0.357937	0	0
4930545H06Rik	2.86933	4.08129	1.1851	7.51823	0	0	0	0	0	0	0	5.10356	0	0	0	0	0	0	0	0	0	0	0.490099	0	0	0	1.32875	0	0	0
4930545L08Rik	0	0	0	0	0	0	0	0	0	0	0	0	0	0	0	0	0	0	0	0	0	0	0	0	0	0	5.315	0.715874	0	0
4930545L23Rik	16.3962	15.8717	36.7382	8.27006	22.8237	12.6075	31.1812	8.63731	28.7825	67.6043	12.3877	36.6528	9.91584	11.3169	10.7997	7.44852	8.3962	10.1605	7.41986	16.3358	17.2456	7.48195	12.7426	11.4752	12.5134	20.1968	10.63	12.8857	10.9724	12.1569
4930546C10Rik	0	0	0	0	0	0	0	0	0.639612	0	0	0	0	0	0.899978	0	0	0	0	0	0	0	0	0	0	0	5.315	0	0	0
4930546K05Rik	0.409905	0.453476	1.1851	0	0	0.600355	0	4.31865	0.639612	0	0	1.85584	1.65264	0	0	1.61924	1.67924	2.96349	16.6947	3.63019	0	1.24699	1.4703	1.4344	0.695191	2.24409	18.6025	3.57937	0.391873	1.58568
4930547E08Rik	1.22971	1.36043	1.1851	0	0	1.20071	0	0	0	0	0	0.46396	0	0	0	0.971546	0	0	0	0	0	0.831328	0	0	0	1.12205	7.9725	0.357937	0.391873	0.26428
4930547E14Rik	0.409905	0.453476	1.1851	1.50365	0	0.600355	0	0	1.27922	0	0	0.46396	0	2.82923	0.899978	0.323849	0	0	0	0	0	0	0	4.30321	0.695191	0	1.32875	0	0.391873	0.792839
4930547H16Rik	0	0	0	0	0	0	0	0	0	0	0	0	0	0	0	0	0	0	0	0	0	0	0	0	0	0	14.6163	0	0.783746	0
4930547M16Rik	4.09905	4.08129	11.851	5.26276	0	3.60213	0	4.31865	5.75651	7.51159	0	4.6396	1.65264	1.41461	0.899978	2.59079	4.1981	2.54013	0	3.63019	1.72456	2.49398	1.96039	6.45482	4.86634	2.80512	7.9725	0.715874	1.56749	1.58568
4930548G14Rik	0	0	0	0	0	0	0	0	0	0	0	0.46396	0	0	0	0	0	0	0	0	0	0	0	0	0	0	2.6575	0	0	0
4930548H24Rik	0.819809	0	0	0	0	1.20071	0	0	0.639612	0	0	0.46396	0	0	0	0.647697	0.83962	2.54013	1.85497	0	3.44911	0	0.980197	0.717202	0.695191	2.24409	9.30125	0.715874	0.783746	1.05712
4930548J01Rik	0	0.453476	0	0	0	0	0	0	0	0	0	0	0	1.41461	0	0	0	0	0	0	0	0	0	0	0	0	3.98625	0.715874	0	0
4930548K13Rik	0	0	0	0	0	0	0	0	0	0	0	0	0	0	0	0	0	0	0	0	0	0	0	0	0	0	3.98625	0	0	0
4930549C01Rik	0	0	0	0.751823	0	0	0	0	0	7.51159	0	0	0	0	0	0	0	0.423356	0	0	0	0	0	0	0	0	3.98625	0	0.391873	0
4930549C15Rik	8.19809	5.44172	14.2213	9.7737	4.14976	3.60213	10.3937	0	8.31496	7.51159	6.19386	12.5269	3.30528	8.48769	3.59991	4.85773	6.71696	4.23356	7.41986	5.44528	3.44911	3.32531	4.90099	5.73762	2.78077	3.36614	15.945	2.8635	5.09435	4.75703
4930549G23Rik	2.04952	2.26738	5.92552	3.75912	10.3744	3.00177	10.3937	0	8.95457	0	6.19386	8.35127	1.65264	5.65846	0.899978	3.56234	5.87734	4.65691	1.85497	1.81509	6.89822	2.07832	2.94059	4.30321	2.78077	2.24409	5.315	2.50556	3.91873	3.96419
4930550C14Rik	52.0579	51.2428	66.3658	68.4159	95.4445	67.8401	72.7562	107.966	56.2859	67.6043	55.7447	54.2833	77.6741	77.8038	82.798	27.851	36.9433	42.7589	7.41986	45.3773	62.084	65.6749	40.6782	56.659	36.15	71.25	82.3825	79.1041	47.8085	45.4561
4930550C17Rik	0	0	0	0	0	0	0	0	0	0	0	0	0	0	0	0	0	0	0	0	0	0	0	0	0	0	13.2875	0	0	0.26428
4930550L24Rik	0.409905	0.453476	0	0.751823	0	0	0	0	0	0	0	0	0	0	0	0	0	0	0	0	0	0	0	0	0	0	3.98625	0	0	0
4930552N02Rik	0	0	0	0	0	0	0	0	0	0	0	0	0	0	0	0	0	0	0	0	0	0	0	0	0	0	10.63	0	0	0
4930552P12Rik	0.409905	2.26738	3.55531	0.751823	2.07488	5.40319	0	0	5.75651	0	12.3877	2.3198	1.65264	4.24384	1.79996	0.323849	5.87734	3.8102	1.85497	0	0	1.24699	1.96039	2.15161	1.39038	0.561023	5.315	0.715874	1.17562	1.05712
4930553C11Rik	0	0	0	0	0	0	0	0	0	0	0	0	0	0	0	0	0	0	0	0	0	0	0	0	0	0	5.315	0	0	0
4930553E22Rik	0	0	0	0	0	0	0	0	0	0	0	0	0	0	0	0	0	0	0	0	0	0	0	0	0	0	2.6575	0	0	0
4930553J12Rik	0	0	0	0	0	0	0	0	0	0	0	0	0	0	0	0	0	0	0	0	0	0	0	0	0	0	7.9725	0	0	0
4930553P18Rik	0	1.36043	0	2.25547	0	0.600355	0	0	0.639612	0	0	0.46396	4.95792	1.41461	0.899978	0.647697	0	1.27007	0	0	0	1.24699	0.490099	0	0	1.12205	7.9725	1.43175	2.35124	2.11424
4930554C24Rik	0	0	0	0	0	0	0	0	0	0	0	0.46396	0	0	0	0	0	0	0	0	0	0	0	0	0	0	2.6575	0	0	0
4930554G24Rik	0.819809	0	0	0	0	0	0	0	1.91884	0	0	0	0	0	0.899978	0.323849	0	1.27007	0	1.81509	0	1.24699	0	0	0	1.68307	7.9725	0.715874	0.391873	0.792839
4930554H23Rik	0	0	0	0	0	0	0	0	0	0	0	0	0	0	0	0	0	0	0	0	0	0	0	0	0	0	23.9175	1.07381	0	0.528559
4930554I06Rik	0	0	0	0	0	0	0	0	0	0	0	0.46396	0	0	0	0	0	0	0	0	0	0	0	0	0.695191	0	2.6575	0	0	0
4930555A03Rik	4.09905	3.17433	3.55531	1.50365	4.14976	1.20071	0	12.956	4.47729	0	0	1.39188	0	7.07307	0.899978	0.647697	1.67924	0	0	5.44528	0	1.24699	1.4703	2.86881	1.39038	0.561023	7.9725	1.78968	0.391873	1.05712
4930555B11Rik	0	0	0	0	0	0	0	0	0	0	0	0	0	0	0	0	0	0	0	0	0	0	0	0	0	0	9.30125	0.357937	0	0
4930555B12Rik	0	0	0	0	0	0	0	0	0	0	0	0	0	0	0	0	0	0	0	0	0	0	0	0	0	0	2.6575	0	0	0
4930555F03Rik	0	0	0	0.751823	0	0	0	0	0.639612	0	24.7754	1.85584	0	0	0	0	0	0	0	0	0	1.24699	0.980197	0.717202	0	1.12205	90.355	1.78968	1.95936	0.26428
4930555G01Rik	0	0	0	0	0	0	0	0	0	0	0	0	0	0	0	0.323849	0	0.423356	0	0	0	0	0.980197	0	0	0	0	0	0	0
4930555G21Rik	0	0	0	0	0	0	0	0	0	0	0	0	0	0	0	0	0	0	0	0	0	0	0	0	0	0	0	0	0	0
4930555K05Rik	0	0	0	0	0	0	0	0	0	0	0	0	0	0	0	0	0	0	0	0	0	0	0	0	0	0	3.98625	0.357937	0	0
4930555M17Rik	0	0	0	0	0	0	0	0	0	0	0	0	0	0	0	0	0	0	0	0	0	0	0	0	0	0	5.315	0	0	0
4930556C24Rik	0	0	0	0	0	0	0	0	0	0	0	0	0	0	0	0	0	0	0	0	0	0	0	0	0	0	1.32875	0	0	0
4930556G01Rik	0	0	0	0	0	0	0	0	0	0	0	0	0	0	0	0	0	0	3.70993	0	0	0	0	0	0	0	2.6575	0.357937	0	0
4930556J02Rik	0	0	0	0	0	0	0	0	0	0	0	0	0	0	0	0	0	0	0	0	0	0	0	0	0	0	9.30125	0.357937	0	0
4930556L07Rik	0	0	0	0	0	0	0	0	0	0	0	0	0	0	0	0	0	0	0	0	0	0	0	0	0	0	25.2463	0	0	0
4930556M19Rik	84.0304	70.2888	101.919	70.6714	64.3213	57.0337	62.3624	43.1865	80.5911	120.185	86.714	84.9046	51.2318	90.5353	58.4986	36.5949	43.6603	65.1968	14.8397	45.3773	62.084	47.8014	52.4406	72.4374	52.8345	83.5925	63.78	46.8897	37.2279	35.4135
4930556N09Rik	0	0	0	0	0	0	0	0	0	0	0	0	0	0	0	0	0	0	0	0	0	0	0	0	0	0	5.315	0	0	0
4930556N13Rik	7.78819	9.97648	11.851	8.27006	6.22464	4.80284	0	17.2746	19.1884	22.5348	37.1631	20.8782	0	2.82923	9.89976	4.21003	2.51886	6.77369	1.85497	3.63019	3.44911	6.23496	4.90099	10.758	6.95191	3.92716	14.6163	2.14762	7.05371	4.22847
4930557A04Rik	0	0	0	0	0	0	0	0	0	0	0	0	0	1.41461	0	0.971546	0.83962	0.423356	3.70993	0	0	0.415664	0	0	0	0	3.98625	0.357937	0	1.3214
4930557B15Rik	0	0	0	0	0	0	0	0	0	0	0	0	0	0	0	0	0	0	0	0	0	0	0	0	0	0	2.6575	0	0	0
4930557F10Rik	0	0	0	0	0	0	0	0	0	0	0	0	0	0	0	0	0	0	0	0	0	0	0	0	0	0	7.9725	0.715874	0	0
4930557J02Rik	0	0	0	0	0	0	0	0	0	0	0	0	0	0	0	0	0	0	0	0	0	0	0	0	0	0	1.32875	0.357937	0	0
4930557K07Rik	4.91886	10.43	13.0361	4.51094	4.14976	3.60213	0	8.63731	8.31496	0	6.19386	8.81523	4.95792	2.82923	4.49989	3.88618	6.71696	5.92698	12.9848	3.63019	1.72456	1.24699	3.43069	5.73762	3.47596	4.48819	6.64375	3.93731	2.74311	3.96419
4930558C23Rik	0	0	0	0	0	0	0	0	0	0	6.19386	0	0	0	0	0	0	0	0	0	0	0	0	0	0	0	5.315	0	0	0
4930558F17Rik	0	0	0	0	0	0	0	0	0	0	0	0	0	0	0	0	0	0	0	0	0	0	0	0	0	0	0	0	0	0
4930558G05Rik	0.409905	0	0	0	0	0	0	0	0	0	0	0	0	0	0	0	0	0	0	0	0	0	0	0	0	0	1.32875	0	0	0
4930558J18Rik	0.409905	0.453476	2.37021	0	0	0	0	0	0.639612	0	0	1.39188	1.65264	0	0	0.647697	0	0	1.85497	0	0	0.415664	0	0	0	0.561023	5.315	0.357937	0	0.26428
4930558K02Rik	4.50895	4.08129	7.11063	5.26276	4.14976	3.60213	0	8.63731	4.47729	15.0232	0	8.35127	1.65264	8.48769	3.59991	2.91464	2.51886	4.23356	1.85497	5.44528	1.72456	2.49398	4.41089	7.17202	5.56153	0.561023	26.575	3.57937	2.74311	6.87127
4930559C10Rik	0	0	0	0	0	0	0	0	0	0	0	0.927919	0	0	0	0	0	0	0	0	0	0	0	0	0	0	0	0	0	0
4930562C15Rik	4.50895	8.16257	2.37021	2.25547	8.29952	8.40497	0	0	7.67535	7.51159	6.19386	9.74315	6.61056	4.24384	8.0998	0.647697	3.35848	7.19705	7.41986	1.81509	3.44911	2.90965	4.41089	7.88922	8.3423	4.48819	26.575	3.93731	3.52686	4.22847
4930562F07Rik	0.409905	0.453476	1.1851	0	0	0.600355	0	0	1.91884	7.51159	0	0.46396	0	1.41461	0.899978	0.323849	0.83962	2.54013	9.27483	0	1.72456	0	1.4703	1.4344	0.695191	3.36614	2.6575	0.715874	1.17562	2.11424
4930562F17Rik	0	0	1.1851	0	0	0	0	0	0	0	0	0	0	0	0.899978	0	0	0	0	0	0	0	0	0	0	0	9.30125	0	0	0
4930563D23Rik	9.42781	10.8834	9.48083	13.5328	37.3478	16.8099	41.575	17.2746	22.3864	30.0464	49.5509	15.7746	24.7896	19.8046	12.5997	4.21003	5.87734	1.69342	0	14.5207	3.44911	16.6266	4.90099	10.0408	12.5134	8.97637	10.63	15.0334	12.1481	3.17135
4930563E18Rik	1.63962	2.72086	3.55531	2.25547	4.14976	0.600355	0	0	1.91884	0	0	2.78376	0	1.41461	1.79996	0.647697	0	1.27007	0	3.63019	1.72456	1.24699	1.4703	0.717202	2.08557	1.68307	5.315	0	1.17562	0.792839
4930563E22Rik	3.68914	6.34867	7.11063	8.27006	12.4493	7.20426	20.7875	4.31865	5.1169	7.51159	6.19386	6.03147	11.5685	4.24384	8.99978	2.59079	6.71696	1.69342	1.85497	1.81509	5.17367	7.06629	7.84158	3.58601	9.03749	3.92716	6.64375	4.29524	3.52686	6.34271
4930563F08Rik	2.86933	8.16257	11.851	5.26276	18.6739	9.60568	10.3937	0	7.67535	7.51159	18.5816	15.3107	18.179	7.07307	8.0998	0	0.83962	2.54013	0	1.81509	8.62278	2.07832	4.90099	5.02041	4.17115	4.48819	1.32875	3.22143	3.52686	2.90707
4930563H07Rik	0	0	0	0	0	0	0	0	0	0	0	0	0	0	0	0	0	0	0	0	0	0	0	0	0	0	2.6575	0	0	0
4930563I02Rik	0	0	0	0.751823	0	0.600355	0	0	0	0	0	1.39188	0	2.82923	0.899978	1.61924	1.67924	0.846711	0	0	0	1.24699	0	1.4344	0.695191	0.561023	38.5338	1.78968	0.391873	1.05712
4930563M20Rik	0	0	0	0	0	0	0	0	0	0	0	0.46396	0	0	0	0	0	0	0	0	0	0	0	0	0	0	0	0	0	0
4930563M21Rik	2.45943	1.36043	4.74042	1.50365	4.14976	2.40142	10.3937	0	3.19806	0	12.3877	2.78376	1.65264	2.82923	5.39987	0.323849	0.83962	1.69342	0	0	1.72456	3.74098	4.41089	3.58601	2.78077	1.12205	21.26	1.43175	0.783746	1.3214
4930564C03Rik	2.04952	0.906953	3.55531	3.00729	2.07488	0.600355	0	0	2.55845	7.51159	0	6.03147	0	0	0.899978	2.26694	0.83962	1.69342	0	1.81509	0	1.66266	1.96039	0.717202	1.39038	2.24409	5.315	0.715874	1.17562	1.3214
4930564D02Rik	0	0	0	0	0	0	0	0	0	0	0	0	0	0	0	0.323849	0	0	0	0	0	1.66266	0	0	0	0	6.64375	0	0.783746	0
4930565D16Rik	0	0	0	0	0	0	0	0	0	0	0	0	0	0	0	0	0	0	0	0	0	0	0	0	0	0	10.63	0	0	0
4930565N06Rik	24.1844	38.5455	67.5509	21.8029	62.2464	31.8188	0	8.63731	55.6463	120.185	30.9693	80.729	14.8738	41.0238	30.5993	13.9255	22.6697	25.4013	38.9543	19.966	48.2876	22.0302	25.4851	22.9505	15.9894	39.8327	29.2325	19.6865	27.0392	25.1066
4930567H12Rik	0	0	0	0	0	0	0	0	0	0	0	0	0	0	0	0	0	0	0	0	0	0	0	0	0	0	2.6575	0.357937	0	0
4930567H17Rik	0	0	0	0	0	0	0	0	0	0	0	0	0	0	0	0	0	0	0	0	0	0	0	0	0	0	3.98625	0	0	0
4930567J20Rik	0	0	0	0	0	0	0	0	0	0	0	0	0	0	0	0	0	0	0	0	0	0	0	0	0	0	1.32875	0	0	0
4930567K12Rik	0	0	0	0	0	0	0	0	0	0	0	0	0	0	0	0	0	0	0	0	0	0	0	0	0	0	5.315	0.357937	0	0.26428
4930567K20Rik	0	0	0	0	0	0	0	0	0	0	0	0	0	0	0	0	0	0	0	0	0	0.831328	0	0	0	0	2.6575	0	0	0
4930568A12Rik	0.409905	0	0	0.751823	0	0	0	0	0	7.51159	0	0.46396	0	1.41461	0	0	0	0	0	0	3.44911	0	0.490099	0	0	0	2.6575	0.357937	0	0
4930568D16Rik	0.409905	0	0	0	0	0	0	0	0	0	0	0	0	0	0	0	0	0	0	0	0	0	0	0	0	0	2.6575	0	0	0
4930568E12Rik	0	0	0	0	0	0	0	0	0	0	0	0	0	0	0	0.323849	0	0	0	0	0	0	0	0	0	0	1.32875	0.357937	0	0
4930568G15Rik	0	0	0	0	0	0	0	0	0	0	0	0	0	0	0	0	0	0	0	0	1.72456	0	0	0	0	0	3.98625	0	0	0
4930570E03Rik	0	0	0	0	0	0	0	0	0	0	0	0	0	0	0	0	0	0	0	0	0	0.415664	0	0	0	0	10.63	0	0	0
4930570G19Rik	3.68914	3.62781	1.1851	0.751823	2.07488	4.80284	0	0	3.19806	22.5348	0	3.24772	6.61056	2.82923	2.69993	0	0	0	0	5.44528	3.44911	0.415664	1.4703	0.717202	1.39038	1.68307	14.6163	1.43175	1.95936	0.528559
4930571K23Rik	0	0	0	0	0	0	0	0	0	0	0	0	0	0	0	0	0	0	0	0	0	0.415664	0	0	0	0	9.30125	0	0	0
4930571O06Rik	0	0	0	0	0	0	0	0	0	0	0	0	0	0	0	0	0	0	0	0	0	0	0	0	0	0	2.6575	0	0	0
4930572G02Rik	34.432	34.0107	36.7382	27.8175	26.9734	25.2149	51.9687	25.9119	41.5748	37.5579	24.7754	42.6843	42.9686	29.7069	40.499	10.687	5.03772	19.051	14.8397	16.3358	22.4192	20.3675	21.5643	31.5569	22.9413	29.1732	45.1775	17.181	15.283	19.5567
4930572K03Rik	0	0	0	0	0	0	0	0	0	0	0	0	0	0	0	0	0	0	0	0	0	0.415664	0	0	0	0	3.98625	0	0	0
4930572O03Rik	0	0	0	0	0	0	0	0	0	0	0	0	0	0	0	0	0	0	0	0	0	0	0	0	0	0	2.6575	0.357937	0	0
4930572O13Rik	0	0.906953	0	0	0	0	0	0	0	0	0	0	0	0	0	0	0	0	0	0	0	0	0	0	0	0	7.9725	0	0	0
4930573C15Rik	0	0	2.37021	0	0	0	0	0	0	0	0	0	0	0	0	0	0	0.423356	0	0	0	0.415664	0	0	0	0	15.945	0	0	0
4930573H18Rik	0	0	0	0	0	0	0	0	0.639612	0	0	0.46396	0	0	0	0	0.83962	0	0	0	0	1.24699	0.980197	0.717202	0.695191	0	6.64375	0	0.391873	0.26428
4930573O16Rik	0.409905	0	0	0	0	0	0	0	0	0	0	0	0	0	0	0	0	0	0	0	0	0	0	0	0	0	0	0	0	0
4930577N17Rik	9.0179	9.97648	9.48083	12.0292	4.14976	9.60568	10.3937	8.63731	17.9091	37.5579	12.3877	10.2071	26.4422	15.5608	6.29985	4.21003	5.03772	6.77369	5.5649	3.63019	13.7964	7.06629	6.37128	9.32363	7.64711	15.7087	10.63	9.6643	4.3106	4.49275
4930578C19Rik	36.0716	44.8942	29.6276	32.3284	35.273	42.0248	10.3937	38.8679	30.7014	52.5811	30.9693	37.5807	49.5792	53.7554	33.2992	13.9255	22.6697	19.051	22.2596	43.5622	12.0719	35.3314	31.8564	33.7085	29.8932	34.2224	38.5338	30.7826	28.9986	31.185
4930578E11Rik	0	0	0	0	0	0	0	0	0	0	0	0	0	0	0	0	0	0	0	0	0	0	0	0	0	0	15.945	0.357937	0	0
4930578G10Rik	0	0	0	0	0	0	0	0	0	0	0	0	0	0	0	0	0	0	0	0	0	0	0	0	0	0	0	0	0	0
4930578I06Rik	0	0	0	0	0	0	0	0	0	0	0	0	0	0	0	0.323849	0.83962	0.423356	0	0	0	0	0	0	0	0.561023	5.315	0	0	0.26428
4930578M01Rik	1.22971	1.81391	1.1851	0	2.07488	3.60213	0	0	5.1169	0	0	2.78376	1.65264	1.41461	1.79996	0.647697	0	1.69342	0	1.81509	3.44911	0.831328	0	2.86881	0.695191	0.561023	13.2875	2.14762	3.91873	1.3214
4930578N18Rik	0	0	0	0	0	0	0	0	0	0	0	0	0	0	0	0	0	0	0	0	0	0	0	0	0	0	1.32875	0	0	0
4930579C12Rik	0	0	0	0	0	0	0	0	0	0	0	0	0	0	0	0	0	0	0	1.81509	0	0	0	0	0	0.561023	2.6575	0.357937	0	0
4930579D09Rik	0	0	0	0	0	0	0	0	0	0	0	0	0	0	0	0	0	0	0	0	0	0	0	0	0	0	10.63	0	0	0
4930579F01Rik	3.68914	4.98824	1.1851	2.25547	2.07488	1.20071	0	0	1.27922	7.51159	12.3877	3.71168	0	0	0.899978	3.56234	10.0754	4.23356	0	1.81509	3.44911	0.831328	1.4703	0	2.08557	3.36614	17.2738	1.07381	0	2.11424
4930579G18Rik	18.0358	29.0225	31.9978	12.781	18.6739	20.4121	0	8.63731	36.4579	37.5579	0	41.2924	6.61056	15.5608	17.0996	10.0393	14.2735	19.8977	27.8245	5.44528	15.521	9.14461	16.1733	17.9301	13.9038	20.1968	18.6025	13.2437	11.7562	12.9497
4930579G24Rik	18.0358	17.2321	8.29573	21.0511	12.4493	21.6128	20.7875	30.2306	19.828	15.0232	37.1631	21.3421	18.179	18.39	19.7995	36.5949	23.5094	29.6349	20.4046	18.1509	20.6947	23.2772	37.2475	40.8805	45.8826	17.9527	39.8625	26.4873	30.958	33.2992
4930579H20Rik	2.04952	1.36043	1.1851	3.00729	0	0	10.3937	0	0.639612	15.0232	18.5816	3.24772	1.65264	1.41461	4.49989	1.94309	1.67924	0	0	0	0	1.66266	4.41089	1.4344	2.78077	2.24409	11.9588	2.8635	1.17562	2.11424
4930579J19Rik	3.27924	4.08129	7.11063	9.7737	8.29952	0.600355	0	4.31865	3.19806	7.51159	12.3877	12.9909	3.30528	11.3169	4.49989	3.23849	8.3962	3.8102	0	0	0	1.66266	1.4703	3.58601	4.17115	2.24409	10.63	2.14762	1.95936	1.84996
4930579K19Rik	5.32876	7.25562	8.29573	2.25547	2.07488	6.6039	0	4.31865	6.39612	7.51159	6.19386	7.88731	3.30528	8.48769	3.59991	4.85773	5.03772	6.77369	1.85497	10.8906	3.44911	2.90965	6.86138	0.717202	8.3423	3.92716	6.64375	5.72699	9.01308	8.45694
4930579P08Rik	0.819809	0	3.55531	0	0	0	0	0	5.1169	0	0	0.46396	0	0	0	0	0	0	0	0	0	0	0	0	0	0	1.32875	0.357937	0	0
4930581F22Rik	21.7249	27.2086	27.2574	19.5474	43.5725	21.0124	20.7875	30.2306	30.0618	30.0464	30.9693	38.9726	28.0949	26.8777	29.6993	15.5447	24.349	17.3576	11.1298	5.44528	17.2456	19.1205	24.995	25.8193	22.2461	14.0256	34.5475	13.9595	13.7156	19.821
4930583I09Rik	0	0	0	0	0	0	0	0	0	0	0	0	0	0	0	0	0	0	0	0	0	0	0	0	0	0	5.315	0	0	0
4930583K01Rik	0.409905	0.453476	1.1851	0.751823	0	3.60213	0	0	0	0	0	0	0	0	0.899978	0	0	0	0	0	0	0.415664	0	0.717202	0.695191	0	1.32875	1.43175	0.391873	0.26428
4930583P06Rik	0	0	0	2.25547	0	0	0	0	0	0	0	0	0	0	0	0	0	0	0	0	0	0	0	0	0	0	6.64375	0	0	0
4930584F24Rik	0	0	0	0	0	0	0	0	0	0	0	0	0	0	0	0	0.83962	0	0	0	0	0	0	0	0	0	5.315	0	0	0
4930586N03Rik	0	0	0	0	0	0	0	0	0	0	0	0.46396	0	0	0	0	0	0	0	0	0	0.415664	0	0	0	0	1.32875	0	0	0
4930587E11Rik	0	0	0	0	0	0	0	0	0	0	0	0.46396	0	0	0	0.323849	0	0	0	0	3.44911	0.415664	0	0	0	1.12205	1.32875	0.357937	0	0
4930588K23Rik	0	0	0	0	0	0	0	0	0	0	0	0	0	1.41461	0	0	0.83962	0	0	0	0	0.415664	0	0	0	0	5.315	0.357937	0	0
4930589L23Rik	5.32876	4.08129	5.92552	4.51094	2.07488	1.80106	0	0	7.03573	0	12.3877	17.1665	0	0	5.39987	0.323849	0	2.96349	0	0	1.72456	1.66266	1.4703	1.4344	0	2.80512	6.64375	0.357937	0	0.528559
4930590J08Rik	4.50895	8.61605	9.48083	5.26276	10.3744	1.80106	0	0	6.39612	0	0	13.4548	3.30528	7.07307	3.59991	3.56234	5.03772	2.54013	9.27483	1.81509	10.3473	2.90965	3.92079	2.86881	1.39038	3.92716	34.5475	4.65318	7.44559	5.28559
4930590L14Rik	0	0	0	0	0	0	0	0	0	0	0	0	0	0	0	0	0	0	0	0	0	0	0	0	0	0	0	0	0	0
4930590L20Rik	0.409905	0.453476	0	0	2.07488	0.600355	0	0	1.27922	7.51159	12.3877	0	0	0	0	0.323849	0	0	0	0	0	0	0.490099	0	0.695191	0	1.32875	0	0	0.528559
4930591A17Rik	0	0	0	0	0	0	0	0	0	0	0	0	0	0	0	0	0	0	0	0	0	0	0	0	0	0	2.6575	0	0	0
4930591E09Rik	0	0	0	0	0	0	0	0	0	0	0	0	0	0	0	0	0	0	0	0	0	0	0	0	0	0	2.6575	0	0	0
4930592A05Rik	0	0	3.55531	0	0	0.600355	0	0	3.83767	0	6.19386	0.46396	0	0	0	0.323849	1.67924	0	0	0	0	0	0.980197	0.717202	0.695191	0.561023	6.64375	1.07381	0	0.528559
4930592C13Rik	2.86933	4.08129	10.6659	8.27006	2.07488	3.60213	0	0	5.1169	0	6.19386	2.3198	4.95792	2.82923	1.79996	1.61924	5.03772	2.11678	3.70993	0	5.17367	4.15664	0.980197	0.717202	1.39038	3.36614	5.315	2.50556	1.56749	2.37852
4930592I03Rik	9.0179	15.4182	5.92552	8.27006	14.5242	8.40497	0	0	19.828	7.51159	18.5816	22.734	4.95792	5.65846	10.7997	4.85773	5.87734	5.92698	18.5497	3.63019	5.17367	3.74098	10.2921	14.344	5.56153	3.36614	13.2875	2.50556	5.87809	6.07843
4930593A02Rik	0.409905	0.906953	1.1851	0.751823	2.07488	0.600355	10.3937	0	1.91884	0	12.3877	1.39188	0	1.41461	0	0.323849	0	0.846711	0	0	0	0	0.490099	1.4344	0.695191	0	11.9588	0	0	0.26428
4930593C16Rik	0	0	0	0	0	0	0	0	0	0	0	0	0	0	0	0	0	0	0	0	0	0	0	0	0	0	1.32875	0	0	0
4930594C11Rik	12.2971	18.1391	24.8872	9.7737	26.9734	14.4085	10.3937	17.2746	19.1884	67.6043	43.357	27.3736	24.7896	21.2192	26.0994	9.39161	11.7547	2.54013	29.6794	10.8906	17.2456	7.89762	14.2129	10.0408	9.03749	10.6594	41.1913	9.6643	10.1887	11.8926
4930594O21Rik	0	0	0	0	0	0	0	0	0	0	0	0	0	0	0	0	0	0	0	0	0	0	0	0	0	0	2.6575	0.357937	0	0
4930595D18Rik	3.68914	5.44172	5.92552	1.50365	14.5242	3.60213	0	0	8.95457	30.0464	0	4.6396	6.61056	2.82923	2.69993	1.29539	4.1981	5.92698	0	1.81509	5.17367	2.07832	1.4703	2.86881	2.78077	1.68307	13.2875	3.57937	1.17562	3.69991
4930595L18Rik	0	0	0	0	0	0	0	0	0	0	0	0	0	0	0	0	0	0	0	0	0	0	0	0	0	0	6.64375	0	0	0
4930595M18Rik	0	0	0	0	0	0	0	0	0	0	0	0.46396	0	0	0	0	0	0	0	0	0	0	0	0	0	0	9.30125	0	0	0
4930596D02Rik	0	0	0	0	0	0	0	0	0	0	0	0	0	0	0	0	0	0	0	0	0	0	0	0	0	0	10.63	0	0	0
4930596I21Rik	8.19809	4.08129	5.92552	4.51094	6.22464	2.40142	10.3937	4.31865	14.0715	37.5579	12.3877	12.9909	3.30528	2.82923	5.39987	3.56234	3.35848	5.92698	7.41986	1.81509	5.17367	2.90965	4.41089	2.15161	5.56153	2.80512	7.9725	5.72699	3.13498	7.13555
4930597A21Rik	0	0.453476	0	0	0	0.600355	0	0	0	0	0	0.927919	0	0	0	0	0	0.423356	0	0	0	0	0	0	0	0	6.64375	0.357937	0.391873	0.528559
4930597G03Rik	0	0	0	0	0	0	0	0	0	0	0	0	1.65264	0	0	0	0	0	1.85497	0	0	0	0	0	0	0	7.9725	0	0	0
4930598F16Rik	0	0	0	0	0	0	0	0	0	0	0	0	0	0	0	0	0	0	0	0	0	0	0	0	0	0	1.32875	0	0	0
4930599N23Rik	4.91886	1.81391	10.6659	3.00729	2.07488	6.00355	0	4.31865	3.19806	0	12.3877	5.10356	1.65264	7.07307	3.59991	0.971546	2.51886	2.11678	7.41986	3.63019	0	2.49398	4.41089	4.30321	1.39038	2.24409	5.315	7.51668	3.13498	2.6428
4931400O07Rik	0.409905	0	0	0	0	0	0	0	0	0	0	0	0	0	0	0	0	0	0	0	0	0	0	0	0	0	1.32875	0	0	0
4931402G19Rik	2.86933	4.08129	3.55531	2.25547	4.14976	3.00177	0	0	6.39612	0	6.19386	3.71168	4.95792	8.48769	2.69993	0	0.83962	0.423356	0	3.63019	3.44911	1.24699	0.980197	0	0.695191	1.12205	2.6575	0	2.74311	2.90707
4931403E22Rik	17.6259	29.476	27.2574	8.27006	6.22464	10.206	0	8.63731	38.3767	37.5579	6.19386	24.5899	3.30528	8.48769	4.49989	1.29539	5.03772	1.27007	3.70993	0	0	3.32531	2.94059	2.15161	3.47596	3.92716	3.98625	1.78968	1.95936	3.69991
4931403G20Rik	9.83771	14.9647	29.6276	15.7883	0	12.6075	0	12.956	19.828	22.5348	18.5816	24.1259	8.2632	11.3169	14.3996	4.85773	19.3113	19.8977	29.6794	5.44528	10.3473	7.48195	17.6436	17.9301	9.03749	5.04921	10.63	6.08493	17.6343	11.8926
4931403M11Rik	0	0	3.55531	0	0	0	0	0	0	0	0	0	0	0	0	0	0	0	0	0	1.72456	0.415664	0	0	0	0	22.5888	0.357937	0.783746	0
4931406B18Rik	0	0	0	0	0	0	10.3937	0	0	0	0	0.46396	0	0	0	0	0.83962	0	1.85497	0	0	0	0	2.15161	0	0	61.1225	1.78968	1.17562	0
4931406C07Rik	11521.6	10758.3	9361.14	8043.76	6799.38	6617.11	10788.7	7687.2	7083.06	9036.44	10120.8	6329.8	6904.73	6336.06	5585.26	3400.09	3675.02	4259.81	1953.28	4877.16	3224.92	4412.27	3457.65	3654.86	4364.41	7583.91	3655.39	4732.64	3917.16	2500.35
4931406H21Rik	25.0042	41.2663	59.2552	34.5839	51.872	34.2202	0	17.2746	65.8801	60.0927	24.7754	75.6254	28.0949	28.2923	26.9993	22.6694	25.1886	24.1313	50.0841	18.1509	32.7666	17.0422	37.2475	42.3149	46.5778	31.4173	19.9313	16.4651	40.3629	35.4135
4931406P16Rik	669.374	705.156	670.769	724.758	794.679	765.452	706.774	747.127	648.567	766.182	576.029	681.557	823.015	759.648	783.881	842.654	827.866	731.982	1493.25	706.071	922.638	729.49	737.108	649.785	729.951	615.443	764.032	684.018	863.296	938.457
4931408C20Rik	0.819809	0	0	0	2.07488	0	0	0	0	7.51159	0	0.46396	0	0	0	0	0	0	0	0	0	0	0	0	0	0.561023	15.945	0.357937	0	0
4931408D14Rik	130.76	97.0439	88.8828	167.657	122.418	110.465	124.725	82.0544	98.5003	90.1391	148.653	142.436	66.1056	104.681	98.0976	40.1572	57.9338	45.7224	14.8397	47.1924	60.3595	44.4761	62.2425	80.3266	76.4711	85.2755	61.1225	25.4135	39.971	22.1995
4931409K22Rik	0	0	0	1.50365	0	0	0	0	0	0	0	0	0	0	0	0	0.83962	0.846711	0	0	0	0.415664	0	0	0	1.12205	29.2325	0	0	0
4931413K12Rik	8.19809	13.1508	21.3319	9.02188	26.9734	12.6075	10.3937	0	25.5845	30.0464	6.19386	25.0538	11.5685	12.7315	6.29985	12.9539	15.1132	14.3941	11.1298	12.7057	15.521	6.65063	10.2921	11.4752	9.03749	5.61023	13.2875	9.30636	9.79682	12.6854
4931414P19Rik	89.3592	106.113	116.14	79.6933	85.0701	99.0585	124.725	95.0104	119.607	142.72	68.1324	116.454	92.5478	87.7061	108.897	54.0827	62.9715	47.8392	63.0688	110.721	96.5751	81.4702	86.2574	85.3471	70.9095	73.4941	78.3963	71.5874	83.4689	66.0699
4931415C17Rik	1.22971	1.81391	2.37021	2.25547	2.07488	1.20071	0	4.31865	3.83767	0	0	3.71168	4.95792	2.82923	1.79996	1.29539	4.1981	4.23356	1.85497	0	1.72456	1.24699	4.41089	5.02041	2.08557	1.68307	7.9725	5.01112	0.783746	4.22847
4931417E11Rik	0	0	0	0	0	0	0	0	0	0	0	0	0	0	0	0	0	0	0	0	0	0.415664	0	0	0	0	0	0.357937	0	0
4931419H13Rik	0	0	1.1851	0	0	0	0	0	0.639612	0	0	0	0	0	0	0	0	0	0	0	0	0	0	0	0	0	5.315	0	0	0
4931420L22Rik	0	0	0	0	0	0	0	0	0	0	0	0	0	0	0	0	0	0	0	0	0	0	0	0	0	0	3.98625	0	0	0
4931422A03Rik	0	0	0	0	0	0	0	0	0	0	0	0	0	0	0	0.323849	0	0	0	0	0	0	0	0	0	0	9.30125	0	0	0
4931423N10Rik	10.2476	9.06953	13.0361	6.01459	10.3744	5.40319	0	4.31865	14.7111	15.0232	6.19386	8.81523	9.91584	8.48769	3.59991	3.23849	7.55658	7.6204	0	3.63019	6.89822	2.49398	5.39109	5.02041	4.17115	7.2933	33.2188	3.22143	3.52686	5.54987
4931428F04Rik	18.0358	20.8599	36.7382	17.2919	22.8237	20.4121	10.3937	8.63731	35.1787	30.0464	24.7754	30.6213	23.137	31.1215	26.0994	16.8401	16.7924	16.0875	38.9543	29.0415	27.5929	22.4459	17.6436	22.9505	24.3317	15.1476	34.5475	18.2548	23.5124	28.8065
4931428L18Rik	0	0	0	0	0	0	0	0	0	0	0	0	0	0	0	0.647697	0	0	0	0	0	0.415664	0	0	0	0	3.98625	0.715874	0	0.528559
4931429L15Rik	0	0.453476	0	0	0	0.600355	0	0	0.639612	0	0	0.927919	0	0	0	0.647697	0	0	0	1.81509	0	0	0	0	2.78077	0	17.2738	0	0	0.26428
4931429P17Rik	0	0	0	0	0	0	0	0	0	0	0	0	0	0	0	0	0	0	0	0	0	0	0	0	0	0	18.6025	0	0	0
4931430N09Rik	4.09905	4.08129	2.37021	3.00729	0	3.00177	10.3937	0	4.47729	22.5348	0	5.10356	1.65264	2.82923	8.0998	7.77237	8.3962	6.77369	9.27483	7.26037	5.17367	2.49398	9.31187	7.88922	7.64711	5.61023	7.9725	2.14762	6.66184	6.07843
4931431B13Rik	0	0	0	0	0	0	0	0	0	0	0	0.46396	0	0	0	0	0	0	0	0	0	0	0	0	0	0	0	0	0	0
4931431C16Rik	2.45943	2.26738	4.74042	3.00729	8.29952	4.20248	0	0	4.47729	0	0	2.78376	1.65264	1.41461	2.69993	0.971546	0.83962	1.69342	0	0	3.44911	0.831328	4.41089	4.30321	0	1.12205	0	1.07381	0	1.58568
4931431F19Rik	0	0	0	0	0	0	0	0	0	0	0	0	0	0	0	0	0	0	0	0	0	0	0	0	0	0	5.315	0.357937	0	0
4931439C15Rik	0	0	0	0	0	0	31.1812	0	0	0	6.19386	2.3198	1.65264	0	0	0.647697	0	0	0	0	0	3.32531	0	0	1.39038	0	2.6575	0.357937	0.391873	3.43563
4931440F15Rik	2.86933	4.08129	3.55531	4.51094	0	5.40319	0	0	1.91884	7.51159	6.19386	6.03147	0	8.48769	0.899978	1.94309	5.03772	1.27007	0	3.63019	1.72456	0.831328	2.94059	2.15161	4.17115	1.68307	5.315	0.715874	2.74311	3.69991
4931440J10Rik	1.63962	0	3.55531	0	0	1.20071	0	0	0	0	0	0.927919	0	0	0	0.323849	0	0	0	1.81509	0	0.415664	0.490099	0	0	0	5.315	1.43175	0.391873	0.26428
4931440P22Rik	2.86933	5.44172	5.92552	5.26276	6.22464	6.00355	41.575	21.5933	4.47729	0	18.5816	5.10356	1.65264	5.65846	0.899978	1.29539	4.1981	1.69342	3.70993	0	20.6947	3.74098	3.92079	2.86881	2.08557	0	3.98625	3.22143	1.95936	2.11424
4932411N23Rik	0	0	0	0	0	0	0	0	0	0	0	0	0	0	0	0	0	0	0	0	0	0.415664	0	0	0	0	3.98625	0	0	0
4932412D23Rik	0.819809	0.453476	1.1851	1.50365	0	0.600355	0	0	1.27922	0	6.19386	1.39188	4.95792	1.41461	0	0	0	0	0	0	1.72456	0	0	0	0	0.561023	26.575	0.715874	0.391873	0
4932413F04Rik	9.83771	3.62781	15.4064	9.02188	4.14976	3.60213	0	0	14.7111	22.5348	6.19386	12.9909	3.30528	4.24384	2.69993	2.26694	1.67924	5.92698	14.8397	5.44528	0	4.15664	7.35148	7.17202	2.78077	5.61023	14.6163	3.22143	2.35124	2.6428
4932414J04Rik	0	0	0	0	0	0	0	0	0	0	0	0	0	0	0	0	0	0	0	0	0	1.66266	0	0	0	1.12205	6.64375	0	0	0
4932414N04Rik	0	0	0	0	0	0	0	0	0	0	0	0.46396	0	0	0.899978	0	0	0	0	1.81509	0	0	0	0	0	1.12205	17.2738	0.357937	0	0
4932415M13Rik	0	0	0	0	0	0	0	0	0	0	0	0.46396	0	0	0	0	0	0	0	0	0	0.831328	0	0	0	0	10.63	0.357937	0	0
4932416H05Rik	48.7787	43.0803	34.368	39.8466	26.9734	36.6216	51.9687	64.7798	41.5748	67.6043	86.714	46.396	34.7054	36.78	45.8989	31.0895	31.9056	35.1385	24.1145	36.3019	32.7666	30.3435	26.9554	20.7989	17.3798	25.246	34.5475	29.7088	34.8767	36.7349
4932416K20Rik	0	0	0	0	0	0	0	0	0	0	0	0	0	0	0	0	0	0	0	0	0	0	0	0	0	0	3.98625	0	0	0
4932429P05Rik	0	0.453476	0	0	0	0	0	0	0	0	0	0	0	0	0	0	0	0	0	0	0	0	0	0	0	0	3.98625	0	0	0
4932431L22Rik	0	0	0	0	0	0	0	0	0	0	0	0	0	0	0	0	0	0	0	0	0	0	0	0	0	0	0	0	0	0
4932431P20Rik	0.409905	0	0	0	0	0.600355	10.3937	0	0.639612	0	0	0	1.65264	1.41461	0	1.94309	0	0	3.70993	0	0	1.24699	0	0	0	0.561023	122.245	2.8635	0.783746	0
4932435O22Rik	0.819809	1.36043	1.1851	0.751823	0	1.80106	0	0	1.91884	7.51159	0	1.85584	4.95792	8.48769	1.79996	0	0	0	0	0	1.72456	2.07832	0	0.717202	0	0	13.2875	2.14762	1.95936	0.26428
4932438A13Rik	4369.99	3926.65	4550.8	4228.25	3527.3	3663.37	3949.62	3631.99	4235.51	5047.79	4701.14	4468.86	3987.82	3730.34	3346.12	3113.81	2774.94	3517.24	2947.54	3201.82	3392.2	3603.39	3933.53	3897.28	3464.14	5038.55	3223.55	4183.21	3339.54	3447.79
4932438H23Rik	3.27924	14.0578	14.2213	11.2774	16.599	10.206	10.3937	8.63731	15.9903	0	6.19386	13.9188	11.5685	19.8046	13.4997	16.5163	27.7075	12.7007	38.9543	0	25.8683	17.4579	14.703	16.4956	14.599	10.0984	45.1775	14.3175	10.9724	18.2353
4932441J04Rik	0.409905	0	0	0	0	0	0	0	0.639612	0	0	0.46396	0	0	0.899978	0	0	0.423356	0	0	0	0.415664	0	0	0	0	9.30125	0	0	0
4932443I19Rik	0.819809	0.453476	1.1851	0	0	0.600355	0	4.31865	2.55845	0	0	0.46396	0	0	0	0	0	0.423356	1.85497	0	0	1.24699	0	0	0	0	23.9175	0	0	0.528559
4932443L11Rik	17.6259	19.953	40.2935	12.781	26.9734	17.4103	10.3937	8.63731	29.4222	60.0927	6.19386	38.5086	26.4422	19.8046	19.7995	7.12467	7.55658	5.50362	24.1145	0	12.0719	8.31328	11.7624	15.0612	18.7702	7.85433	57.1363	5.72699	10.9724	10.8355
4932702P03Rik	0	0.453476	1.1851	0.751823	0	0	0	0	0	0	0	0.927919	0	0	0	0	0	0	0	0	1.72456	0.415664	0	0	0	0	0	0.357937	0.391873	0.792839
4933400A11Rik	0.409905	0	0	0.751823	0	1.20071	0	0	1.27922	0	6.19386	0.46396	0	1.41461	3.59991	0.323849	1.67924	0.846711	3.70993	1.81509	1.72456	0.415664	0.980197	0.717202	0	0	6.64375	0.715874	0.391873	1.05712
4933400B14Rik	0	0	0	0	0	0	0	0	0	0	0	0.46396	0	0	0	0	0	0	0	0	0	0	0	0	0	0	6.64375	0	0	0
4933400C23Rik	0	0	0	0	0	0	0	0	0	0	0	0	0	0	0	0	0	0	0	0	0	0	0	0	0	0	2.6575	0.357937	0	0
4933400F21Rik	30.3329	45.8011	80.5871	33.8321	43.5725	39.0231	20.7875	12.956	69.0781	37.5579	43.357	99.7513	29.7475	49.5115	27.8993	31.4133	42.8206	41.4889	42.6642	19.966	37.9402	20.7832	46.0693	28.6881	43.7971	38.7106	41.1913	17.8968	32.5255	37.5277
4933400L20Rik	0	0	0	0	0	0	0	0	0	0	0	0	0	0	0	0	0	0	0	0	0	0	0	0	0	0	2.6575	0	0	0
4933401B06Rik	0	0	0	0	0	0	0	0	0	0	0	0	0	0	0	0	0	0	0	0	0	0	0	0	0	0	1.32875	0	0	0
4933401D09Rik	0	0	0	0	0	0	0	0	0	0	0	0	0	0	0	0	0	0	0	0	0	0	0	0	0	0	22.5888	0	0	0
4933401H06Rik	0.819809	4.08129	1.1851	2.25547	8.29952	1.80106	0	0	7.67535	15.0232	0	5.10356	3.30528	2.82923	0.899978	0.647697	4.1981	1.69342	3.70993	0	8.62278	1.24699	2.94059	1.4344	0	1.68307	1.32875	0.357937	1.17562	3.17135
4933402C05Rik	0	0	0	0	0	0	0	0	0	0	0	0	0	0	0	0	0	0	0	0	0	0	0	0	0	0	5.315	0	0	0
4933402C06Rik	0	0	0	0	0	0	0	0	0.639612	0	0	0	1.65264	1.41461	0	0.323849	0	0	0	0	0	0	0	0	0	0.561023	3.98625	0.357937	0	0
4933402D24Rik	9.83771	11.3369	7.11063	10.5255	6.22464	12.0071	0	0	8.31496	45.0695	12.3877	9.27919	4.95792	5.65846	11.6997	3.23849	5.87734	5.50362	3.70993	7.26037	3.44911	2.90965	5.88118	10.0408	6.25672	7.2933	10.63	5.01112	2.35124	3.69991
4933402E13Rik	0	0	0	0	0	1.20071	0	0	0	0	0	0.46396	0	0	0	0	0	0	0	0	0	0.415664	0	0	0	0	17.2738	0	0.391873	1.3214
4933402J07Rik	0	0	0	0	0	0	0	0	0	0	0	0	0	0	0	0	0	0	0	0	0	0	0	0	0	0	6.64375	0.357937	0	0
4933402J10Rik	0	0	0	0	0	0	0	0	0	0	0	0	0	0	0	0	0	0	0	0	0	0	0	0	0	0	6.64375	0.357937	0	0
4933402J15Rik	0	0	0	0	0	0	0	0	0	0	0	0.927919	0	0	0	0	0	0	0	0	0	0	0	0	0	0	3.98625	0	0	0
4933402N03Rik	0	0	0	0	0	0	0	0	0	0	0	0	0	0	0	0	0	0	0	0	0	0.415664	0	0	0	0	3.98625	0.357937	0	0
4933402N22Rik	0	0	0	0	0	0	0	0	0	0	0	0	0	0	0	0	0	0	0	0	0	0	0	0	0	0	0	0	0	0
4933402P03Rik	0	0	0	0	0	0	0	0	0	0	0	0	0	0	0	0.647697	0	0	0	0	0	0	0	0	0	0	5.315	0.357937	0.783746	0
4933403O08Rik	2.04952	0.453476	1.1851	0	0	1.20071	0	8.63731	0.639612	0	6.19386	0.927919	0	0	0.899978	1.61924	5.87734	2.11678	5.5649	9.07547	3.44911	4.15664	0.490099	0.717202	0	2.24409	22.5888	5.01112	1.56749	5.28559
4933404G15Rik	0	0	0	0	0	0	0	0	0.639612	0	0	0	0	0	0	0	0	0	0	0	0	0	0	0	0	0	13.2875	0	0	0.26428
4933404K08Rik	0.819809	0	0	0	0	0	0	0	0	0	0	0.46396	0	0	0	0	0	0	0	0	0	0	0	0	0	0	6.64375	0	0	0
4933404K13Rik	0	0	0	0	0	0	0	0	0	0	0	0	0	0	0	0	0	0	0	0	0	0	0	0	0	0	5.315	0	0	0
4933404O12Rik	40.9905	27.2086	39.1084	20.2992	20.7488	52.2309	20.7875	25.9119	44.7729	30.0464	80.5201	51.0356	44.6213	33.9508	45.8989	31.7372	24.349	32.175	20.4046	68.9736	55.1858	55.699	38.7178	50.2041	46.5778	55.5413	47.835	55.4802	56.8216	57.8772
4933405D12Rik	1.63962	0.453476	2.37021	2.25547	2.07488	1.20071	0	0	5.1169	0	6.19386	3.71168	6.61056	2.82923	0.899978	0.647697	0.83962	0.846711	0	0	1.72456	0.415664	0.490099	0.717202	1.39038	2.24409	9.30125	1.78968	0.391873	0.528559
4933405E24Rik	0	0	0	0	0	0	0	0	0	0	0	1.85584	0	0	0	0	0	0	0	0	0	0	0	0	0	0	2.6575	0	0	0
4933405L10Rik	0.819809	0.453476	0	0.751823	0	1.20071	0	0	0.639612	0	0	1.39188	0	0	0.899978	0.323849	0.83962	0.846711	0	0	0	0	0.490099	0.717202	1.39038	0	1.32875	1.07381	0.391873	1.05712
4933405O20Rik	0	0	0	0	0	0	0	0	0	0	0	0	0	0	0	0	0	0	0	0	0	0	0	0	0	0.561023	2.6575	0	0	0
4933406B17Rik	1.63962	0.453476	0	0	4.14976	0.600355	0	4.31865	0	0	0	0.46396	1.65264	0	0	0	0	0	0	0	1.72456	0.831328	0	0	0	0.561023	15.945	0.715874	0	0
4933406C10Rik	18.8556	9.97648	14.2213	9.02188	14.5242	9.60568	0	4.31865	17.2695	30.0464	24.7754	24.5899	14.8738	14.1461	10.7997	6.80082	5.03772	12.7007	11.1298	3.63019	5.17367	4.15664	1.96039	3.58601	2.08557	8.97637	7.9725	6.8008	2.74311	5.28559
4933406D12Rik	0	0	0	0	0	0	0	0	1.27922	0	0	0.927919	0	0	0	0	0	0	0	0	0	0	0	0	0	0	1.32875	0	0	0.26428
4933406F09Rik	0	0	0	0	0	0	0	0	0	0	0	0	1.65264	0	0	0	0	0	0	0	0	0	0	0	0	0	0	0.715874	0	0
4933406G16Rik	0	0	0	0	0	0	0	0	0	0	0	0	1.65264	0	0	0	0	0	1.85497	0	0	0.415664	0	0	0	0	5.315	0.357937	0	0
4933406I18Rik	3.27924	0.906953	3.55531	0.751823	2.07488	6.6039	0	0	7.03573	7.51159	0	5.10356	6.61056	2.82923	4.49989	1.61924	2.51886	2.96349	9.27483	1.81509	0	1.66266	4.90099	1.4344	1.39038	0.561023	6.64375	1.43175	1.17562	5.02131
4933406J10Rik	6.14857	4.98824	15.4064	0	0	1.80106	0	0	3.83767	0	6.19386	11.599	3.30528	7.07307	3.59991	0.323849	10.0754	4.65691	5.5649	0	5.17367	0.831328	3.43069	2.15161	2.08557	0.561023	1.32875	2.14762	1.95936	3.69991
4933406K04Rik	0	0	0	0	0	0	0	0	0	0	0	0.46396	0	0	0	0	0	0	0	0	0	0	0	0	0	0	5.315	0	0	0
4933406M09Rik	1.22971	0	0	0	0	0	0	0	0	0	0	0.46396	0	0	0.899978	0	0	0.423356	0	0	0	0	0	0.717202	0	0	11.9588	0.357937	0	0
4933407E24Rik	0	0.453476	1.1851	2.25547	2.07488	0	31.1812	0	0	0	0	1.85584	1.65264	1.41461	0.899978	0.323849	0	0	0	0	0	1.66266	0	0	1.39038	0	1.32875	1.43175	0.783746	0
4933407G14Rik	2.86933	1.36043	5.92552	0.751823	4.14976	5.40319	20.7875	0	7.67535	0	0	5.10356	6.61056	0	1.79996	0.647697	0.83962	2.11678	0	0	0	0.831328	0.980197	2.86881	0	1.68307	5.315	0.357937	0.783746	2.37852
4933407I05Rik	0	0.453476	0	0	0	0	0	0	0	0	0	0.46396	0	0	0	0	0	0	0	0	0	0	0	0	0	0	2.6575	0.357937	0	0
4933407K13Rik	20.9051	22.6738	22.517	21.8029	20.7488	24.6145	20.7875	4.31865	26.8637	30.0464	30.9693	38.5086	18.179	16.9754	12.5997	10.3632	20.1509	22.4379	14.8397	5.44528	24.1438	19.1205	15.6832	15.0612	18.075	8.97637	29.2325	12.5278	18.0262	12.9497
4933407L21Rik	0	0	0	0	0	0.600355	0	0	0	0	0	0	0	0	0	0.323849	0	0	0	0	0	1.66266	0	0	0.695191	1.12205	1.32875	0	0	0.26428
4933408B17Rik	17.6259	17.2321	36.7382	12.0292	22.8237	12.0071	0	8.63731	21.1072	15.0232	24.7754	28.7655	6.61056	15.5608	5.39987	5.18158	10.9151	8.89047	9.27483	9.07547	17.2456	6.23496	9.80197	15.7784	8.3423	6.73228	38.5338	8.59049	7.44559	10.3069
4933408J17Rik	0	0	0	0	0	0	0	0	0	0	0	0	0	0	0	0.971546	0	0.846711	0	0	0	0	0.490099	0	1.39038	0	7.9725	0.357937	0	0
4933408N05Rik	0.409905	0	0	0	0	0	0	0	0	0	0	0	0	0	0	0	0	0	0	0	0	0.415664	0	0	0.695191	0	9.30125	0	0.391873	0
4933409F18Rik	0	0	0	0	0	0	0	0	0	0	0	0.46396	0	0	0.899978	0	0	0	0	0	0	0	0	0	0	0	19.9313	0	0	0
4933409G03Rik	0	0	0	0	0	0	0	0	0	0	0	0	0	0	0	0	0	0	0	0	0	0	0	0	0	0	15.945	0	0	0
4933409K07Rik	0	0	0	0	0	0	0	0	0	0	0	0	0	0	0	0	0	0	0	0	0	0	0	0	0	0	0	0	0	0
4933411E08Rik	0.409905	0	0	0	0	0	0	0	0	0	0	0	0	0	0.899978	0	0.83962	0	0	0	0	0	0	1.4344	0	0.561023	15.945	0	0.391873	0.26428
4933411G06Rik	0	0	0	0	0	0	0	0	0	0	0	0	0	0	0	0	0	0	0	0	0	0	0	0	0	0	3.98625	0	0	0
4933411K16Rik	51.648	73.4632	104.289	66.9123	97.5194	53.4316	41.575	56.1425	137.517	142.72	86.714	175.841	56.1898	70.7307	62.9985	30.7656	60.4527	47.4158	77.9085	21.7811	84.5032	31.1748	42.6386	53.073	53.5297	43.7598	34.5475	37.5834	41.5385	63.6914
4933412E12Rik	58.2065	53.9637	80.5871	36.0875	49.7971	51.0302	31.1812	25.9119	64.6008	75.1159	74.3263	68.666	59.495	50.9261	53.9987	32.7087	15.1132	37.6787	11.1298	23.5962	13.7964	23.2772	51.4604	58.8106	36.15	49.9311	41.1913	30.7826	29.3905	28.5422
4933412E24Rik	0	0	0	0	0	0	0	0	0	0	0	0	0	0	0	0	0	0	0	0	0	0	0	0	0	0	6.64375	0.357937	0	0.26428
4933412O06Rik	0	0	0	0	0	0	0	0	0	0	0	0	0	0	0	0.323849	0	1.27007	5.5649	0	0	0	0	0	0	0.561023	6.64375	0.357937	1.56749	0.26428
4933413G19Rik	0.409905	0	0	0	0	0	0	0	0.639612	0	0	0	0	0	0	0	0	0	0	0	0	0	0.490099	0	0	0.561023	9.30125	0	0	0
4933413J09Rik	2.04952	2.26738	2.37021	1.50365	2.07488	5.40319	10.3937	0	6.39612	15.0232	0	7.88731	1.65264	1.41461	4.49989	2.26694	1.67924	3.38685	1.85497	0	3.44911	3.74098	0.490099	5.02041	0.695191	1.68307	10.63	2.14762	2.35124	5.02131
4933413L06Rik	0	0	0	0	0	0.600355	0	0	0	0	0	0	0	0	0	0	0	0	0	0	0	0	0	0	0	0.561023	3.98625	0.357937	0	0
4933414I15Rik	0	0	0	0	0	0	0	0	0	0	0	0	1.65264	0	0	0	0	0	0	0	0	0	0	0	0	1.12205	5.315	0.357937	0	0
4933415F23Rik	0	0	0	0	0	0	0	0	0	0	0	0	0	0	0	0	0	0	0	0	0	0	0	0	0	0	1.32875	0	0	0
4933416C03Rik	0	0	0	0	0	0	0	0	0	0	0	0	0	0	0	0	0	0	0	0	0	0	0	0	0	0	17.2738	0	0	0
4933416E03Rik	0	0	0	0	0	0	0	0	0	0	0	0	0	0	0	0	0	0	0	0	0	0	0	0	0	0.561023	2.6575	0	0	0
4933416I08Rik	0	0	1.1851	0	0	0	0	0	0	0	0	0	0	0	0	0	0	0	0	0	0	0	0	0	0	0	2.6575	0	0	0
4933416M06Rik	5.73866	0	4.74042	2.25547	2.07488	4.80284	0	4.31865	1.27922	0	6.19386	2.3198	3.30528	0	5.39987	1.61924	0.83962	0	0	0	0	2.90965	3.92079	2.86881	0.695191	1.12205	7.9725	2.50556	1.17562	0.528559
4933416M07Rik	0.409905	1.81391	4.74042	0.751823	4.14976	4.80284	0	0	2.55845	0	0	4.17564	3.30528	1.41461	2.69993	0.647697	4.1981	2.11678	1.85497	5.44528	0	1.66266	1.4703	0	0	1.68307	14.6163	0.715874	1.17562	1.3214
4933416O17Rik	0	0	0	0	0	0	0	0	0	0	0	0	0	0	0	0	0	0	0	0	0	0	0	0	0	0	0	0	0	0
4933417A18Rik	67.2244	66.661	49.7744	62.4013	37.3478	49.8295	41.575	38.8679	87.6269	37.5579	99.1017	78.4092	38.0107	53.7554	45.8989	3.23849	4.1981	5.50362	0	9.07547	0	7.89762	10.7822	17.2129	10.4279	21.3189	18.6025	10.7381	3.91873	1.05712
4933417D19Rik	2.45943	5.89519	17.7766	6.01459	8.29952	6.6039	10.3937	0	8.31496	0	0	11.135	4.95792	5.65846	12.5997	4.21003	2.51886	4.23356	0	0	6.89822	3.32531	5.88118	4.30321	5.56153	3.92716	9.30125	2.8635	5.87809	1.84996
4933417E11Rik	0.409905	0	0	0	0	0	0	0	0	0	0	0.46396	0	0	0	0	0	0	0	0	0	0	0	0	0	0.561023	2.6575	0.357937	0	0
4933417G07Rik	2.45943	3.17433	1.1851	1.50365	0	1.20071	0	0	1.91884	22.5348	0	2.78376	0	0	2.69993	1.29539	0.83962	0	0	0	0	1.66266	0.490099	2.15161	0	2.24409	3.98625	0.357937	0.391873	2.37852
4933417O13Rik	3.27924	2.72086	8.29573	3.00729	12.4493	6.6039	0	0	7.67535	7.51159	0	17.1665	4.95792	5.65846	6.29985	3.56234	6.71696	4.65691	3.70993	3.63019	12.0719	3.32531	5.88118	8.60643	9.03749	3.92716	9.30125	4.65318	8.22933	8.45694
4933421I07Rik	0	0.453476	0	0	0	0	0	0	0	0	0	0	0	0	0	0	0	0	0	0	0	0	0	0	0	0	14.6163	0	0	0
4933421O10Rik	61.8956	64.3936	68.736	49.6203	89.2199	52.2309	103.937	69.0985	72.9158	75.1159	43.357	70.9858	54.5371	57.9992	43.1989	48.9012	57.0942	63.08	61.2138	63.5283	94.8506	55.2833	50.4802	50.2041	50.749	54.9803	63.78	52.9747	39.971	51.7988
4933422A05Rik	1.22971	0	0	0	0	1.20071	0	0	0.639612	7.51159	0	0.46396	0	0	1.79996	0.323849	0.83962	0.423356	1.85497	0	1.72456	0.831328	0.490099	0	0.695191	0.561023	5.315	0.357937	0.391873	0.792839
4933423P22Rik	35.2518	40.3594	84.1424	32.3284	78.8455	36.6216	41.575	43.1865	84.4288	112.674	68.1324	161.922	46.2739	49.5115	45.8989	27.851	68.0092	41.4889	94.6032	18.1509	50.0121	23.2772	49.0099	55.9418	43.7971	29.7342	43.8488	31.1405	28.2149	44.9275
4933424G05Rik	13.1169	26.7551	27.2574	12.0292	43.5725	18.0106	31.1812	30.2306	25.5845	52.5811	18.5816	37.5807	21.4843	29.7069	18.8995	31.0895	36.9433	41.9122	22.2596	10.8906	32.7666	16.2109	51.9505	23.6677	19.4654	21.3189	35.8763	14.3175	23.9043	36.4706
4933424G06Rik	0.409905	0	1.1851	0	0	0	0	0	0	0	0	0	0	0	0	0	0	0	0	0	0	0	0	0	0	0	5.315	0.357937	0	0
4933424M12Rik	0.819809	1.81391	4.74042	0	4.14976	1.20071	0	0	0	0	0	0	0	5.65846	1.79996	1.61924	1.67924	4.65691	0	1.81509	1.72456	0.831328	2.45049	3.58601	0	2.24409	3.98625	2.8635	1.17562	1.05712
4933425B07Rik	0	0	0	0	0	0	0	0	1.27922	0	0	0	0	0	0	0.323849	0	0	0	0	0	0	0	0	0	0	3.98625	0	0	1.05712
4933425L06Rik	0	0	1.1851	1.50365	0	0	0	0	2.55845	0	0	0	0	0	0	0	0	0.423356	0	0	1.72456	0.415664	0	0	0	0.561023	2.6575	0	0	0
4933427D06Rik	0	0	0	0	0	0	0	0	0	0	0	0	0	0	0	0	0	0	0	0	0	0	0	0	0	0	14.6163	0	0.391873	0
4933427D14Rik	169.291	189.553	228.725	145.102	165.99	156.092	114.331	116.604	220.027	262.906	148.653	255.642	188.401	158.437	155.696	174.554	194.792	184.16	189.206	110.721	151.761	148.392	171.535	197.231	184.921	169.429	240.504	132.437	156.749	183.939
4933427E11Rik	3.27924	4.08129	2.37021	2.25547	12.4493	9.60568	31.1812	8.63731	8.95457	7.51159	12.3877	4.17564	4.95792	15.5608	9.89976	4.85773	5.03772	3.8102	1.85497	5.44528	3.44911	9.14461	10.7822	5.73762	6.25672	6.73228	5.315	10.7381	6.26997	3.17135
4933427E13Rik	0	0	0	0	0	0	0	0	0	0	0	0	0	0	0	0	0	0	0	0	0	0	0	0	0	0	3.98625	0.357937	0	0
4933427G17Rik	22.5448	16.3251	15.4064	18.7956	18.6739	15.6092	0	12.956	13.4319	15.0232	12.3877	16.2386	18.179	14.1461	10.7997	6.47697	5.03772	2.96349	7.41986	5.44528	5.17367	5.40363	6.37128	19.3645	6.25672	6.73228	18.6025	4.65318	3.13498	4.22847
4933427G23Rik	1.22971	0	1.1851	0	0	0	0	0	1.27922	0	0	0	0	1.41461	0	0.323849	0.83962	0.423356	0	1.81509	0	0.831328	0.980197	0	0	1.68307	3.98625	0	0	0.528559
4933427I22Rik	0	0	0	0	0	0	0	0	0	0	0	0.927919	0	0	0	0	0	0	0	0	0	0	0	0	0	0	10.63	1.07381	0	0
4933428C19Rik	0	0.453476	0	0	0	0	0	0	0.639612	0	0	1.39188	0	0	0	0	0	0	0	0	0	0	0	0	0.695191	0	7.9725	0.357937	0	0
4933428G20Rik	2.04952	1.36043	1.1851	1.50365	0	0.600355	0	4.31865	5.75651	37.5579	0	3.71168	1.65264	4.24384	0.899978	2.26694	3.35848	1.69342	1.85497	0	0	1.24699	3.43069	2.15161	5.56153	3.36614	10.63	1.78968	4.3106	2.90707
4933428M09Rik	0	0	0	0	0	0	10.3937	0	1.27922	0	0	0	0	0	0.899978	0	0	0	0	0	0	0	0	0	0	0	7.9725	0	0.391873	0.26428
4933429K18Rik	0	0	0	0	0	0	0	0	0	0	0	0	0	0	0	0	0	0	0	0	0	0.415664	0	0	0	0	7.9725	0	0	0
4933429O19Rik	0.819809	0.906953	1.1851	2.25547	0	0.600355	0	0	1.27922	0	0	0.46396	0	0	0	0	0	0.423356	0	0	0	0.831328	0.980197	0	0	0.561023	0	0.357937	0.391873	0
4933430H16Rik	0	0.453476	0	0	2.07488	0.600355	0	12.956	1.27922	0	6.19386	0.927919	0	0	0	0.323849	0	0.423356	0	0	0	0	0	0	0	0.561023	3.98625	0.357937	0.391873	1.05712
4933430I17Rik	2.04952	6.80214	7.11063	6.76641	12.4493	7.80461	0	0	7.67535	0	12.3877	9.27919	8.2632	4.24384	0.899978	3.88618	5.87734	3.38685	0	0	6.89822	3.32531	2.94059	6.45482	4.17115	5.61023	39.8625	6.8008	2.74311	5.54987
4933430M04Rik	0	0	0	0	0	0	0	0	0	0	0	0	0	0	0	0	0	0	0	0	0	0	0	0	0	1.12205	9.30125	0.357937	0	0.26428
4933430N04Rik	0	0	0	0	0	0	0	0	0	0	0	0	0	0	0	0	0	0	0	0	0	0	0	0	0	0	1.32875	0	0	0
4933431E20Rik	213.56	179.123	234.651	189.459	190.889	166.899	239.056	185.702	218.747	240.371	204.397	232.444	150.39	161.266	135.897	49.225	58.7734	83.8244	16.6947	134.317	70.7068	141.326	119.584	188.624	136.258	164.38	69.095	143.891	101.103	76.3768
4933431G14Rik	8.19809	9.97648	11.851	13.5328	8.29952	6.00355	10.3937	0	6.39612	22.5348	6.19386	12.0629	9.91584	4.24384	11.6997	2.59079	5.03772	8.04376	3.70993	0	10.3473	1.24699	6.86138	0.717202	4.86634	3.36614	7.9725	1.43175	0	3.17135
4933431J24Rik	0	0	0	0	0	0	0	0	0	0	0	0	0	0	0.899978	0	0	0	0	0	0	0.415664	0	0	0	0.561023	11.9588	0	0	0
4933431K23Rik	0.819809	0.906953	0	0	0	0	0	0	0	0	0	2.3198	1.65264	0	0.899978	0	2.51886	0.423356	0	0	0	0	0	0.717202	0	0	1.32875	0	0	1.84996
4933432G23Rik	0	0	0	0	0	0	0	0	0	0	0	0	0	0	0	0	0	0	0	0	0	0	0	0	0	0	1.32875	0	0	0
4933432I03Rik	0	0.453476	1.1851	0.751823	2.07488	0.600355	0	0	0.639612	0	0	0	0	0	0	0.323849	0	0	0	0	0	0.831328	0	0	0	0	11.9588	1.43175	0.783746	0.26428
4933432I09Rik	0	0	0	0	0	0	0	0	0	0	0	0	0	0	0	0.323849	0	0	1.85497	0	0	0	0.980197	0	0	0.561023	7.9725	0	0	0
4933432K03Rik	0	0	0	0	0	0.600355	0	0	0	0	0	0	0	0	0	0.323849	0	0	0	0	0	0.831328	0	0	0	1.12205	0	0	0	0
4933433F19Rik	0	0	0	0	0	0	0	0	0	0	0	0	0	0	0	0	0	0	0	0	0	0	0	0	0	0	6.64375	0.715874	0	0.26428
4933433G08Rik	0	0	0	0	0	0	0	0	0	0	0	0	0	0	0	0	0	0	0	0	0	0	0	0	0	0	5.315	0	0	0
4933433G15Rik	6.55847	4.98824	5.92552	3.00729	2.07488	7.20426	0	0	5.1169	0	0	6.03147	0	1.41461	0	4.53388	6.71696	7.19705	9.27483	0	6.89822	2.90965	2.94059	3.58601	4.86634	1.68307	6.64375	4.29524	4.3106	4.75703
4933433G19Rik	9.42781	9.523	21.3319	4.51094	22.8237	14.4085	10.3937	4.31865	17.9091	37.5579	37.1631	15.3107	24.7896	11.3169	13.4997	7.12467	20.1509	12.7007	11.1298	1.81509	18.9701	7.48195	11.2723	7.88922	4.17115	8.41535	15.945	9.30636	7.05371	8.45694
4933433H22Rik	1.22971	0.453476	2.37021	1.50365	0	4.20248	0	0	3.19806	0	12.3877	6.03147	1.65264	0	0	0.971546	1.67924	0.423356	1.85497	0	0	0.415664	1.4703	0.717202	1.39038	0.561023	9.30125	0.715874	0.391873	0.792839
4933433N18Rik	0	0	0	0	0	0	0	0	0	0	0	0	0	0	0	0	0	0	0	0	1.72456	0	0	0	0	0	1.32875	0	0	0
4933434E20Rik	656.257	609.472	532.112	653.335	334.056	495.293	478.112	358.448	506.573	495.765	606.998	520.099	309.044	468.237	475.188	628.914	599.489	799.296	460.031	622.577	362.157	392.803	760.143	793.943	696.582	560.462	446.46	525.809	497.679	483.367
4933436E23Rik	2.45943	0	1.1851	0.751823	0	0	0	0	1.27922	0	0	0.927919	0	2.82923	0.899978	0	0	0	0	0	0	0	0.490099	0	0	0	5.315	0	0	0.26428
4933436H12Rik	0	0	0	0	0	0	0	4.31865	0	0	0	0	0	0	0	0	0	0	0	0	0	0.415664	0	0	0	0	6.64375	0	0	0
4933436I01Rik	0	0	0	0	0	0	0	0	0	0	0	0	0	0	0	0	0	0	0	0	0	0.415664	0	0	0	0	6.64375	0	0	0
4933438B17Rik	0	0	0	0	0	0	0	0	0	0	0	0	0	0	0	0	0	0	0	0	0	0	0	0	0	0	3.98625	0.357937	0	0
4933438K21Rik	0	0	0	0	0	0	0	0	0	0	0	0	0	0	0	0	0	0	0	0	0	0	0	0	0	0	13.2875	0	0	0
4933439C10Rik	50.0084	61.6728	94.8083	84.2042	68.4711	57.6341	20.7875	30.2306	74.8346	45.0695	43.357	84.9046	44.6213	57.9992	53.9987	23.3171	34.4244	28.3648	35.2443	19.966	36.2157	37.8254	38.2277	36.5773	38.9307	33.6614	39.8625	28.9929	34.0929	27.2208
4933439K11Rik	2.45943	1.36043	1.1851	0.751823	0	4.20248	10.3937	4.31865	3.19806	0	0	0.927919	4.95792	1.41461	2.69993	0.323849	0.83962	1.27007	0	7.26037	3.44911	1.66266	0.980197	1.4344	2.08557	0	5.315	3.22143	3.52686	2.90707
4933440J02Rik	0	0	0	0	0	0	0	0	0	0	0	0	0	0	0	0	0.83962	0	0	0	0	0	0	1.4344	0	0	6.64375	0	0	0
4933440M02Rik	0	0	0	0	0	0	0	0	0	0	0	0	0	0	0	0	0	0	0	0	0	0.415664	0	0	0	0	15.945	0.715874	0	0
4933440N22Rik	23.7745	15.4182	21.3319	13.5328	20.7488	13.8082	41.575	17.2746	16.6299	22.5348	24.7754	19.4863	16.5264	16.9754	19.7995	8.42007	15.9528	5.92698	9.27483	3.63019	18.9701	9.14461	6.86138	10.0408	11.8183	2.80512	13.2875	7.87461	8.6212	8.19266
5031410I06Rik	0	0	0	0	0	0	0	0	0	0	0	0	0	0	0	0	0	0	0	0	0	0	0	0	0	0	0	0	0	0
5031414D18Rik	4.91886	10.8834	7.11063	8.27006	4.14976	8.40497	10.3937	0	10.8734	0	6.19386	14.8467	6.61056	11.3169	19.7995	5.18158	9.23582	9.73718	20.4046	5.44528	5.17367	9.56027	11.7624	11.4752	10.4279	5.04921	25.2463	12.5278	12.1481	9.51406
5031425E22Rik	132.399	130.601	170.655	130.817	172.215	93.6554	93.5436	51.8238	168.218	180.278	136.265	196.255	102.464	134.388	126.897	62.5028	88.1601	82.9777	83.4734	54.4528	82.7787	78.1448	95.5692	107.58	95.2412	81.3484	71.7525	89.1263	81.5096	83.248
5031425F14Rik	0	0	0	0.751823	0	1.20071	0	0	0.639612	0	0	0.927919	0	0	0	0	0	0.423356	0	0	0	0	0.980197	0.717202	0.695191	0	6.64375	0.357937	0.783746	0.26428
5031426D15Rik	5.73866	7.7091	16.5915	3.75912	12.4493	7.20426	0	4.31865	8.31496	15.0232	12.3877	9.74315	3.30528	12.7315	4.49989	4.21003	4.1981	5.08027	5.5649	7.26037	10.3473	9.56027	7.35148	6.45482	6.95191	6.73228	39.8625	10.0222	3.13498	9.51406
5031434C07Rik	10.2476	9.523	22.517	23.3065	14.5242	12.6075	20.7875	25.9119	19.828	52.5811	24.7754	24.1259	16.5264	21.2192	8.0998	8.09622	13.4339	11.4306	31.5344	9.07547	20.6947	6.65063	13.7228	17.9301	4.86634	18.5138	27.9038	6.8008	9.01308	12.6854
5031434O11Rik	2.86933	3.17433	5.92552	0.751823	2.07488	3.00177	10.3937	12.956	3.19806	0	0	2.3198	4.95792	7.07307	6.29985	1.61924	0.83962	2.11678	0	3.63019	5.17367	1.24699	3.92079	2.15161	4.86634	1.68307	5.315	0.715874	1.17562	2.11424
5031439G07Rik	794.395	875.663	952.824	871.363	819.578	895.129	592.443	716.897	846.846	758.671	743.263	817.033	735.425	868.573	800.08	1808.7	1622.99	1248.05	1326.3	951.109	843.308	629.731	936.579	755.931	975.354	639.567	588.636	648.224	758.274	765.353
5033403F01Rik	4.91886	2.26738	8.29573	5.26276	0	1.20071	0	0	5.75651	30.0464	6.19386	7.42335	1.65264	1.41461	1.79996	0.971546	2.51886	1.69342	0	3.63019	5.17367	5.8193	2.94059	2.86881	2.08557	8.41535	11.9588	2.8635	0	2.11424
5033403H07Rik	1.22971	0	0	0.751823	0	0.600355	0	0	2.55845	0	0	1.39188	0	0	0	0.971546	0	2.96349	0	1.81509	0	0	0.490099	0.717202	0.695191	4.48819	0	2.50556	1.56749	0.26428
5033404E19Rik	0	0	0	0	0	0	0	0	0	0	0	0	0	0	0	0	0	0	0	0	0	0	0	0	0	0	3.98625	0	0	0
5033406O09Rik	4.09905	3.17433	4.74042	4.51094	2.07488	0	0	8.63731	3.83767	7.51159	6.19386	4.17564	1.65264	5.65846	4.49989	41.4526	47.0187	29.6349	24.1145	3.63019	10.3473	8.72895	16.6634	5.02041	6.95191	8.97637	17.2738	6.44287	11.7562	10.0426
5033417F24Rik	20.0853	17.6856	24.8872	29.3211	26.9734	19.8117	0	4.31865	19.828	0	18.5816	22.2701	13.2211	15.5608	16.1996	7.44852	7.55658	9.73718	1.85497	5.44528	3.44911	10.3916	12.2525	10.0408	11.8183	3.36614	11.9588	7.15874	9.79682	9.24978
5033421B08Rik	6.14857	7.25562	4.74042	5.26276	8.29952	13.2078	10.3937	0	6.39612	0	0	12.9909	8.2632	9.9023	7.19982	7.44852	5.03772	5.50362	5.5649	9.07547	3.44911	3.74098	3.92079	5.73762	9.03749	7.85433	17.2738	7.87461	8.6212	5.02131
5033426O07Rik	0.819809	0	2.37021	0	2.07488	4.80284	0	0	2.55845	0	12.3877	0	0	4.24384	0	0	0	0	9.27483	0	0	0.415664	0.980197	0	0.695191	1.12205	29.2325	0	0.391873	0.26428
5033428I22Rik	0	0	0	0	0	0	0	0	0	0	0	0	0	0	0	0	0	0	0	0	0	0	0	0	0	0	0	0	0	0
5033430I15Rik	22.5448	22.2203	24.8872	25.562	12.4493	18.0106	20.7875	17.2746	26.8637	37.5579	18.5816	16.2386	8.2632	19.8046	20.6995	20.0786	20.1509	10.1605	14.8397	9.07547	20.6947	12.8856	16.1733	17.2129	12.5134	15.7087	10.63	9.30636	14.1074	18.7638
5330411J11Rik	0	0	0	0	0	0	0	0	0	0	0	0	0	0	0	0	0	0	0	0	0	1.24699	0	0	0	0	7.9725	0	0	0
5330413P13Rik	0	0.453476	0	0	0	0	0	0	0	0	0	0.46396	0	0	2.69993	0.971546	0.83962	0.423356	0	0	0	0.415664	0	0	0	0	9.30125	0	0	0
5330416C01Rik	1.63962	1.36043	9.48083	5.26276	4.14976	10.206	0	8.63731	2.55845	7.51159	0	6.03147	4.95792	8.48769	6.29985	0.971546	0	2.11678	0	16.3358	0	3.74098	2.94059	6.45482	5.56153	6.17126	13.2875	7.15874	3.91873	1.05712
5330417C22Rik	4.09905	9.523	3.55531	5.26276	6.22464	15.0089	10.3937	17.2746	15.3507	7.51159	0	11.135	14.8738	8.48769	17.9996	19.4309	10.9151	18.2043	16.6947	38.117	31.042	17.4579	16.6634	7.17202	19.4654	23.002	37.205	19.6865	25.4717	32.5064
5330432E05Rik	4.09905	1.36043	1.1851	0	0	0	0	0	3.83767	0	0	0.927919	1.65264	2.82923	3.59991	0	0	0.423356	0	0	0	0.415664	0	3.58601	0	0	17.2738	0	0.783746	0
5330434G04Rik	0	0	0	0	2.07488	0	0	0	0	0	0	0	1.65264	0	0	0	0	0	0	0	0	0	0	0	0	0.561023	11.9588	0	0	0
5330439A09Rik	0	0.453476	0	0	2.07488	0.600355	0	0	0	0	0	0.927919	1.65264	0	0	2.59079	1.67924	2.54013	0	0	3.44911	0.415664	1.4703	0.717202	0	0	3.98625	0.357937	0.391873	1.84996
5330439B14Rik	0.409905	0.453476	0	0.751823	0	0	0	0	0	0	0	0	0	1.41461	0.899978	0	0	0.423356	0	0	0	0	0	1.4344	1.39038	0	6.64375	0.357937	0.391873	0.26428
5430401F13Rik	0	0	0	0	0	0	0	0	0	0	0	0	0	0	0	0	0	0	0	0	0	0	0	0	0	0	5.315	0	0	0
5430401H09Rik	0.409905	0	0	0.751823	0	0	0	0	0	0	0	2.78376	0	0	1.79996	0	0	0	0	0	0	1.66266	0.490099	0.717202	0	0.561023	19.9313	0.357937	0.391873	0.792839
5430402E10Rik	0	0	0	0	0	0	0	0	0	0	0	0	0	0	0	0	0	0	0	0	0	0	0	0	0	0	0	0	0	0
5430402O13Rik	8.608	9.06953	11.851	21.0511	16.599	14.4085	20.7875	8.63731	8.31496	0	12.3877	9.74315	9.91584	7.07307	11.6997	1.29539	5.87734	8.46711	1.85497	5.44528	5.17367	6.23496	5.88118	10.758	6.95191	12.3425	11.9588	7.15874	6.26997	8.19266
5430403N17Rik	0.409905	0	0	0	0	0	0	0	0	0	0	0	0	0	0	0	0	0	0	0	0	0	0	0	0	0	6.64375	0.357937	0	0.26428
5430405H02Rik	13.1169	15.4182	8.29573	12.781	10.3744	13.8082	0	4.31865	11.513	7.51159	0	16.7025	9.91584	14.1461	16.1996	11.9824	15.9528	9.73718	22.2596	7.26037	10.3473	10.8073	12.7426	7.17202	9.73268	4.48819	3.98625	6.8008	10.5806	11.0997
5430416N02Rik	6.96838	14.9647	13.0361	10.5255	6.22464	10.206	0	21.5933	13.4319	0	37.1631	16.2386	23.137	22.6338	15.2996	22.6694	33.5848	24.1313	83.4734	12.7057	22.4192	20.7832	22.0544	11.4752	13.9038	13.4646	21.26	22.908	25.0799	33.8278
5430416O09Rik	20.4952	30.8364	27.2574	27.8175	33.1981	22.2131	31.1812	30.2306	34.5391	67.6043	18.5816	32.9411	38.0107	26.8777	34.1992	27.2033	22.6697	26.2481	27.8245	27.2264	37.9402	40.3194	24.995	22.9505	29.8932	33.6614	59.7938	34.7199	20.3774	32.7707
5430419D17Rik	0	0	1.1851	0	0	0	0	0	0	0	0	0.46396	0	0	0	0	0	0.423356	0	0	0	0	0	0	0	0	14.6163	0.715874	0	1.3214
5430421F17Rik	0.819809	0	2.37021	0.751823	0	0	0	0	0	0	0	0	0	0	0	0	0.83962	0.423356	1.85497	0	0	1.66266	0.490099	0	1.39038	1.68307	14.6163	0.715874	0.783746	1.05712
5430425K12Rik	0	0.453476	0	0	2.07488	0	0	0	0.639612	0	0	0	0	0	0.899978	0.971546	4.1981	1.27007	1.85497	0	0	0	1.4703	0	0.695191	0	13.2875	0.715874	1.56749	1.05712
5430427M07Rik	1.22971	0.906953	4.74042	0	0	0.600355	0	0	0.639612	0	0	1.39188	1.65264	0	0.899978	1.29539	0	0	3.70993	0	1.72456	0.415664	0.490099	0	0	2.24409	2.6575	0.357937	0.783746	0
5430427O19Rik	11.8872	4.98824	9.48083	3.75912	20.7488	6.00355	10.3937	12.956	10.2338	7.51159	30.9693	7.42335	1.65264	8.48769	6.29985	7.12467	5.03772	7.6204	11.1298	9.07547	8.62278	9.97594	16.1733	11.4752	6.25672	17.3917	26.575	10.3802	9.79682	10.3069
5430428K19Rik	7.78819	10.8834	24.8872	7.51823	18.6739	15.6092	20.7875	0	26.2241	60.0927	6.19386	41.2924	9.91584	9.9023	16.1996	2.26694	18.4716	9.73718	5.5649	1.81509	12.0719	5.40363	8.82178	4.30321	3.47596	6.17126	17.2738	4.65318	10.5806	5.28559
5430431A17Rik	0	1.81391	8.29573	3.00729	2.07488	0	10.3937	0	5.75651	0	0	1.85584	1.65264	2.82923	1.79996	0.647697	1.67924	3.8102	3.70993	0	1.72456	2.07832	0.980197	2.86881	1.39038	1.12205	6.64375	1.43175	2.74311	1.3214
5430434I15Rik	0	0	0	0	0	0	0	0	0	0	0	0.46396	0	0	0	0.323849	0	0	0	0	0	1.24699	0	0	0	0	1.32875	0	0.783746	0.26428
5430435K18Rik	0	0.453476	0	0	0	0	0	0	0	0	0	0	0	1.41461	0	0.323849	0	0.423356	0	0	1.72456	0	0.490099	0	0.695191	0	9.30125	0.357937	0	0.26428
5430437J10Rik	4.09905	0.906953	3.55531	0.751823	0	0.600355	0	4.31865	3.83767	0	0	3.71168	1.65264	5.65846	3.59991	0.647697	1.67924	0.846711	1.85497	0	0	1.66266	3.92079	5.02041	2.08557	0.561023	7.9725	2.8635	2.74311	1.05712
5430440P10Rik	0	0.906953	1.1851	0	0	0	0	0	0	7.51159	0	0	0	0	0	0	1.67924	0.423356	0	1.81509	0	0.415664	0.490099	0	0	0.561023	9.30125	0.357937	0	0
5530400C23Rik	0	0	0	0	0	0	0	0	0	0	0	0.46396	0	0	0	0	0	0	0	0	0	0	0	0	0	0	0	0	0	0
5530401A14Rik	0	0	0	0	0	0	0	0	0.639612	0	0	0	0	0	0	0	0	0	0	0	0	0	0	0	0	0	9.30125	0.357937	0	0
5530601H04Rik	46.3192	55.3241	72.2914	56.3868	74.6957	55.2326	83.1499	82.0544	60.7632	60.0927	74.3263	64.4904	61.1477	63.6577	63.8984	27.851	24.349	37.6787	46.3741	50.8226	65.5331	50.2954	44.1089	36.5773	36.15	40.3937	104.971	54.0485	39.5792	51.2702
5730403I07Rik	20.9051	14.5112	15.4064	14.2846	8.29952	9.00532	10.3937	21.5933	17.9091	22.5348	12.3877	16.7025	13.2211	9.9023	13.4997	2.91464	2.51886	2.11678	0	7.26037	1.72456	4.5723	5.88118	11.4752	9.03749	8.41535	10.63	3.22143	2.35124	0.528559
5730405O15Rik	19.6754	24.0342	29.6276	28.5693	22.8237	24.0142	41.575	25.9119	21.7468	22.5348	30.9693	28.3015	21.4843	36.78	25.1994	20.0786	11.7547	22.4379	14.8397	10.8906	24.1438	24.9398	19.1138	31.5569	29.8932	23.563	23.9175	23.9818	31.3498	21.1424
5730408K05Rik	11.8872	4.08129	11.851	12.781	26.9734	10.206	0	25.9119	13.4319	15.0232	6.19386	8.35127	18.179	25.4631	8.0998	23.9648	54.5753	38.9487	50.0841	21.7811	17.2456	31.5905	34.797	17.9301	23.6365	5.04921	21.26	15.7492	30.5661	24.578
5730409E04Rik	77.472	68.9284	59.2552	60.1459	85.0701	97.2575	124.725	120.922	76.7535	67.6043	61.9386	79.3371	148.738	86.2915	115.197	71.5706	64.6508	64.3501	55.649	107.091	98.2997	73.9882	91.6485	89.6503	83.423	67.8838	106.3	71.9453	85.8202	79.2839
5730409K12Rik	20.4952	27.2086	63.9956	16.5401	37.3478	25.8153	31.1812	21.5933	63.3216	45.0695	43.357	74.6975	34.7054	29.7069	21.5995	6.80082	10.0754	16.9342	7.41986	23.5962	10.3473	19.5362	17.6436	27.2537	22.9413	19.6358	17.2738	16.823	14.1074	12.1569
5730412P04Rik	0	0.453476	0	0	0	0	0	0	0.639612	0	0	0.927919	0	0	0	0	0	0	0	0	0	0	0	0	0	0	13.2875	0.357937	0	0
5730416F02Rik	0.409905	0.453476	2.37021	0.751823	0	0.600355	0	0	0	0	0	0.46396	1.65264	2.82923	0	0	0	0.423356	0	0	0	0.415664	0.490099	2.15161	0	0	0	0.357937	0	0.528559
5730420D15Rik	1.63962	1.36043	3.55531	6.76641	51.872	26.4156	20.7875	47.5052	7.67535	7.51159	0	8.81523	33.0528	46.6823	23.3994	0.647697	1.67924	3.8102	1.85497	5.44528	5.17367	12.4699	1.96039	7.17202	4.86634	4.48819	7.9725	4.65318	18.0262	8.9855
5730422E09Rik	1.63962	2.72086	8.29573	3.00729	2.07488	1.80106	0	0	5.75651	7.51159	0	3.24772	0	1.41461	0.899978	2.59079	1.67924	1.27007	7.41986	0	0	2.49398	0.490099	4.30321	3.47596	2.80512	2.6575	1.78968	3.13498	2.6428
5730435O14Rik	1.63962	0.906953	2.37021	5.26276	6.22464	2.40142	0	0	5.1169	7.51159	18.5816	1.85584	6.61056	0	3.59991	0.647697	0.83962	1.69342	1.85497	0	0	0.831328	1.96039	2.15161	0.695191	2.80512	5.315	0.715874	1.95936	0
5730455P16Rik	552.142	510.614	476.412	596.948	441.95	515.104	758.743	578.7	460.521	428.161	452.152	475.095	586.687	523.407	526.487	328.706	290.509	365.779	204.046	321.272	348.36	378.254	292.589	350.712	250.964	371.397	421.214	353.642	336.227	288.065
5730460C07Rik	0.409905	0.453476	0	0	0	1.80106	0	0	0	7.51159	0	0	0	4.24384	0.899978	0	0	0	1.85497	0	0	1.66266	0	1.4344	0	0	13.2875	0.715874	0.391873	0.26428
5730480H06Rik	14.3467	15.4182	22.517	19.5474	26.9734	14.4085	10.3937	8.63731	22.3864	15.0232	12.3877	17.1665	11.5685	18.39	14.3996	13.6016	16.7924	18.2043	7.41986	12.7057	17.2456	10.3916	10.2921	15.0612	4.86634	17.3917	18.6025	10.0222	14.1074	15.0639
5730488B01Rik	0	0	0	0	0	0	0	0	0	0	0	0.46396	0	0	0	0	0	0	0	0	0	0	0	0	0	0	2.6575	0	0.391873	0
5730507C01Rik	1.63962	1.81391	0	0.751823	4.14976	6.00355	0	0	2.55845	0	0	3.24772	6.61056	1.41461	5.39987	4.85773	0.83962	2.11678	1.85497	0	8.62278	3.32531	3.43069	2.86881	0.695191	6.73228	5.315	4.29524	6.26997	3.69991
5730508B09Rik	61.4857	63.0332	58.0701	57.1386	47.7222	48.0284	93.5436	56.1425	39.0163	30.0464	37.1631	57.531	89.2426	60.8284	61.1985	59.5882	65.4904	74.5106	120.573	58.083	75.8805	92.6931	61.7524	48.0525	43.1019	88.6417	87.6975	94.1374	68.5778	76.9053
5730522E02Rik	2.45943	0.906953	1.1851	0.751823	2.07488	0.600355	0	0	1.91884	0	6.19386	2.3198	0	1.41461	0	0	0	0.423356	0	0	0	0.415664	1.4703	0.717202	0	1.12205	1.32875	0	1.56749	0.792839
5730559C18Rik	66.4045	71.1958	103.104	54.1313	60.1715	58.8348	20.7875	116.604	89.5457	105.162	49.5509	83.5127	62.8003	90.5353	57.5986	261.022	286.31	191.78	482.291	165.174	169.006	122.205	171.535	81.761	183.531	95.374	128.889	82.3255	200.639	202.174
5730596B20Rik	22.9547	41.2663	47.4042	22.5547	62.2464	32.4192	20.7875	47.5052	55.0066	75.1159	0	85.8325	36.3581	33.9508	40.499	10.0393	24.349	14.3941	9.27483	9.07547	18.9701	11.6386	23.5247	24.3849	27.8077	26.3681	13.2875	16.823	25.4717	17.4424
5830403F22Rik	18.8556	15.8717	16.5915	15.0365	24.8986	12.6075	0	4.31865	18.5488	7.51159	18.5816	26.4457	9.91584	14.1461	17.0996	35.2995	34.4244	41.9122	25.9695	9.07547	13.7964	12.0543	33.3267	12.9096	16.6846	18.5138	73.0813	10.0222	22.7286	20.3495
5830411N06Rik	8.608	4.98824	1.1851	4.51094	2.07488	1.80106	0	0	7.03573	0	6.19386	6.03147	0	4.24384	0.899978	5.18158	6.71696	5.50362	0	0	0	0	5.39109	3.58601	0.695191	5.04921	19.9313	0.357937	1.17562	0.26428
5830416I19Rik	0	0	0	0	0	0	0	0	0	0	0	0	0	0	0	0	0.83962	0	0	0	0	0.415664	0	0	0	0.561023	27.9038	0.357937	0	0
5830417I10Rik	140.597	145.566	209.763	157.131	186.739	159.094	155.906	129.56	182.929	142.72	123.877	189.296	173.527	157.022	163.796	150.913	127.622	144.788	142.832	139.762	172.456	145.898	141.639	154.198	107.755	135.207	120.916	137.09	135.588	152.225
5830418P13Rik	0	0	0	0	0	0.600355	0	0	0	0	0	0.927919	0	1.41461	0.899978	0	0	0	0	0	0	0.415664	0.490099	0.717202	1.39038	0	11.9588	0	0	0.26428
5830428M24Rik	1.22971	0.453476	0	0.751823	2.07488	1.80106	0	4.31865	1.91884	0	0	2.78376	3.30528	5.65846	0	0.323849	5.87734	1.27007	5.5649	1.81509	0	1.24699	3.43069	1.4344	0	0	5.315	0	0	0.528559
5830432E09Rik	3.27924	5.44172	3.55531	2.25547	0	1.80106	0	0	2.55845	0	12.3877	6.03147	3.30528	2.82923	4.49989	3.23849	0.83962	3.8102	1.85497	1.81509	1.72456	2.07832	2.45049	1.4344	2.08557	1.12205	17.2738	1.78968	5.09435	2.6428
5830444B04Rik	12.707	3.17433	8.29573	16.5401	18.6739	4.20248	10.3937	12.956	21.1072	37.5579	0	25.0538	23.137	9.9023	18.8995	3.56234	3.35848	5.92698	1.85497	1.81509	12.0719	7.48195	7.84158	12.1924	11.8183	7.85433	21.26	2.50556	8.6212	7.66411
5830454E08Rik	14.7566	11.3369	8.29573	18.0438	6.22464	18.611	20.7875	4.31865	7.03573	15.0232	6.19386	8.35127	9.91584	28.2923	10.7997	8.74391	9.23582	13.5474	3.70993	7.26037	5.17367	8.31328	15.6832	10.758	8.3423	6.73228	7.9725	7.15874	7.44559	7.66411
5830473C10Rik	14.7566	14.9647	18.9617	14.2846	16.599	16.8099	10.3937	25.9119	17.9091	15.0232	37.1631	24.5899	16.5264	32.5361	11.6997	1.94309	0.83962	0	0	3.63019	3.44911	4.5723	5.39109	10.0408	2.78077	4.48819	27.9038	7.15874	3.52686	2.37852
5930403L14Rik	307.019	346.456	322.348	293.963	375.553	523.509	498.899	440.503	389.524	405.626	291.111	401.789	385.065	471.067	391.49	64.4459	70.5281	66.8902	103.878	232.332	169.006	202.428	111.252	161.37	127.915	107.155	148.82	140.669	206.125	164.91
5930403N24Rik	2.04952	0	1.1851	0	0	0.600355	0	0	0.639612	0	6.19386	0.46396	0	0	0.899978	0.323849	0	0.423356	0	0	0	0.415664	0	1.4344	0	0	7.9725	0.357937	0	0.528559
5930412G12Rik	0.409905	0	0	0.751823	0	1.20071	20.7875	4.31865	0.639612	0	0	0.46396	1.65264	2.82923	0.899978	0	0	0.846711	0	1.81509	0	0	0.490099	0.717202	1.39038	0	7.9725	0.715874	0.391873	0.26428
5930430L01Rik	93.4583	84.8001	127.991	88.7152	180.515	115.868	114.331	142.516	157.984	225.348	117.683	180.48	132.211	134.388	141.297	78.0475	136.018	107.109	83.4734	56.2679	160.384	91.0304	84.7871	77.4578	70.2143	94.8129	61.1225	61.2072	78.3746	87.4765
5930438M14Rik	0	0	0	0	0	0	0	0	0	0	0	0.46396	1.65264	0	0	0.647697	0	0.846711	0	0	0	0	0.490099	0	1.39038	0.561023	7.9725	0	0.783746	0.528559
6030407O03Rik	0	2.26738	4.74042	0.751823	0	1.80106	0	12.956	2.55845	7.51159	0	1.85584	3.30528	4.24384	0	0	0.83962	1.69342	1.85497	0	1.72456	0.415664	0.490099	0.717202	0.695191	2.24409	1.32875	0.715874	2.35124	0.528559
6030408B16Rik	0	0.906953	2.37021	0	0	0	0	0	0	0	0	0.46396	1.65264	0	0.899978	4.53388	5.87734	1.69342	14.8397	9.07547	0	5.8193	1.4703	1.4344	4.17115	0.561023	11.9588	6.44287	7.05371	9.24978
6030419C18Rik	6.14857	9.523	8.29573	7.51823	29.0483	24.0142	10.3937	21.5933	4.47729	7.51159	24.7754	11.135	18.179	28.2923	24.2994	23.9648	24.349	11.0072	31.5344	34.4868	17.2456	20.3675	19.1138	12.9096	20.8557	12.9035	17.2738	18.2548	30.5661	22.9923
6030426L16Rik	2.86933	2.26738	5.92552	0	0	1.20071	0	0	0.639612	7.51159	0	0.927919	9.91584	1.41461	1.79996	0.971546	3.35848	2.11678	7.41986	3.63019	8.62278	5.40363	0	3.58601	0	1.12205	25.2463	2.50556	2.35124	3.17135
6030440G07Rik	0	0	0	0	0	0.600355	0	0	0.639612	0	0	0	1.65264	0	0	0	0	0	0	0	0	0	0	0	0	0	9.30125	0	0	0
6030443J06Rik	12.707	19.4995	24.8872	15.0365	18.6739	17.4103	0	12.956	27.5033	30.0464	18.5816	27.8376	9.91584	19.8046	15.2996	18.4594	13.4339	24.1313	5.5649	9.07547	15.521	12.8856	28.4257	17.2129	10.4279	10.6594	31.89	11.454	17.2424	20.0852
6030458C11Rik	317.676	292.039	306.942	348.094	234.461	288.771	228.662	250.482	303.816	345.533	204.397	331.267	259.464	298.484	270.893	390.885	401.338	469.078	280.1	339.422	356.983	302.603	321.015	264.648	296.847	295.098	271.065	295.298	280.973	303.657
6030466F02Rik	0	0	0	0	0	0	0	0	0.639612	0	0	0.927919	1.65264	0	0	0	0	0	0	0	0	0	0	0	0	0	7.9725	0	0	0
6030468B19Rik	1.22971	0	1.1851	0	0	1.80106	0	0	0	0	0	0	0	0	0	0.323849	0	0.423356	0	0	0	1.24699	0.490099	1.4344	0	0	1.32875	0.357937	0.783746	1.05712
6030469F06Rik	0	0	0	0	0	0	0	0	0	0	0	0	0	0	2.69993	0	0	0	0	0	1.72456	0	0	0	0	0.561023	5.315	0	0	0
6030471H07Rik	0.409905	0	0	0	0	0	0	0	0	0	0	0	0	0	0	0	0	0	0	0	0	0	0	0	0	0	2.6575	0	0	0
6030498E09Rik	0	0	0	0	0	0	0	0	0	0	0	0	0	0	0	0	0	0	0	0	0	0	0.490099	0	0	0	6.64375	0	0.391873	0.26428
6230400D17Rik	9.0179	8.16257	13.0361	1.50365	6.22464	7.20426	0	4.31865	6.39612	0	6.19386	13.9188	1.65264	7.07307	5.39987	5.18158	7.55658	3.38685	5.5649	3.63019	8.62278	2.90965	6.37128	7.17202	6.95191	3.92716	3.98625	4.29524	8.6212	7.13555
6330403K07Rik	1.22971	1.36043	0	3.00729	2.07488	0.600355	0	12.956	3.19806	0	0	2.78376	1.65264	5.65846	7.19982	1.61924	3.35848	1.27007	0	1.81509	0	1.24699	4.90099	2.15161	0.695191	2.80512	6.64375	1.43175	2.35124	1.05712
6330407A03Rik	9.83771	4.08129	5.92552	7.51823	18.6739	7.80461	0	8.63731	13.4319	37.5579	18.5816	14.3827	6.61056	1.41461	6.29985	8.09622	6.71696	11.4306	20.4046	7.26037	8.62278	3.74098	9.80197	5.73762	6.95191	4.48819	30.5613	3.93731	4.70248	6.60699
6330408A02Rik	58.2065	59.4054	69.9212	36.0875	51.872	76.2451	103.937	34.5492	80.5911	82.6275	99.1017	64.9543	61.1477	63.6577	47.6988	89.0584	74.7262	71.1238	66.7787	105.275	93.126	52.7893	73.5148	58.0934	66.7384	65.6397	61.1225	36.8675	48.2004	56.0273
6330409D20Rik	6.14857	7.7091	10.6659	8.27006	6.22464	7.20426	10.3937	0	9.59418	0	0	13.9188	6.61056	9.9023	4.49989	4.21003	7.55658	7.6204	14.8397	3.63019	20.6947	4.5723	5.88118	2.86881	4.17115	7.2933	11.9588	3.22143	7.44559	6.07843
6330410L21Rik	55.3371	46.2546	63.9956	38.343	89.2199	74.444	10.3937	51.8238	70.3573	82.6275	49.5509	97.4315	52.8845	86.2915	63.8984	1.29539	6.71696	1.27007	3.70993	19.966	5.17367	9.97594	1.4703	22.2333	8.3423	17.9527	23.9175	7.51668	6.26997	1.58568
6330415B21Rik	3.27924	1.81391	4.74042	3.00729	0	1.20071	0	4.31865	5.1169	0	18.5816	6.03147	1.65264	0	0	0.323849	0	0	0	0	0	0.415664	0	2.15161	0	0.561023	9.30125	0.357937	0	0
6330415G19Rik	12.2971	6.34867	8.29573	12.0292	10.3744	8.40497	0	12.956	8.31496	15.0232	0	9.27919	9.91584	8.48769	8.0998	10.0393	10.9151	10.1605	0	5.44528	1.72456	5.40363	12.7426	9.32363	9.03749	6.17126	9.30125	3.93731	9.40495	8.9855
6330416G13Rik	175.849	187.739	157.619	160.138	139.017	114.067	103.937	99.329	129.202	105.162	142.459	137.332	97.5058	118.828	133.197	192.042	178.839	162.569	66.7787	143.392	113.821	99.7594	130.856	107.58	154.332	116.693	67.7663	89.1263	105.414	85.6266
6330418K02Rik	6.14857	5.44172	5.92552	6.76641	2.07488	3.60213	0	0	1.27922	0	24.7754	5.10356	1.65264	2.82923	3.59991	7.44852	5.03772	8.46711	1.85497	7.26037	3.44911	2.90965	8.33168	11.4752	12.5134	8.41535	11.9588	3.57937	9.79682	7.39983
6330420H09Rik	0	0	0	0	0	0	0	0	0	0	0	0	0	0	0	0	0	0	0	0	0	0	0	0	0	0	2.6575	0	0	0
6330549D23Rik	17.216	11.7904	11.851	15.0365	10.3744	13.8082	31.1812	4.31865	21.1072	30.0464	24.7754	13.4548	6.61056	11.3169	15.2996	12.9539	17.632	18.6277	20.4046	1.81509	20.6947	12.0543	20.5841	10.758	11.1231	11.2205	22.5888	8.94842	9.40495	15.5925
6430411K18Rik	0	0	0	0	0	0	0	0	0	0	0	0	0	0	0	0	0	0	0	0	0	0	0	0	0	0	0	0	0	0
6430503K07Rik	0	0	0	0	0	0	0	0	0	0	0	0	0	0	0	0	0	0	0	0	0	0	0	0	0	0	5.315	0.357937	0	0
6430531B16Rik	0.819809	0	0	0	4.14976	0	10.3937	0	0.639612	0	0	0	0	0	1.79996	1.61924	3.35848	1.27007	0	0	0	0.415664	1.96039	2.15161	1.39038	0.561023	7.9725	1.07381	0.391873	1.84996
6430548M08Rik	165.601	203.157	201.468	176.678	174.29	230.536	145.512	371.404	209.153	202.813	167.234	247.29	254.507	250.387	492.288	425.213	293.027	260.364	409.947	426.547	322.492	328.375	280.336	242.414	267.649	198.602	257.778	271.674	317.809	356.249
6430550D23Rik	19.6754	30.8364	22.517	27.8175	43.5725	16.8099	0	8.63731	31.341	15.0232	18.5816	39.4366	29.7475	28.2923	33.2992	10.0393	8.3962	9.31383	7.41986	12.7057	6.89822	8.31328	11.7624	25.8193	13.9038	14.0256	17.2738	11.454	11.7562	10.5712
6430553K19Rik	0	0	0	0	0	0	0	0	0	0	0	0.46396	0	0	0	0	0	0	0	0	0	0.415664	0.490099	0.717202	0	0.561023	3.98625	1.07381	2.74311	0.792839
6430562O15Rik	5.73866	2.26738	2.37021	4.51094	2.07488	6.00355	0	4.31865	3.19806	7.51159	0	5.10356	6.61056	0	12.5997	9.06776	10.0754	6.77369	18.5497	12.7057	6.89822	3.32531	7.84158	5.73762	6.25672	5.04921	13.2875	2.8635	10.5806	9.51406
6430571L13Rik	50.0084	53.0567	37.9233	46.6131	68.4711	75.6447	10.3937	77.7358	40.2956	7.51159	37.1631	34.333	36.3581	60.8284	59.3986	15.2209	14.2735	18.6277	7.41986	49.0075	41.3893	58.6086	17.1535	45.9009	34.7596	29.7342	25.2463	33.6461	60.3484	28.5422
6430573F11Rik	47.9588	57.5915	69.9212	50.3722	51.872	70.8419	62.3624	69.0985	56.9255	75.1159	30.9693	63.5625	59.495	69.3161	62.0985	17.164	18.4716	20.7444	20.4046	38.117	43.1139	40.7351	21.5643	35.8601	20.1606	33.1004	47.835	34.004	36.4442	42.0204
6430584L05Rik	0	0.453476	0	0	0	0	0	0	0	0	0	0.927919	0	0	0	0	0	0	0	1.81509	8.62278	0.415664	1.4703	2.15161	0	1.12205	13.2875	1.78968	2.35124	0.792839
6430590A07Rik	5.73866	11.3369	17.7766	8.27006	10.3744	5.40319	0	8.63731	11.513	22.5348	24.7754	13.4548	8.2632	7.07307	10.7997	1.94309	6.71696	1.27007	1.85497	0	3.44911	3.74098	6.86138	9.32363	2.08557	3.36614	3.98625	2.8635	2.74311	3.69991
6430590A10Rik	20.9051	29.0225	84.1424	29.3211	20.7488	12.0071	0	21.5933	35.8183	7.51159	24.7754	40.8284	8.2632	9.9023	12.5997	1.94309	6.71696	3.8102	5.5649	1.81509	8.62278	3.74098	3.43069	12.1924	4.86634	5.61023	6.64375	4.65318	3.13498	1.05712
6430628N08Rik	0	0	0	0	0	0	0	0	0	0	0	0	0	0	0	0.323849	0	0	0	0	0	0.415664	0	0	0	0	1.32875	0	0	0
6430710C18Rik	0	0	0	1.50365	0	0	0	0	0	0	0	0.46396	1.65264	0	0	0	0	0.423356	0	0	0	0.415664	0.490099	0	0	1.12205	9.30125	0	0	0.26428
6530402F18Rik	45.4994	51.6963	29.6276	53.3795	62.2464	58.8348	83.1499	60.4612	65.8801	112.674	68.1324	72.8417	85.9373	74.9746	71.0983	56.6735	39.4621	46.1458	89.0383	68.9736	58.6349	59.44	78.9059	58.8106	62.5672	60.5905	136.861	63.3548	69.3615	54.7059
6530403H02Rik	8.608	9.97648	4.74042	14.2846	14.5242	5.40319	10.3937	8.63731	5.1169	15.0232	0	6.95939	36.3581	11.3169	7.19982	4.21003	0.83962	1.69342	7.41986	5.44528	0	11.6386	4.90099	15.0612	5.56153	3.92716	29.2325	5.72699	7.44559	3.69991
6530411M01Rik	0	0	0	0	0	0	0	0	0.639612	0	0	0	0	0	0	0	0	0	0	0	0	0	0	0	0	0	1.32875	0	0	0
6720432D03Rik	0.409905	0	0	0	0	0	0	0	0	0	0	0	0	0	0	0	0	0	0	0	0	0	0	0	0	0.561023	0	0	0	0
6720468P15Rik	0	0	0	0.751823	2.07488	0	0	0	1.27922	0	0	0	0	0	0	0	0	0	0	0	0	0	0	0	0	0	1.32875	0	0	0.26428
6720483E21Rik	0	0	0	0.751823	0	0	0	0	0	0	0	0	0	0	0.899978	0.323849	0	0	0	0	0	0	0	0	0	0	6.64375	0.357937	0	0
6720489N17Rik	20.0853	12.6973	22.517	36.0875	26.9734	25.8153	51.9687	82.0544	24.3053	22.5348	43.357	24.5899	36.3581	28.2923	26.0994	23.3171	21.8301	21.1678	9.27483	19.966	27.5929	34.0845	33.8168	21.5161	17.3798	28.0512	50.4925	30.0667	25.0799	24.578
6820408C15Rik	13.9368	23.1273	14.2213	8.27006	18.6739	17.4103	20.7875	12.956	19.828	30.0464	6.19386	33.869	16.5264	9.9023	23.3994	14.2493	15.1132	18.2043	9.27483	7.26037	10.3473	22.4459	22.0544	26.5365	13.2086	8.41535	46.5063	11.454	14.1074	14.0068
6820426E19Rik	1.22971	0.906953	0	1.50365	4.14976	0.600355	0	4.31865	1.27922	0	0	1.39188	1.65264	0	1.79996	0.323849	0	0	0	0	1.72456	0	0	0	0	0	7.9725	0	0.783746	0
6820431F20Rik	15.1665	8.16257	20.1468	12.781	16.599	14.4085	20.7875	12.956	16.6299	60.0927	6.19386	23.198	14.8738	14.1461	13.4997	9.71546	9.23582	13.9707	16.6947	9.07547	15.521	10.3916	13.7228	12.9096	13.2086	17.3917	17.2738	13.9595	11.3643	15.3282
7420426K07Rik	0	0	0	0	0	0	0	0	0	0	0	0	0	0	0	0	0	0	0	0	0	0	0	0	0	0	1.32875	0	0	0
7420461P10Rik	0	0	0	0	0	0	0	0	0	0	0	0	0	0	0	0.647697	0	0	0	0	0	0	0	0	0	0	5.315	0.715874	0	0.26428
7420700N18Rik	0	0	0	0	0	0	0	0	0	0	0	0.927919	0	0	0	0	0	0	0	0	0	0	0	0	0	0	3.98625	0.357937	0	0
7420701I03Rik	0	0.453476	0	0	2.07488	0	0	0	0	0	0	0	0	0	0	0	0	0	0	0	0	0	0	0	0	0	1.32875	0	0.391873	0
7530416G11Rik	0	0	1.1851	0	0	0	0	0	0	0	0	0.46396	0	0	0	0	0	0	0	0	0	0	0	0	0	0	5.315	0.715874	0	0
7530428D23Rik	15.1665	9.06953	10.6659	17.2919	0	0.600355	0	0	14.0715	7.51159	0	5.56751	0	0	1.79996	1.29539	1.67924	2.11678	0	0	3.44911	0.415664	2.45049	21.5161	4.86634	6.73228	5.315	0.357937	0	0.528559
7630403G23Rik	0	0	0	0	0	0	0	0	0	0	0	0	0	0	0	0	0	0	0	0	0	0.415664	0	0	0	0	10.63	0	0	0
8030411F24Rik	0	0	0	0	0	0	0	0	0	0	0	0	0	0	0	0	0	0	0	0	0	0	0	0	0	0	5.315	0	0	0
8030423F21Rik	0	0	0	0	0	0	0	0	0	0	0	0.927919	0	0	0	0	0	0.423356	0	0	0	0.415664	0	0.717202	0	0	18.6025	0.357937	0	0.26428
8030423J24Rik	0.409905	0	0	0	0	0	0	0	0	0	0	0	0	0	0.899978	0	0	0	0	0	0	0.831328	0	0	0	0	5.315	1.07381	0	0.26428
8030442B05Rik	0	0.453476	0	0	0	0	0	0	0	0	0	0.46396	0	0	0	0	0	0	1.85497	0	0	0	0.490099	0	0	0	2.6575	0	0.391873	0
8030443G20Rik	0	0	0	0	0	0	0	0	0	0	0	0	0	0	0	0	0	0	0	0	0	0	0	0	0	0	0	0	0	0
8030451A03Rik	0.409905	0	0	0	2.07488	1.20071	0	0	0.639612	0	0	2.3198	1.65264	5.65846	0.899978	8.09622	14.2735	7.6204	20.4046	0	1.72456	0.831328	7.84158	1.4344	2.78077	5.04921	21.26	1.43175	7.83746	7.13555
8030451O07Rik	0.819809	0.906953	0	0	0	1.20071	0	0	1.27922	0	6.19386	1.39188	3.30528	0	2.69993	0.323849	0	0	0	0	0	0	0.980197	0	0	1.68307	6.64375	0.357937	1.17562	0
8030453O22Rik	1.63962	3.62781	4.74042	1.50365	2.07488	4.80284	0	8.63731	7.67535	30.0464	0	7.42335	4.95792	2.82923	3.59991	3.88618	3.35848	2.96349	3.70993	1.81509	0	1.24699	5.39109	5.02041	3.47596	2.24409	21.26	1.43175	2.74311	1.3214
8030455M16Rik	0	0	0	0	0	0	0	0	0	0	0	0	0	0	0	0	0	0	0	0	0	0	0	0	0	0	9.30125	0.357937	0	0.26428
8030462N17Rik	530.417	506.533	521.446	532.291	470.998	449.065	488.506	531.194	500.177	405.626	532.672	504.324	477.613	489.457	429.29	510.709	496.216	569.837	634.398	555.419	479.427	582.345	501.371	458.292	431.019	568.878	637.8	537.263	465.937	479.139
8030474K03Rik	0	0	0	0	0	0	0	0	0	0	0	0	0	1.41461	0	0	0	0	0	0	3.44911	0	0	0	0	0	0	1.07381	0	0
8430408G22Rik	54.5173	37.1851	68.736	76.686	18.6739	55.2326	31.1812	30.2306	21.7468	30.0464	6.19386	25.5178	51.2318	76.3892	49.4988	64.4459	167.924	32.5984	1541.48	134.317	767.427	229.862	37.7376	68.8514	141.819	83.5925	213.929	290.645	139.899	356.777
8430415O14Rik	10.2476	8.16257	17.7766	8.27006	8.29952	15.6092	0	8.63731	14.0715	30.0464	24.7754	32.0132	9.91584	11.3169	9.89976	2.91464	1.67924	5.50362	5.5649	9.07547	13.7964	12.4699	6.86138	16.4956	5.56153	13.4646	27.9038	11.454	9.79682	10.3069
8430419K02Rik	4.50895	4.08129	3.55531	3.75912	2.07488	6.6039	41.575	8.63731	3.83767	0	12.3877	4.17564	4.95792	1.41461	10.7997	0.647697	0	2.11678	0	5.44528	1.72456	4.15664	2.94059	2.86881	0.695191	3.92716	22.5888	2.14762	1.56749	1.58568
8430422H06Rik	0	0	0	0	0	0	0	0	0	0	0	0	0	0	0	0	0	0	0	0	0	0	0	0	0	0	2.6575	0	0	0
8430423G03Rik	0	1.36043	1.1851	3.00729	2.07488	2.40142	0	0	5.1169	0	12.3877	1.85584	1.65264	1.41461	2.69993	3.23849	1.67924	4.23356	3.70993	3.63019	8.62278	4.15664	5.39109	4.30321	0	1.12205	9.30125	3.57937	3.13498	7.92839
8430426J06Rik	8.19809	9.523	10.6659	3.75912	0	1.80106	0	8.63731	8.31496	7.51159	0	2.78376	3.30528	0	0.899978	5.50543	5.03772	4.65691	1.85497	0	15.521	2.90965	5.39109	3.58601	3.47596	5.61023	6.64375	5.36905	3.13498	3.69991
8430429K09Rik	45.4994	37.1851	42.6638	34.5839	58.0967	34.2202	41.575	56.1425	49.8897	105.162	55.7447	43.1482	47.9266	41.0238	48.5988	56.0258	50.3772	56.7297	25.9695	45.3773	77.605	47.3857	45.5792	50.9213	31.9788	75.7381	37.205	42.5945	32.1336	38.5848
8430430B14Rik	0	0.453476	0	0	0	0	0	0	0.639612	0	0	0	0	0	0.899978	0.323849	0	0.423356	0	0	0	0	0	0	0	0	1.32875	0	0	0
8430431K14Rik	12.2971	13.1508	18.9617	21.0511	12.4493	15.0089	10.3937	12.956	21.1072	15.0232	37.1631	29.6934	13.2211	14.1461	7.19982	7.44852	7.55658	6.35034	11.1298	1.81509	3.44911	6.23496	7.35148	5.73762	2.78077	10.0984	13.2875	5.36905	5.09435	6.07843
8430436N08Rik	0	0	0	0	0	0	0	0	0	0	0	0	0	0	0	0	0	0	0	0	0	0.415664	0.490099	0	0	0	0	0	0	0.26428
8430437L04Rik	0	0	0	0	2.07488	0	0	0	0	0	0	0	1.65264	0	0	0	0	0	0	0	0	0	0	0	0	0	5.315	0	0.391873	0
9030025P20Rik	4.50895	4.98824	7.11063	2.25547	6.22464	2.40142	0	0	1.91884	0	6.19386	4.6396	0	5.65846	9.89976	2.91464	4.1981	4.23356	1.85497	5.44528	5.17367	4.5723	1.96039	2.15161	5.56153	5.04921	0	2.50556	1.17562	2.90707
9030204H09Rik	0	0	2.37021	0	0	0	0	0	0	0	0	0	0	0	0	0.323849	0	0	0	0	0	0.831328	0	0	0.695191	0	3.98625	0	0.391873	0
9030404E10Rik	0.409905	0.453476	0	0	2.07488	0.600355	0	0	0	7.51159	0	0	0	0	0.899978	0.647697	0	0.423356	0	0	0	0	0	0	2.08557	0.561023	3.98625	0	1.17562	0.528559
9030612E09Rik	0	0	0	0	0	0	0	0	0	0	0	0.46396	1.65264	0	0	0	0	0	0	0	0	0.415664	0.490099	0	1.39038	0.561023	6.64375	0	0.783746	0
9030616G12Rik	0	0	0	0	0	0	0	0	0	0	0	0	1.65264	0	0	0	0	0.423356	0	0	0	1.24699	0	0	0	0.561023	3.98625	0	0	0.26428
9030617O03Rik	2020.42	2291.42	2245.77	1878.05	1570.68	1741.63	1559.06	1265.37	2212.42	1847.85	1920.1	1978.32	1459.28	1393.4	1362.57	1067.73	647.347	1126.55	243	1352.24	750.182	1207.09	1413.93	2417.69	1905.52	2371.45	681.649	1461.81	1127.42	716.462
9030619P08Rik	120.102	135.589	135.102	202.992	607.94	773.857	342.993	591.656	90.8249	22.5348	123.877	78.4092	616.435	587.065	566.086	14.5732	11.7547	10.1605	33.3894	130.687	74.1559	180.814	8.82178	48.0525	21.5509	32.5394	87.6975	44.7421	151.655	43.0776
9030622O22Rik	0.409905	0	0	0.751823	0	0	0	0	1.91884	0	0	0.46396	0	1.41461	0	0.323849	1.67924	0	0	0	1.72456	0.831328	0	0	0	0	55.8075	1.07381	1.17562	0
9030624G23Rik	0.409905	1.36043	3.55531	0	0	0	0	8.63731	1.91884	0	0	0.927919	1.65264	0	2.69993	1.29539	0	0.423356	0	1.81509	0	0.415664	0.490099	0	0.695191	1.68307	2.6575	1.07381	0.783746	0.26428
9030624J02Rik	860.8	973.614	847.35	993.159	809.203	961.768	727.562	842.138	812.307	691.066	668.937	865.285	861.025	845.94	972.876	1282.76	1096.54	1085.06	847.719	867.615	1050.25	736.972	961.084	929.494	1037.92	779.261	783.963	892.337	878.187	936.342
9030625G05Rik	8.608	3.17433	10.6659	5.26276	6.22464	3.00177	20.7875	0	6.39612	15.0232	6.19386	7.88731	9.91584	0	2.69993	2.91464	1.67924	2.54013	11.1298	3.63019	1.72456	2.49398	4.90099	12.1924	4.86634	2.80512	22.5888	9.30636	1.56749	3.96419
9130001E16Rik	4.50895	3.17433	2.37021	2.25547	2.07488	1.20071	0	0	1.91884	0	0	2.78376	0	0	3.59991	0.647697	0	0.846711	9.27483	3.63019	1.72456	0.831328	0	0	0	3.36614	9.30125	1.43175	0	1.3214
9130008F23Rik	23.7745	34.0107	34.368	29.3211	31.1232	32.4192	20.7875	47.5052	35.8183	37.5579	6.19386	31.0853	36.3581	41.0238	29.6993	36.9188	58.7734	57.5764	174.367	39.9321	48.2876	37.4098	41.6584	43.0321	46.5778	39.8327	96.9988	41.5207	41.5385	46.5132
9130011E15Rik	228.727	196.355	227.54	159.387	192.964	240.742	166.3	133.878	210.432	225.348	142.459	219.453	236.328	226.338	174.596	233.819	233.414	229.459	237.436	250.483	198.324	258.959	234.267	222.333	246.793	288.366	271.065	226.216	233.164	241.023
9130015A21Rik	0	0	0	0	0	0	0	0	0	0	0	1.39188	0	0	0	0	0.83962	0.423356	0	0	0	0	0.980197	0	0.695191	0	10.63	0	0	0
9130015L21Rik	0	0	0	0	0	0	0	0	0	0	0	0	0	0	0	0	0	0	0	0	0	0.415664	0.490099	0	0.695191	0	1.32875	0	0	0
9130019O22Rik	25.4141	43.0803	39.1084	31.5766	41.4976	42.6252	20.7875	17.2746	38.3767	30.0464	30.9693	35.2609	41.316	35.3654	35.0991	36.5949	35.264	28.3648	33.3894	34.4868	22.4192	24.5242	34.3069	42.3149	41.0163	29.7342	29.2325	32.2143	33.3092	40.1705
9130019P16Rik	9.83771	9.97648	15.4064	4.51094	16.599	9.00532	10.3937	4.31865	23.026	7.51159	18.5816	22.2701	4.95792	7.07307	8.99978	7.77237	5.87734	5.50362	5.5649	3.63019	13.7964	4.5723	10.2921	6.45482	13.9038	8.97637	23.9175	6.44287	4.3106	7.66411
9130023H24Rik	156.993	174.588	194.357	217.277	155.616	163.297	155.906	138.197	176.533	165.255	198.203	183.264	173.527	131.559	152.996	101.365	107.471	135.05	83.4734	166.989	105.198	148.392	148.5	170.694	139.038	193.553	114.273	170.378	139.507	116.019
9130024F11Rik	27.4636	21.7669	34.368	21.0511	39.4227	33.0195	62.3624	43.1865	33.8994	60.0927	80.5201	37.1168	36.3581	45.2677	29.6993	4.21003	7.55658	7.6204	3.70993	18.1509	20.6947	16.6266	3.92079	18.6473	7.64711	8.41535	10.63	7.87461	13.3237	9.77834
9130204L05Rik	0	0	0	0	0	0	0	0	0	0	0	0	0	0	0	0	0	0	0	0	0	0	0	0	0	0	3.98625	0.715874	0	0
9130208D14Rik	6.14857	9.06953	4.74042	6.76641	18.6739	12.6075	10.3937	17.2746	8.31496	0	6.19386	8.81523	9.91584	8.48769	5.39987	5.50543	17.632	6.77369	14.8397	5.44528	12.0719	5.8193	7.84158	14.344	6.95191	6.17126	29.2325	8.23255	6.26997	6.87127
9130209A04Rik	0	0	0	0	0	0	0	0	0	0	0	0	0	0	0	0	0	0	0	0	0	0	0	0	0	0	1.32875	0	0	0
9130221F21Rik	0	0	0	0	0	0	0	0	0	7.51159	0	0	0	0	0	0	0	0	0	0	0	0	0	0	0	0	27.9038	0	0	0.26428
9130221H12Rik	46.7291	43.9872	50.9595	42.1021	58.0967	58.2344	20.7875	77.7358	53.7274	67.6043	37.1631	67.2741	52.8845	46.6823	62.0985	41.4526	43.6603	33.4451	51.939	27.2264	39.6648	51.1267	39.2079	49.4869	26.4173	52.7362	39.8625	40.4469	37.6198	34.8849
9130227L01Rik	0	1.36043	0	0	0	0.600355	0	0	0	0	0	0	0	0	0	0	0	0	0	0	0	0	0	0	0	0	1.32875	0	0.391873	0.26428
9130230L23Rik	4.50895	4.08129	15.4064	3.75912	0	2.40142	0	0	7.67535	22.5348	0	6.95939	0	5.65846	1.79996	5.50543	12.5943	8.04376	0	1.81509	3.44911	3.74098	5.88118	6.45482	9.03749	3.92716	5.315	7.15874	6.26997	7.66411
9130401M01Rik	139.368	109.288	92.4381	113.525	126.568	105.662	72.7562	125.241	85.0684	75.1159	92.9079	96.9676	89.2426	131.559	132.297	257.136	282.952	256.13	200.336	170.619	174.18	153.38	178.886	141.289	228.023	122.303	130.218	181.474	192.41	224.373
9130409I23Rik	0	0.453476	0	0	0	0	0	0	0	0	0	0	0	0	0	0	0	0	0	0	0	4.5723	0.490099	0	1.39038	1.68307	9.30125	9.30636	5.09435	1.05712
9130409J20Rik	3.27924	18.5925	13.0361	7.51823	37.3478	10.8064	51.9687	34.5492	8.31496	30.0464	0	16.2386	41.316	5.65846	5.39987	3.88618	9.23582	1.27007	14.8397	14.5207	8.62278	17.8736	6.86138	17.2129	22.9413	6.73228	23.9175	20.0445	16.0668	8.45694
9230009I02Rik	0	0	0	0	0	0	0	0	0	0	0	0	0	0	0	0	0	0	0	0	0	0	0	0	0	0	2.6575	0	0	0
9230019H11Rik	0.409905	0	0	0	0	0	0	0	0	0	12.3877	0	0	0	0	0	0	0	0	0	0	0	0	0	0	0	6.64375	0.357937	0	0
9230020A06Rik	0.819809	0	0	0	0	0	0	0	0	0	0	0.46396	0	0	0.899978	0	0	0	0	0	0	0	0	0	0	0.561023	19.9313	0.357937	0	0.792839
9230102K24Rik	0	0	0	0	0	0	0	0	0	0	0	0	0	0	0	0	0	0	0	0	0	0	0	0	0	0	6.64375	0	0.391873	0
9230102O04Rik	9.83771	17.6856	14.2213	20.2992	16.599	16.8099	10.3937	4.31865	18.5488	15.0232	12.3877	13.9188	34.7054	11.3169	9.89976	8.74391	5.87734	10.5839	11.1298	10.8906	24.1438	23.2772	6.37128	10.758	11.1231	18.5138	19.9313	17.181	12.1481	10.8355
9230104L09Rik	0.409905	0	0	0	0	0	0	0	0.639612	7.51159	0	0.927919	0	1.41461	1.79996	0	0	0	3.70993	0	1.72456	0.415664	0	0.717202	0	0	6.64375	0.357937	0	0
9230105E05Rik	0	0.453476	0	0	6.22464	2.40142	10.3937	8.63731	0	0	0	0.927919	3.30528	2.82923	6.29985	4.21003	5.87734	4.65691	5.5649	3.63019	5.17367	5.8193	1.4703	3.58601	2.08557	0.561023	18.6025	3.22143	7.44559	6.87127
9230110C19Rik	70.9135	57.5915	61.6254	74.4305	64.3213	76.2451	41.575	51.8238	47.9709	45.0695	61.9386	50.1076	82.632	62.243	81.898	45.9865	31.9056	52.0728	27.8245	45.3773	31.042	40.3194	51.4604	61.6794	58.3961	61.7126	49.1638	52.2588	37.6198	42.8133
9230110F15Rik	0	0	0	0	0	0	0	0	0	0	0	0	0	1.41461	0	0	0	0	0	0	0	0	0	0	0	0	0	0	0	0
9230112D13Rik	0.409905	0.453476	0	0	0	0	0	0	0	0	0	0.46396	0	0	0	0	0	0	0	0	0	0.415664	0	0	0	0	3.98625	0	0	0
9230112J17Rik	7.78819	7.7091	1.1851	6.76641	20.7488	11.4067	0	0	8.31496	15.0232	0	9.74315	9.91584	4.24384	8.99978	3.23849	1.67924	5.08027	0	0	1.72456	3.32531	4.41089	3.58601	6.25672	3.36614	15.945	5.72699	4.3106	4.49275
9230113P08Rik	0	0	0	0	0	0	0	0	0	0	0	0	0	0	0	0	0	0	0	0	0	0.415664	0	0	0	0	3.98625	0	0.391873	0
9230114K14Rik	106.985	83.8931	110.215	112.774	89.2199	81.0479	145.512	107.966	115.77	150.232	136.265	90.4721	49.5792	63.6577	85.4979	66.7128	41.981	88.9047	9.27483	85.3094	96.5751	80.2232	76.9455	93.2363	85.5085	111.644	73.0813	89.4842	61.5241	47.0418
9230116L04Rik	0.819809	1.36043	5.92552	4.51094	0	4.20248	10.3937	0	2.55845	0	0	6.03147	0	1.41461	3.59991	0.971546	0	1.27007	3.70993	1.81509	3.44911	2.49398	1.96039	2.86881	3.47596	5.61023	7.9725	1.78968	2.74311	2.37852
9230116N13Rik	2.86933	2.72086	4.74042	3.00729	6.22464	1.20071	10.3937	0	3.83767	0	0	5.10356	3.30528	4.24384	5.39987	6.15313	6.71696	8.46711	7.41986	1.81509	18.9701	5.8193	6.86138	7.17202	4.17115	5.61023	3.98625	6.08493	4.3106	3.69991
9230117E06Rik	2.04952	2.26738	5.92552	2.25547	4.14976	0	20.7875	0	6.39612	0	6.19386	2.78376	0	0	4.49989	0.647697	0.83962	0.423356	5.5649	0	0	0	0	0.717202	0	2.24409	2.6575	1.07381	1.17562	0.26428
9330020H09Rik	29.5131	33.5572	30.8127	44.3576	45.6474	29.4174	10.3937	34.5492	30.0618	45.0695	30.9693	30.1574	38.0107	36.78	32.3992	20.4025	25.1886	20.7444	12.9848	5.44528	24.1438	25.7712	19.1138	30.1225	18.7702	21.8799	42.52	21.4762	24.688	20.8781
9330102E08Rik	7.78819	8.16257	11.851	3.75912	6.22464	9.00532	10.3937	17.2746	5.1169	7.51159	0	9.27919	9.91584	4.24384	0.899978	8.09622	11.7547	6.77369	20.4046	1.81509	12.0719	7.89762	11.7624	6.45482	8.3423	10.6594	25.2463	5.72699	6.26997	7.39983
9330104G04Rik	5.32876	9.06953	13.0361	8.27006	14.5242	8.40497	20.7875	0	5.1169	0	0	9.74315	8.2632	7.07307	6.29985	5.18158	7.55658	7.6204	3.70993	1.81509	6.89822	7.48195	9.80197	5.73762	7.64711	10.0984	18.6025	8.59049	8.22933	8.45694
9330111N05Rik	0	0.453476	0	2.25547	0	1.20071	0	0	0	0	0	1.85584	1.65264	0	3.59991	0	0.83962	0	0	0	0	0.831328	0	0	0	1.68307	9.30125	0	0.391873	0
9330117O12Rik	0	0	1.1851	0	2.07488	0	10.3937	0	0	0	0	0	0	0	0.899978	0	0	0	0	0	0	0	0.490099	0	0	3.36614	10.63	0.357937	0	0.26428
9330133O14Rik	70.5036	65.3006	85.3275	71.4232	64.3213	81.0479	187.087	64.7798	65.2404	90.1391	92.9079	79.801	49.5792	74.9746	62.0985	45.3388	52.8961	51.6494	55.649	47.1924	72.4314	65.6749	57.3415	59.5278	54.9201	65.6397	86.3688	62.9969	60.7403	55.763
9330136K24Rik	6.96838	6.34867	7.11063	2.25547	6.22464	8.40497	10.3937	4.31865	10.8734	15.0232	18.5816	9.74315	8.2632	7.07307	4.49989	4.21003	2.51886	3.8102	3.70993	7.26037	10.3473	5.8193	8.82178	10.758	4.86634	5.61023	11.9588	6.08493	7.44559	7.66411
9330151L19Rik	36.8914	39.4524	71.1063	48.1167	39.4227	27.6163	31.1812	21.5933	49.2501	30.0464	24.7754	72.8417	23.137	32.5361	46.7989	16.5163	20.9905	25.4013	22.2596	14.5207	17.2456	28.2652	20.5841	27.2537	20.1606	23.002	33.2188	17.8968	21.553	18.4996
9330154J02Rik	0	0	0	0	0	0	0	0	0	0	0	0	0	0	1.79996	0	0	0	0	0	0	0	0	0	0	0	1.32875	0	0.391873	0
9330155M09Rik	1.22971	0.453476	0	0.751823	2.07488	0	0	0	0	0	0	1.39188	0	1.41461	0	0	0	0	0	0	1.72456	0.831328	0	0	0	0.561023	13.2875	0.715874	0.391873	0.26428
9330158H04Rik	0	0	0	0	0	0	0	0	0	0	0	0	0	0	0	0	0	0	0	0	0	0	0	0	0	0	2.6575	0.357937	0.391873	0
9330159F19Rik	3.27924	3.62781	1.1851	0.751823	0	0.600355	10.3937	4.31865	1.91884	0	0	2.3198	0	4.24384	7.19982	0.647697	0	0.423356	5.5649	7.26037	3.44911	5.40363	0.980197	2.15161	1.39038	2.24409	57.1363	3.57937	1.17562	3.96419
9330159M07Rik	9.0179	4.98824	8.29573	8.27006	18.6739	10.8064	0	8.63731	10.2338	0	0	17.1665	8.2632	5.65846	17.0996	5.82928	9.23582	7.6204	1.85497	10.8906	5.17367	8.72895	9.80197	6.45482	8.3423	5.61023	23.9175	5.72699	8.6212	7.66411
9330162012Rik	2.04952	0.453476	3.55531	0.751823	0	1.20071	0	4.31865	5.75651	0	0	2.3198	1.65264	1.41461	2.69993	0.971546	0	0.423356	0	1.81509	1.72456	0.831328	1.4703	0.717202	1.39038	0.561023	1.32875	1.07381	1.95936	2.11424
9330162B11Rik	22.1348	24.0342	68.736	13.5328	35.273	19.8117	0	12.956	54.367	82.6275	30.9693	67.2741	24.7896	25.4631	26.0994	4.53388	12.5943	15.2408	3.70993	9.07547	20.6947	20.7832	21.0742	16.4956	11.8183	31.4173	7.9725	18.9707	11.7562	11.0997
9330175E14Rik	2.04952	0.906953	3.55531	2.25547	8.29952	1.20071	0	0	4.47729	7.51159	0	7.42335	1.65264	1.41461	3.59991	0.971546	1.67924	1.69342	0	0	0	1.24699	4.41089	4.30321	1.39038	0	7.9725	0.357937	1.95936	2.11424
9330175M20Rik	0	0.906953	0	0.751823	0	1.20071	0	0	0	0	0	0	0	0	0	0	0.83962	0	0	1.81509	0	0.415664	0	0	0	0	9.30125	0.715874	0	0
9330178D15Rik	0	0	0	0	0	0	0	0	0	0	0	0	0	0	0	0	0	0	0	0	0	0	0	0	0	0	7.9725	0.715874	0	0
9330179D12Rik	2.04952	0.906953	1.1851	3.75912	8.29952	1.80106	0	8.63731	0	0	6.19386	0.46396	1.65264	2.82923	5.39987	0.647697	2.51886	1.69342	0	5.44528	0	0.415664	1.4703	1.4344	2.78077	1.12205	7.9725	0.357937	1.95936	2.37852
9330182L06Rik	7.37828	2.72086	1.1851	5.26276	2.07488	8.40497	0	25.9119	2.55845	7.51159	0	5.10356	4.95792	1.41461	19.7995	3.23849	5.87734	3.38685	3.70993	9.07547	1.72456	3.32531	3.43069	2.86881	3.47596	3.36614	29.2325	3.57937	5.87809	3.17135
9330182O14Rik	0	0	0	0	0	0	0	0	0	0	0	0.46396	0	0	0	0	0	0	0	0	0	0	0	0	0	0	15.945	0	0	0
9330188P03Rik	0	0.453476	0	2.25547	0	2.40142	0	0	2.55845	0	0	0.46396	0	0	1.79996	5.82928	7.55658	7.19705	3.70993	0	0	2.07832	2.45049	0	2.08557	2.24409	7.9725	0.357937	1.95936	1.58568
9330198I05Rik	5.73866	4.98824	13.0361	9.02188	6.22464	2.40142	10.3937	8.63731	14.7111	22.5348	12.3877	11.599	1.65264	4.24384	1.79996	3.56234	10.9151	5.92698	1.85497	0	3.44911	2.49398	4.41089	5.02041	2.08557	3.36614	34.5475	5.72699	1.56749	4.49275
9330198N18Rik	1.22971	0	0	0	0	0	0	0	0.639612	0	0	1.39188	0	1.41461	0	1.29539	0	0	1.85497	3.63019	1.72456	1.66266	0	0.717202	0	0	5.315	0	0	0
9330199G10Rik	0	0	0	0	0	0	0	0	0	0	0	0.46396	0	0	0	0.323849	0.83962	0	0	0	0	0	0	0	0	0	9.30125	0	0	0.26428
9430007A20Rik	0	0	0	0	0	0	0	0	0	0	0	0	0	0	0	0	0	0	0	0	0	0.415664	0	0	0	0	5.315	0	0	0
9430014N10Rik	0.819809	0	0	0	0	0	0	0	0	0	0	0.46396	0	0	0	0	0	0	0	0	0	0	0	0	0	0	6.64375	0	0	0
9430015G10Rik	42.6301	50.7893	55.6999	62.4013	58.0967	55.833	10.3937	34.5492	47.3313	7.51159	74.3263	67.7381	56.1898	53.7554	63.8984	54.4066	81.4432	65.6201	66.7787	47.1924	51.7367	49.464	80.8663	60.9622	75.0807	45.4429	49.1638	59.0596	72.4965	63.6914
9430016H08Rik	234.056	161.891	135.102	180.438	174.29	172.902	124.725	181.383	170.137	172.767	192.01	156.354	99.1584	161.266	136.797	180.708	209.065	257.4	153.962	196.03	177.629	163.772	205.351	197.948	171.017	265.364	152.806	192.212	164.587	194.774
9430018G01Rik	18.0358	25.3947	29.6276	17.2919	26.9734	10.8064	10.3937	0	37.0975	22.5348	12.3877	43.6122	3.30528	8.48769	14.3996	3.56234	10.0754	9.73718	3.70993	0	10.3473	9.56027	10.7822	14.344	9.73268	11.7815	13.2875	8.23255	3.91873	7.66411
9430019J16Rik	0	0	1.1851	0	0	0	0	0	0	0	0	0.46396	0	0	0	0	0	0	0	0	0	0	0	0	0	0	2.6575	0	0.391873	0
9430020K01Rik	414.414	448.942	375.678	374.408	493.822	526.511	623.624	626.205	473.953	405.626	668.937	420.347	641.224	574.334	611.985	655.47	765.734	658.742	1445.02	851.279	772.601	939.816	681.237	737.284	720.218	729.33	918.167	900.569	782.962	916.786
9430021M05Rik	0	0	0	0	0	0	0	0	0	0	0	0	0	0	0	0	0	0	0	0	0	0	0	0	0	0	5.315	0	0	0
9430024E24Rik	0	0	0	0.751823	0	0	0	0	0	0	0	0	1.65264	0	0	0	0	0	0	0	0	0	0	0	0	1.12205	9.30125	0	0	0
9430037G07Rik	14.3467	19.4995	17.7766	15.7883	18.6739	18.611	0	25.9119	21.7468	15.0232	6.19386	23.6619	21.4843	29.7069	15.2996	11.0109	23.5094	13.9707	3.70993	12.7057	17.2456	9.56027	12.7426	21.5161	9.73268	19.6358	7.9725	12.8857	10.5806	13.7425
9430038I01Rik	41.4004	29.9294	28.4425	39.0948	53.9469	46.8277	10.3937	69.0985	33.2598	22.5348	18.5816	32.0132	29.7475	38.1946	43.1989	27.2033	38.6225	35.5619	31.5344	38.117	55.1858	50.2954	40.6782	40.8805	31.9788	37.0275	31.89	36.8675	41.9304	43.3418
9430041J12Rik	0	1.36043	0	0.751823	2.07488	0.600355	0	0	0.639612	0	0	0.927919	0	0	0	0.323849	0	0.423356	0	0	0	0.415664	0	0	0.695191	0	5.315	0	0	0.26428
9430060I03Rik	3.27924	4.98824	3.55531	3.00729	12.4493	6.6039	0	0	5.1169	7.51159	6.19386	11.135	4.95792	11.3169	2.69993	1.94309	2.51886	1.69342	0	3.63019	1.72456	2.49398	1.96039	4.30321	4.17115	1.12205	1.32875	1.78968	3.52686	3.43563
9430065F17Rik	13.5269	10.8834	18.9617	18.0438	22.8237	12.6075	0	8.63731	9.59418	7.51159	30.9693	11.135	23.137	21.2192	8.99978	3.88618	5.03772	2.96349	7.41986	5.44528	20.6947	6.23496	9.31187	13.6268	1.39038	17.3917	13.2875	7.51668	6.66184	8.45694
9430069I07Rik	0.409905	0	1.1851	0	0	1.20071	0	0	4.47729	0	0	0.46396	0	1.41461	0	0	1.67924	0.846711	0	0	6.89822	0.415664	0.490099	0.717202	1.39038	0	13.2875	1.43175	0.783746	0.792839
9430078K24Rik	0	0.906953	0	1.50365	0	0	0	0	0	0	0	0.46396	0	1.41461	0.899978	0.323849	0	0	1.85497	0	0	0	0	0	0	0	5.315	0	0.391873	0
9430083A17Rik	25.0042	14.9647	24.8872	27.0656	26.9734	27.6163	0	4.31865	19.828	15.0232	12.3877	23.6619	26.4422	33.9508	29.6993	15.8686	22.6697	23.2846	14.8397	7.26037	15.521	12.0543	26.9554	25.1021	13.2086	16.8307	9.30125	11.096	15.6749	24.578
9430085M18Rik	23.3646	20.4064	21.3319	49.6203	16.599	16.2096	0	34.5492	22.3864	37.5579	6.19386	26.4457	26.4422	24.0485	17.9996	21.0502	23.5094	17.3576	9.27483	25.4113	36.2157	12.0543	16.6634	20.7989	13.9038	22.4409	35.8763	14.3175	18.8099	13.214
9430091E24Rik	22.5448	39.4524	52.1446	39.0948	41.4976	36.0213	10.3937	4.31865	52.4482	60.0927	61.9386	54.7472	47.9266	38.1946	23.3994	14.897	18.4716	20.3211	9.27483	9.07547	32.7666	20.3675	19.6039	30.1225	23.6365	26.3681	15.945	17.8968	14.8912	18.2353
9430093N23Rik	0	0	0	0	0	0	0	0	0	0	0	0	0	0	0	0	0	0	0	0	0	0	0	0	0	0	3.98625	0	0	0
9430097D07Rik	0.409905	1.36043	0	0	0	0.600355	0	0	3.19806	0	0	0	0	0	0	0.323849	0.83962	1.27007	0	0	0	0	1.4703	1.4344	0	0.561023	5.315	0	0	1.05712
9530002B09Rik	0	0	0	0	0	0	0	0	0	0	0	0	0	0	0	0	0	0	0	0	0	0	0	0	0	0	5.315	0	0	0
9530003J23Rik	0.409905	0	1.1851	0	2.07488	0	0	0	1.91884	0	0	0.46396	1.65264	0	0	0	0	0	0	0	1.72456	0.415664	0	0	0	0	2.6575	0.357937	0	0
9530014B07Rik	0.409905	2.72086	1.1851	1.50365	2.07488	0.600355	10.3937	0	0.639612	7.51159	0	1.85584	3.30528	4.24384	0	0.323849	0.83962	0.846711	0	0	12.0719	2.49398	0	0	0.695191	2.80512	11.9588	2.8635	6.66184	0.528559
9530020I12Rik	0	0	0	0	0	0	0	0	0	0	0	0	0	0	0	0	0	0	0	0	0	0	0	0.717202	0	0	11.9588	0	0	0
9530026F06Rik	0.409905	0.453476	0	0.751823	0	0	0	0	0	0	0	0	0	0	0	0	0	0	0	0	0	0	0.490099	0	0	1.68307	5.315	0	0	0
9530026P05Rik	25.0042	27.6621	27.2574	41.3503	41.4976	52.2309	72.7562	56.1425	53.7274	37.5579	24.7754	53.3554	39.6634	55.17	33.2992	15.8686	15.9528	14.8175	92.7483	12.7057	50.0121	29.9278	28.4257	17.9301	19.4654	25.246	61.1225	27.2032	22.3368	28.5422
9530027J09Rik	2.04952	0.453476	5.92552	0.751823	2.07488	1.20071	0	0	1.91884	0	0	4.6396	0	1.41461	0	2.26694	5.87734	1.27007	1.85497	0	3.44911	1.24699	1.4703	2.15161	0.695191	4.48819	3.98625	2.14762	2.74311	1.3214
9530034E10Rik	20.0853	29.476	48.5893	28.5693	72.6208	15.6092	10.3937	25.9119	51.169	37.5579	12.3877	57.067	23.137	18.39	32.3992	18.7832	36.9433	32.5984	44.5192	14.5207	39.6648	14.9639	32.3465	21.5161	27.1125	14.0256	57.1363	20.7603	20.3774	23.7852
9530036M11Rik	25.4141	24.9412	31.9978	26.3138	41.4976	30.0177	20.7875	17.2746	32.6202	67.6043	37.1631	62.1706	41.316	38.1946	26.9993	9.71546	22.6697	18.2043	14.8397	14.5207	27.5929	23.6929	25.9752	22.9505	25.7221	19.0748	53.15	23.2659	19.2018	22.1995
9530036O11Rik	1.63962	1.36043	1.1851	0.751823	0	0.600355	0	0	3.19806	0	0	0.927919	0	1.41461	0	0.323849	0	0.423356	0	0	1.72456	0.831328	0	1.4344	2.08557	0	10.63	0	1.56749	0.26428
9530047P18Rik	0	0	0	0	0	0	0	0	0	0	0	0	0	0	0	0	0	0	0	0	0	0	0	0	0	0	3.98625	0	0	0
9530051G07Rik	1.22971	5.44172	3.55531	0.751823	4.14976	2.40142	0	0	4.47729	7.51159	0	5.10356	3.30528	7.07307	4.49989	1.94309	1.67924	2.11678	1.85497	3.63019	0	2.49398	4.90099	6.45482	3.47596	5.61023	9.30125	2.8635	3.52686	3.69991
9530052C20Rik	7.37828	9.06953	17.7766	19.5474	35.273	19.8117	20.7875	47.5052	12.7922	37.5579	18.5816	17.1665	18.179	22.6338	15.2996	6.80082	0.83962	7.6204	1.85497	7.26037	5.17367	14.1326	6.37128	12.9096	11.1231	8.41535	13.2875	11.8119	11.3643	10.3069
9530052E02Rik	0	0.906953	8.29573	2.25547	4.14976	4.80284	10.3937	0	3.19806	7.51159	0	4.17564	9.91584	2.82923	7.19982	0.647697	0	0.423356	1.85497	1.81509	0	3.74098	0	5.73762	3.47596	1.12205	9.30125	3.57937	1.95936	1.3214
9530053A07Rik	1.22971	0	1.1851	0	0	0	0	0	1.27922	0	0	1.39188	0	0	0	1.61924	0	0.423356	0	0	0	3.32531	0.980197	3.58601	2.78077	0.561023	25.2463	1.78968	1.56749	1.05712
9530057J20Rik	0	0.453476	0	0	0	0.600355	0	0	1.27922	0	0	0.927919	1.65264	1.41461	0	0	0	0.423356	1.85497	0	0	0	0.490099	1.4344	0	0	1.32875	0.357937	0	0.26428
9530059O14Rik	0.409905	0	0	0	4.14976	0	0	0	0	7.51159	0	0.46396	4.95792	0	0	0	0	0	1.85497	0	0	0	0.490099	0.717202	0	0	13.2875	1.07381	0.391873	0.528559
9530062K07Rik	10.6575	9.97648	5.92552	13.5328	8.29952	14.4085	0	12.956	19.828	15.0232	6.19386	11.135	9.91584	18.39	13.4997	5.50543	5.87734	7.6204	0	3.63019	5.17367	5.8193	3.43069	15.7784	13.2086	6.73228	15.945	5.01112	5.09435	5.54987
9530068E07Rik	3572.32	3276.82	2597.75	3468.16	2718.09	3087.62	2255.44	2833.04	2717.71	2283.52	2880.14	2523.01	2640.92	2655.23	2667.53	2259.82	2534.81	2383.92	1682.45	2043.8	1750.42	2082.89	2165.26	2703.85	2375.47	2492.63	1270.29	2016.62	2065.17	2037.07
9530077C05Rik	25.824	28.1155	23.7021	40.5985	29.0483	36.0213	0	34.5492	42.2144	45.0695	61.9386	31.5493	34.7054	33.9508	33.2992	28.1748	20.9905	23.2846	20.4046	21.7811	22.4192	14.5482	28.9158	30.8397	30.5884	28.0512	33.2188	20.0445	21.553	31.4493
9530080O11Rik	3.68914	4.98824	4.74042	6.76641	4.14976	4.80284	0	8.63731	6.39612	7.51159	6.19386	9.74315	1.65264	9.9023	2.69993	1.61924	0.83962	0.846711	5.5649	5.44528	5.17367	3.32531	1.4703	1.4344	4.17115	5.04921	6.64375	3.93731	1.56749	0.528559
9530082P21Rik	39.7607	26.7551	39.1084	39.8466	49.7971	47.428	51.9687	69.0985	39.656	22.5348	24.7754	43.6122	39.6634	53.7554	71.0983	28.1748	26.8678	24.1313	20.4046	25.4113	27.5929	39.0724	43.1287	35.8601	40.3211	26.3681	26.575	37.2254	39.971	28.0136
9530091C08Rik	87.3097	86.1605	189.617	98.4889	259.36	151.89	166.3	64.7798	191.884	322.998	136.265	229.196	123.948	161.266	197.995	16.5163	17.632	18.2043	27.8245	9.07547	29.3175	21.6145	38.7178	55.9418	36.15	37.5886	62.4513	25.4135	29.3905	30.1279
9630001P10Rik	0	0	0	2.25547	4.14976	1.20071	0	4.31865	1.27922	0	0	0.927919	0	0	0	0.971546	1.67924	0.423356	0	0	0	0.831328	0.490099	0	0	1.12205	2.6575	0.715874	0	0.792839
9630002D21Rik	0.819809	0	0	0	2.07488	0.600355	0	4.31865	0.639612	0	0	0.46396	1.65264	0	2.69993	0	0	0	0	0	0	0.415664	0	0	0	0	7.9725	0.357937	0.391873	0
9630013A20Rik	11.4773	12.2439	11.851	18.7956	12.4493	15.0089	20.7875	8.63731	10.8734	7.51159	30.9693	16.2386	3.30528	9.9023	12.5997	1.61924	3.35848	7.19705	3.70993	7.26037	1.72456	2.07832	7.35148	7.17202	5.56153	8.97637	5.315	4.29524	5.09435	4.75703
9630013D21Rik	87.7196	75.7305	95.9934	84.956	51.872	48.6287	31.1812	47.5052	53.0878	97.6507	68.1324	66.3462	51.2318	33.9508	56.6986	13.2778	10.9151	22.8612	7.41986	21.7811	10.3473	23.2772	24.5049	25.1021	18.075	34.7834	45.1775	26.8453	14.8912	14.2711
9630013K17Rik	2.86933	3.62781	10.6659	1.50365	4.14976	6.6039	0	4.31865	6.39612	7.51159	0	7.42335	4.95792	2.82923	3.59991	1.29539	5.87734	2.54013	3.70993	0	1.72456	2.07832	2.94059	3.58601	3.47596	3.92716	13.2875	8.59049	0.783746	1.58568
9630015K15Rik	8.608	15.8717	43.8489	8.27006	18.6739	14.4085	0	0	30.7014	15.0232	12.3877	38.9726	9.91584	2.82923	8.99978	4.53388	14.2735	8.04376	7.41986	5.44528	12.0719	4.5723	10.2921	12.1924	10.4279	6.17126	15.945	3.93731	7.05371	5.28559
9630028B13Rik	1.63962	3.17433	2.37021	1.50365	0	1.80106	0	4.31865	5.1169	0	12.3877	6.49543	1.65264	5.65846	1.79996	1.94309	5.03772	2.54013	0	0	0	1.24699	3.43069	0	4.86634	0.561023	6.64375	2.14762	1.56749	1.3214
9630028H03Rik	0	0	0	0	0	0	0	0	0	0	0	0	0	0	0	0.647697	0	0	0	0	0	0	0	0	0	0	13.2875	0	0	0
9630028I04Rik	1.22971	0.906953	0	0.751823	0	1.80106	0	0	2.55845	0	6.19386	1.85584	1.65264	0	2.69993	0	0	0.846711	0	0	0	2.49398	1.4703	1.4344	0	1.68307	11.9588	2.14762	0.783746	0.26428
9830107B12Rik	0.409905	0.906953	0	0	0	0	0	0	0	0	0	0.46396	0	0	0	0.971546	3.35848	1.27007	5.5649	0	0	0.415664	0.980197	1.4344	0	3.92716	25.2463	1.07381	1.17562	0.528559
9830132P13Rik	0	0	0	0	0	1.20071	0	0	0.639612	0	0	0.46396	0	0	0.899978	0	0	0	0	0	0	0	0	0	0	0	11.9588	0	0	0
9830147E19Rik	148.795	145.566	170.655	162.394	126.568	106.863	197.481	159.79	186.127	285.44	161.04	166.561	165.264	123.071	115.197	70.9229	89.8394	107.532	37.0993	99.8301	132.791	119.711	105.371	121.207	92.4605	152.037	170.08	114.182	94.8333	95.4049
9830166K06Rik	0	0	0	0	0	0	0	0	0	0	0	0	0	0	0	0.647697	0	0.423356	0	0	0	0	0	0	0	0	6.64375	0.357937	0	0.26428
9930012K11Rik	15.5764	18.1391	28.4425	23.3065	6.22464	18.611	10.3937	25.9119	14.7111	7.51159	18.5816	20.8782	13.2211	28.2923	22.4995	12.6301	4.1981	13.9707	7.41986	16.3358	20.6947	15.3796	12.7426	17.9301	14.599	9.5374	22.5888	11.096	27.823	14.0068
9930014A18Rik	56.9767	41.7198	59.2552	51.8758	56.0218	62.4369	93.5436	34.5492	49.8897	37.5579	74.3263	49.6437	61.1477	49.5115	62.9985	38.538	52.0565	43.6056	57.5039	49.0075	39.6648	44.4761	38.2277	23.6677	35.4548	41.5157	53.15	26.1294	40.7548	34.6206
9930021J03Rik	579.605	518.323	709.877	569.882	576.817	723.428	1080.95	811.907	730.437	1014.06	991.017	640.264	783.351	735.6	608.385	451.445	434.923	442.407	695.612	533.637	667.403	606.87	433.737	453.989	376.794	679.96	597.938	574.131	485.139	473.853
9930038B18Rik	0.819809	0	1.1851	0.751823	0	1.20071	0	0	1.27922	7.51159	0	2.78376	0	1.41461	3.59991	1.61924	1.67924	1.69342	1.85497	0	5.17367	1.24699	0	2.86881	4.86634	0.561023	11.9588	4.29524	1.95936	1.3214
9930104L06Rik	83.6205	103.846	114.955	98.4889	82.9952	122.472	93.5436	82.0544	95.9418	37.5579	37.1631	123.877	97.5058	108.925	100.798	100.393	101.594	98.2185	85.3284	105.275	82.7787	70.6629	107.822	76.7406	100.108	70.6889	91.6838	79.8199	101.103	102.276
9930111H07Rik	0	0	0	0	0	0	0	0	0	0	0	0	0	0	0	0	0	0	0	0	0	0	0	0	0	0	2.6575	1.07381	0.391873	0
9930111J21Rik1	18.4457	13.6043	7.11063	25.562	8.29952	15.6092	20.7875	8.63731	17.9091	37.5579	18.5816	19.0223	24.7896	15.5608	34.1992	12.3063	10.9151	8.89047	20.4046	9.07547	1.72456	6.65063	14.703	10.0408	15.2942	8.97637	14.6163	14.3175	17.2424	13.4783
9930111J21Rik2	1.22971	0.906953	1.1851	0	0	0	0	0	1.27922	0	0	0.46396	0	1.41461	0	0	0	0	0	0	0	0.831328	0.490099	0	0	0	0	0	0	0.26428
a	16.3962	6.34867	20.1468	2.25547	12.4493	11.4067	10.3937	4.31865	10.2338	7.51159	12.3877	12.0629	4.95792	8.48769	9.89976	8.09622	22.6697	11.0072	7.41986	5.44528	17.2456	4.98797	4.41089	10.758	9.73268	8.97637	19.9313	6.08493	7.44559	15.5925
A030001D20Rik	8.19809	8.61605	11.851	3.00729	16.599	12.6075	10.3937	12.956	9.59418	0	18.5816	7.42335	3.30528	4.24384	5.39987	8.09622	12.5943	14.8175	14.8397	3.63019	6.89822	7.89762	6.86138	4.30321	2.78077	6.73228	13.2875	10.3802	10.1887	10.0426
A130010J15Rik	91.4087	78.4514	77.0318	109.014	62.2464	62.4369	83.1499	82.0544	56.9255	15.0232	117.683	51.4995	57.8424	80.633	63.8984	84.8484	94.8771	107.109	57.5039	54.4528	65.5331	55.699	76.9455	76.0234	59.7865	75.7381	99.6563	77.3144	84.6446	82.4552
A130030D18Rik	0	0	0	0	0	0	0	0	0	0	0	0	0	0	0	0	0	0	0	0	0	0	0	0	0	0	6.64375	0	0	0
A130051J06Rik	56.9767	62.5797	84.1424	45.8612	58.0967	41.4245	41.575	56.1425	87.6269	90.1391	80.5201	94.6478	33.0528	52.3407	53.0987	45.9865	83.962	74.5106	116.863	30.8566	65.5331	31.1748	67.6336	58.8106	54.9201	48.248	71.7525	26.8453	41.1467	46.5132
A130077B15Rik	0.819809	0	0	0	0	0.600355	0	0	0	0	0	0	4.95792	0	0	0.323849	0.83962	1.27007	1.85497	3.63019	0	1.24699	0.490099	0	0.695191	1.68307	7.9725	1.07381	0.783746	0
A1bg	0.819809	1.36043	0	1.50365	0	0.600355	0	0	0	15.0232	0	1.85584	0	4.24384	0.899978	0.647697	0	0.423356	1.85497	0	0	0.415664	0	0.717202	0	1.68307	6.64375	0.715874	0.391873	0
A1cf	2451.64	2193.46	2915.36	2578.75	1670.28	1745.83	2650.4	1800.88	2543.1	4206.49	2966.86	2207.52	1455.98	1476.86	1252.77	426.185	308.98	502.947	365.428	1263.31	801.919	1149.31	820.425	1230	928.776	1567.5	737.457	1289.65	706.547	515.874
A230001M10Rik	0	0	0	0	2.07488	0	0	0	0.639612	0	0	0	0	0	0	0	0	0	0	0	0	0	0	0	0	0	6.64375	0	0	0.26428
A230006K03Rik	0	0	0	0	2.07488	0	0	0	0	0	0	0.46396	0	0	0	0.323849	0	0	0	3.63019	0	0.831328	0	0	0	0	34.5475	0.357937	0	0
A230009B12Rik	3.68914	3.62781	0	2.25547	4.14976	4.80284	0	0	5.75651	0	0	6.03147	0	2.82923	2.69993	0.971546	0	2.11678	5.5649	0	3.44911	1.66266	0.980197	5.02041	2.78077	2.24409	7.9725	1.07381	1.17562	4.49275
A230020J21Rik	0.819809	0.906953	0	0	0	2.40142	0	0	0	0	0	2.3198	0	0	0	0.971546	0	0.423356	3.70993	0	1.72456	1.24699	0	0	0.695191	1.12205	2.6575	1.07381	0	1.3214
A230028O05Rik	1.63962	1.81391	3.55531	6.01459	0	0	0	0	5.75651	0	0	3.71168	1.65264	2.82923	1.79996	1.29539	2.51886	3.8102	1.85497	0	1.72456	2.49398	1.96039	2.86881	5.56153	2.24409	21.26	3.93731	0.391873	1.58568
A230046K03Rik	1499.43	1322.34	1396.05	1662.28	993.868	971.374	1205.67	1019.2	1246.6	1449.74	1579.43	1343.63	1087.44	943.548	921.578	1373.44	1309.81	1788.25	1077.73	1212.48	1229.61	1296.04	1576.65	1306.74	1327.82	1794.15	1595.83	1489.73	1283.78	1330.38
A230050P20Rik	49.5985	51.6963	88.8828	42.8539	99.5943	58.8348	20.7875	34.5492	55.0066	45.0695	37.1631	92.7919	41.316	76.3892	86.3979	54.7304	74.7262	54.1895	96.4582	59.8981	62.084	51.5423	65.6732	55.2246	72.9951	46.0039	91.6838	47.6056	67.794	80.6052
A230051N06Rik	0	0	0	0	0	0	0	0	0	0	0	0	0	0	0	0	0	0	0	0	0	0	0	0	0	0	1.32875	0	0	0
A230052G05Rik	0.819809	0.453476	1.1851	3.00729	0	0	0	0	1.27922	0	0	1.39188	0	4.24384	1.79996	0	0	0	0	0	0	0.415664	0.490099	2.15161	1.39038	1.68307	5.315	2.14762	1.17562	0.26428
A230056J06Rik	0.819809	1.81391	4.74042	1.50365	2.07488	0.600355	0	0	1.27922	0	0	1.85584	1.65264	0	1.79996	0.323849	0	0.846711	0	1.81509	3.44911	1.24699	0	0	0	3.36614	6.64375	0.357937	1.17562	0.792839
A230056P14Rik	37.3013	32.1968	30.8127	54.1313	29.0483	33.6199	20.7875	21.5933	25.5845	52.5811	24.7754	40.8284	38.0107	36.78	41.399	19.4309	16.7924	29.2115	22.2596	34.4868	15.521	27.8495	32.3465	43.7493	27.1125	33.1004	18.6025	33.2881	30.958	21.4066
A230057D06Rik	1.63962	1.81391	1.1851	0.751823	2.07488	0.600355	10.3937	8.63731	0	0	0	2.78376	3.30528	1.41461	1.79996	0.971546	0.83962	0.423356	0	3.63019	1.72456	0.831328	1.4703	0.717202	3.47596	1.12205	11.9588	2.14762	0.783746	0
A230065H16Rik	0.819809	0	0	0	2.07488	0.600355	0	0	0.639612	0	0	0.46396	1.65264	0	0.899978	0	0	0.423356	0	1.81509	0	0	0	0	0.695191	0.561023	1.32875	0.715874	1.56749	0.26428
A230070E04Rik	0	0.453476	0	0.751823	0	1.20071	0	0	0	0	6.19386	0.46396	3.30528	1.41461	0.899978	0.323849	0	0.423356	1.85497	0	0	0	2.45049	2.15161	0	0	1.32875	0.715874	0.391873	0
A230072C01Rik	47.139	36.2781	37.9233	42.8539	49.7971	32.4192	51.9687	21.5933	39.0163	45.0695	18.5816	51.0356	36.3581	36.78	26.0994	32.3849	37.7829	33.4451	18.5497	21.7811	39.6648	36.5784	34.797	43.0321	33.3692	51.6141	38.5338	36.8675	29.7823	34.0921
A230072E10Rik	9.0179	6.80214	15.4064	6.76641	12.4493	10.206	10.3937	4.31865	17.2695	30.0464	12.3877	17.1665	11.5685	11.3169	5.39987	6.15313	9.23582	6.35034	7.41986	3.63019	13.7964	5.8193	5.88118	7.17202	4.17115	11.7815	3.98625	4.29524	4.70248	7.13555
A230072I06Rik	0	0	0	0	0	0	0	0	0	0	0	0	0	0	0	0	0	0	0	0	0	0	0	0	0	0	9.30125	0.357937	0	0.26428
A230077H06Rik	0	0.453476	0	0	0	0	0	0	0	0	0	0	0	0	0.899978	0	0	0	0	0	0	0	0	0	0	0	9.30125	0.357937	0	0
A230083G16Rik	11.0674	21.7669	9.48083	9.7737	4.14976	12.0071	20.7875	21.5933	18.5488	7.51159	37.1631	28.3015	9.91584	15.5608	15.2996	3.23849	4.1981	6.35034	5.5649	1.81509	3.44911	7.89762	2.94059	4.30321	4.17115	7.85433	7.9725	5.72699	2.35124	6.34271
A230087F16Rik	0.819809	1.36043	0	1.50365	2.07488	2.40142	0	4.31865	2.55845	0	0	0.46396	0	0	0.899978	1.94309	1.67924	0.846711	1.85497	0	3.44911	0	1.96039	0.717202	3.47596	0.561023	7.9725	0.715874	1.17562	1.58568
A230098N10Rik	0.409905	0.906953	2.37021	0	0	0.600355	0	0	2.55845	0	0	1.39188	1.65264	5.65846	0	0.323849	0	0	0	1.81509	1.72456	1.66266	0.490099	1.4344	0.695191	1.12205	5.315	1.07381	1.17562	1.58568
A230103J11Rik	7.37828	7.25562	8.29573	6.76641	2.07488	6.00355	20.7875	4.31865	12.7922	22.5348	0	11.135	1.65264	5.65846	12.5997	6.80082	5.87734	7.19705	11.1298	3.63019	6.89822	5.40363	6.86138	2.86881	4.86634	4.48819	10.63	3.93731	5.87809	5.54987
A230103O09Rik	0	0	0	0	0	0	0	0	0	0	0	0.46396	0	0	0	0	0	0	0	0	0	0	0	0	0	0	10.63	0	0	0
A230107N01Rik	10.2476	10.8834	18.9617	12.0292	18.6739	9.00532	10.3937	8.63731	16.6299	22.5348	12.3877	19.4863	11.5685	18.39	8.0998	5.50543	5.03772	8.46711	5.5649	5.44528	10.3473	9.56027	9.31187	15.7784	6.25672	8.41535	7.9725	8.59049	5.48622	6.07843
A230108P19Rik	0.819809	1.81391	1.1851	3.00729	4.14976	0.600355	0	4.31865	0.639612	0	0	1.85584	3.30528	1.41461	0	0.323849	0	0	0	0	0	0.831328	0	1.4344	0.695191	0	7.9725	1.43175	1.17562	1.05712
A2m	19.2655	16.7786	31.9978	29.3211	64.3213	29.4174	103.937	21.5933	0.639612	0	6.19386	1.39188	26.4422	39.6092	25.1994	8.09622	1.67924	22.8612	1.85497	90.7547	55.1858	62.3496	11.7624	0.717202	13.9038	6.17126	25.2463	13.2437	47.0248	21.4066
A330008L17Rik	0	0	0	0	0	0	0	0	0	0	0	0	0	0	0.899978	0	0	0	0	0	0	0.831328	0	0	0	0	5.315	0	0	0.26428
A330009N23Rik	5.32876	9.06953	4.74042	9.7737	4.14976	9.00532	0	4.31865	3.83767	7.51159	6.19386	2.78376	11.5685	15.5608	17.9996	5.50543	5.03772	6.77369	3.70993	9.07547	8.62278	7.06629	8.33168	6.45482	5.56153	4.48819	9.30125	4.65318	7.83746	6.07843
A330015K06Rik	1.22971	2.72086	3.55531	0.751823	4.14976	2.40142	0	4.31865	3.19806	0	0	1.85584	1.65264	1.41461	4.49989	1.29539	1.67924	2.11678	5.5649	0	1.72456	1.24699	2.94059	2.86881	0	1.68307	3.98625	2.8635	2.35124	1.3214
A330023F24Rik	306.609	378.199	648.252	312.759	383.853	274.362	207.875	138.197	601.875	826.275	514.09	783.164	223.106	299.898	250.194	80.3145	166.245	137.591	207.756	63.5283	198.324	105.579	147.03	212.292	154.332	175.6	191.34	105.591	117.17	130.026
A330032B11Rik	6.55847	7.7091	26.0723	14.2846	10.3744	4.20248	31.1812	4.31865	12.7922	0	6.19386	21.3421	6.61056	4.24384	6.29985	3.23849	1.67924	1.27007	7.41986	5.44528	10.3473	3.32531	1.96039	11.4752	4.17115	2.80512	1.32875	2.50556	3.13498	2.6428
A330033J07Rik	14.3467	6.34867	1.1851	6.01459	18.6739	31.8188	10.3937	38.8679	3.83767	0	0	11.135	11.5685	29.7069	29.6993	1.29539	0	0.846711	1.85497	1.81509	1.72456	3.32531	0	2.86881	2.08557	1.12205	23.9175	0	2.35124	0.792839
A330035P11Rik	33.6122	32.1968	33.1829	27.8175	62.2464	47.428	72.7562	51.8238	44.1332	22.5348	49.5509	43.1482	64.453	49.5115	59.3986	19.1071	37.7829	30.4816	9.27483	23.5962	32.7666	25.7712	16.1733	37.2945	22.2461	40.3937	43.8488	20.7603	21.9449	27.7493
A330040F15Rik	30.3329	33.1038	29.6276	10.5255	6.22464	20.4121	0	4.31865	40.9352	15.0232	43.357	40.8284	6.61056	32.5361	27.8993	33.3564	31.9056	26.6714	12.9848	29.0415	17.2456	11.6386	13.7228	13.6268	28.5028	23.002	17.2738	13.9595	23.5124	26.428
A330041J22Rik	1.22971	3.17433	4.74042	2.25547	2.07488	0.600355	0	0	6.39612	0	12.3877	2.78376	0	1.41461	1.79996	2.91464	1.67924	0	0	1.81509	5.17367	2.07832	0.980197	2.15161	1.39038	0	9.30125	0.715874	1.17562	2.11424
A330048O09Rik	1.22971	0.906953	1.1851	0.751823	0	1.20071	0	0	0.639612	0	0	1.39188	3.30528	0	0	0	0	0	0	0	0	0.415664	0.490099	0	0	1.12205	2.6575	0.357937	0	0.26428
A330049N07Rik	0	0	0	0.751823	0	0	0	0	0	0	0	0.46396	0	0	0	0.647697	0	0	0	0	1.72456	0.415664	0	0	0.695191	0	18.6025	1.43175	0	0.528559
A330069E16Rik	10.6575	8.61605	2.37021	6.76641	10.3744	4.20248	20.7875	4.31865	3.83767	7.51159	6.19386	10.2071	3.30528	11.3169	4.49989	12.3063	17.632	10.5839	3.70993	5.44528	8.62278	7.89762	10.2921	5.02041	3.47596	5.04921	7.9725	8.59049	6.66184	7.13555
A330069K06Rik	0	0	0	0	0	0	0	0	0	0	0	0	0	0	0	0	0	0	0	0	0	0	0	0	0	0	9.30125	0	0	0
A330070K13Rik	0	0	0	0	0	0	0	0	0	0	0	0	0	0	0	0	0	0	0	0	0	0	0	0	0	0	1.32875	0	0	0
A330074K22Rik	1.22971	0.453476	1.1851	0.751823	0	0	10.3937	0	0.639612	0	0	0	0	2.82923	5.39987	0.323849	0	0	0	21.7811	1.72456	0.831328	0	0.717202	0.695191	0.561023	9.30125	0	1.56749	0.528559
A330076C08Rik	0.409905	0	0	0	0	0	0	0	0	0	0	0.927919	0	0	0.899978	0	0	0	0	0	3.44911	0	0	0	0	0	17.2738	0.357937	0	0.26428
A330076H08Rik	0.819809	2.26738	1.1851	0	2.07488	2.40142	0	0	2.55845	0	0	1.39188	1.65264	4.24384	3.59991	0	0	0.846711	0	0	0	0	0	0	0.695191	1.12205	5.315	1.07381	1.95936	1.05712
A330093E20Rik	0.819809	0.453476	0	0	2.07488	0.600355	10.3937	0	1.27922	0	0	1.39188	0	1.41461	4.49989	0	1.67924	0.423356	0	5.44528	0	0.415664	1.4703	0.717202	0	1.12205	7.9725	1.43175	0.391873	0.26428
A330102I10Rik	0.819809	0.453476	0	2.25547	0	3.60213	0	0	0.639612	0	0	0	0	0	0	0.647697	0.83962	3.38685	0	0	0	0	0.490099	0	0	0.561023	3.98625	0	0.391873	0.528559
A3galt2	0.819809	5.89519	4.74042	3.75912	12.4493	1.80106	0	0	1.27922	0	0	6.03147	6.61056	0	0.899978	2.59079	5.03772	7.19705	20.4046	1.81509	1.72456	1.66266	3.43069	2.86881	7.64711	3.36614	31.89	2.8635	5.48622	4.49275
A430005L14Rik	213.97	230.366	173.025	207.503	226.162	201.719	166.3	207.295	176.533	157.743	222.979	162.386	206.58	189.558	169.196	319.639	429.046	281.108	168.802	265.004	244.887	256.049	249.95	279.709	328.13	194.675	147.491	284.56	264.122	285.422
A430010J10Rik	0.409905	0.906953	1.1851	0.751823	6.22464	1.20071	0	0	1.27922	0	0	3.71168	1.65264	0	1.79996	0.323849	0.83962	2.11678	5.5649	1.81509	0	2.49398	0	0	0	0.561023	7.9725	1.07381	1.95936	0.528559
A430033K04Rik	138.958	144.205	154.064	158.635	132.792	151.289	187.087	125.241	148.39	210.324	192.01	155.89	155.348	169.754	180.896	122.415	108.311	124.89	64.9238	121.611	150.036	174.579	119.584	134.117	107.059	180.65	134.204	155.703	132.845	134.783
A430035B10Rik	67.2244	43.9872	55.6999	54.1313	37.3478	37.222	51.9687	34.5492	54.367	60.0927	55.7447	42.6843	54.5371	26.8777	37.7991	14.2493	13.4339	16.0875	18.5497	19.966	15.521	26.1868	26.4653	30.1225	26.4173	33.6614	33.2188	22.1921	18.8099	22.4638
A430046D13Rik	19.6754	24.4877	30.8127	28.5693	39.4227	45.0266	10.3937	25.9119	34.5391	37.5579	43.357	32.0132	26.4422	29.7069	35.0991	11.6586	18.4716	16.9342	11.1298	14.5207	8.62278	17.4579	9.31187	20.0817	21.5509	19.6358	25.2463	15.0334	13.3237	20.8781
A430048G15Rik	0	0	0	0	0	0	0	0	0	0	0	0	0	0	0	0	0	0	0	0	0	0	0	0	0	0	1.32875	0	0	0
A430057M04Rik	1.63962	8.16257	7.11063	3.00729	6.22464	1.80106	0	0	6.39612	0	0	5.10356	8.2632	4.24384	5.39987	12.6301	18.4716	13.124	12.9848	5.44528	5.17367	6.65063	8.82178	10.758	7.64711	7.85433	23.9175	7.15874	5.09435	8.19266
A430060F13Rik	0	0	0	0	0	0	0	0	0	0	0	0	0	0	0.899978	0	0	0	0	0	0	0	0	0	0	0	6.64375	0	0	0
A430072P03Rik	0.409905	0	0	0	0	0	0	0	0	0	6.19386	0	0	0	0	0	0	0	0	0	0	0	0	0	0.695191	0	0	0	0	0
A430078G23Rik	2.86933	3.17433	4.74042	3.75912	4.14976	9.00532	0	4.31865	10.2338	15.0232	0	4.6396	8.2632	1.41461	8.0998	6.80082	5.03772	1.69342	11.1298	3.63019	3.44911	2.07832	3.43069	8.60643	3.47596	0.561023	25.2463	2.50556	3.13498	4.22847
A430078I02Rik	12.707	12.6973	5.92552	6.01459	14.5242	10.206	20.7875	0	14.0715	7.51159	18.5816	13.9188	14.8738	9.9023	9.89976	3.88618	7.55658	10.1605	14.8397	1.81509	8.62278	4.5723	2.94059	7.88922	9.03749	8.97637	17.2738	6.08493	4.70248	8.19266
A430085M09Rik	0	0	0	0	0	0	0	0	0	0	0	0.46396	0	0	0	0	0	0	0	0	0	0	0	0	0	0	6.64375	0	0	0
A430088P11Rik	2.86933	4.98824	5.92552	5.26276	6.22464	4.20248	0	0	7.67535	7.51159	6.19386	11.599	6.61056	7.07307	7.19982	0.647697	8.3962	2.96349	12.9848	0	6.89822	4.15664	3.92079	7.17202	0.695191	2.80512	13.2875	1.43175	3.52686	5.28559
A430089I19Rik	0	0	0	0	0	0	0	0	0	0	0	0	0	0	0	0	0	0	0	0	0	0	0	0	0	0	0	0	0	0
A430090L17Rik	15.1665	21.7669	36.7382	12.781	49.7971	19.2114	31.1812	12.956	46.0521	52.5811	37.1631	58.4589	23.137	22.6338	13.4997	17.164	29.3867	24.5546	27.8245	19.966	24.1438	17.0422	33.3267	21.5161	29.8932	11.2205	26.575	20.7603	30.1742	27.2208
A430093F15Rik	0.409905	0.453476	1.1851	0.751823	0	0	0	0	1.27922	0	6.19386	0.927919	0	2.82923	0.899978	0	1.67924	0	0	0	0	0	0.980197	0	0	0.561023	3.98625	0.715874	0.391873	0.792839
A430105I19Rik	106.165	109.288	113.77	90.2188	116.193	158.494	93.5436	133.878	104.257	165.255	74.3263	135.012	145.432	144.291	125.997	262.965	254.405	225.649	183.642	159.728	200.049	170.422	233.287	147.744	212.033	169.429	159.45	149.26	173.208	187.638
A430105J06Rik	2.45943	2.26738	9.48083	6.76641	4.14976	5.40319	0	0	4.47729	15.0232	6.19386	8.81523	8.2632	7.07307	4.49989	3.88618	5.87734	5.08027	7.41986	1.81509	13.7964	6.23496	5.88118	7.88922	3.47596	1.68307	15.945	3.57937	1.56749	8.9855
A430108G06Rik	1.22971	0.906953	3.55531	0	2.07488	1.20071	0	0	0.639612	0	0	0.927919	3.30528	1.41461	1.79996	1.29539	0.83962	1.69342	0	3.63019	0	0	0.490099	0	2.08557	1.12205	2.6575	2.14762	1.56749	2.37852
A430110L20Rik	9.42781	12.2439	21.3319	16.5401	18.6739	5.40319	0	8.63731	26.8637	30.0464	0	26.9097	14.8738	11.3169	13.4997	8.74391	14.2735	7.6204	9.27483	3.63019	20.6947	9.97594	13.2327	10.758	6.25672	8.97637	10.63	6.8008	9.79682	8.9855
A4galt	266.438	267.098	290.351	398.466	512.495	506.099	519.687	505.283	334.517	300.464	346.856	373.023	497.445	430.043	501.288	957.621	863.13	1193.86	1133.38	640.728	977.823	918.202	1115.95	783.902	935.032	833.681	550.103	807.148	1093.72	1016.15
A4gnt	155.764	163.705	141.027	154.124	101.669	138.682	155.906	112.285	152.228	135.209	161.04	128.517	84.2846	77.8038	77.3981	0.971546	1.67924	1.27007	0	49.0075	13.7964	32.4218	4.41089	129.096	71.6047	85.8366	19.9313	15.0334	33.7011	1.84996
A530001N23Rik	4.50895	1.81391	3.55531	2.25547	0	0	0	0	4.47729	0	6.19386	3.71168	0	4.24384	3.59991	0	0	0.423356	0	0	0	0.415664	0	0.717202	0.695191	0.561023	13.2875	0	0.391873	0.26428
A530006G24Rik	0.409905	0	0	0	0	0	0	0	0	0	0	0	0	0	0	0.323849	0	0	0	0	0	0	0	0	0	0	6.64375	0	0	0
A530010L16Rik	1.63962	0.906953	1.1851	0	6.22464	0.600355	0	0	0.639612	7.51159	0	3.24772	0	0	0	0.647697	0	0	3.70993	0	0	0.415664	1.4703	2.15161	2.78077	0	3.98625	1.07381	0.783746	0.26428
A530013C23Rik	6.55847	4.08129	4.74042	3.75912	4.14976	2.40142	0	12.956	1.27922	7.51159	0	3.24772	1.65264	1.41461	6.29985	9.39161	13.4339	8.46711	18.5497	1.81509	10.3473	3.74098	12.2525	5.02041	9.03749	7.2933	9.30125	5.36905	8.6212	10.5712
A530016L24Rik	8.608	27.6621	8.29573	7.51823	14.5242	13.2078	62.3624	51.8238	17.9091	15.0232	18.5816	22.2701	41.316	4.24384	41.399	3.88618	0.83962	1.27007	11.1298	7.26037	13.7964	10.3916	0	2.15161	3.47596	1.12205	45.1775	11.454	2.35124	3.17135
A530020G20Rik	2.45943	5.44172	13.0361	7.51823	16.599	12.6075	0	17.2746	15.3507	30.0464	12.3877	15.3107	8.2632	4.24384	41.399	8.09622	31.0659	8.89047	7.41986	5.44528	20.6947	7.89762	4.90099	2.86881	6.25672	7.2933	25.2463	6.08493	9.79682	10.8355
A530021J07Rik	0	0	0	0	0	0	0	0	0.639612	0	0	0	0	0	0.899978	0	0	0	0	0	0	0	0	0	0	0	10.63	0	0	0
A530032D15Rik	0	0	0	0.751823	2.07488	0.600355	0	0	0	0	0	0.46396	0	4.24384	0	0.323849	2.51886	2.54013	5.5649	1.81509	0	0	0	0	0.695191	2.24409	15.945	1.07381	1.95936	0
A530040E14Rik	0	0.453476	1.1851	0	0	0	0	0	1.27922	7.51159	0	0.927919	0	1.41461	0	0.323849	0	0	3.70993	0	0	0	0.980197	0	0	0	11.9588	0.715874	0.391873	0
A530046M15Rik	0	0	0	0	0	0	0	0	0	0	0	0	0	0	0	0	0.83962	1.27007	3.70993	0	0	0.415664	1.4703	0	1.39038	1.12205	29.2325	0.715874	2.74311	0.528559
A530050N04Rik	0.409905	0.453476	0	0	0	0.600355	0	0	0.639612	0	0	3.71168	1.65264	4.24384	0	0	0	0	0	1.81509	0	1.24699	0	0	0	0	6.64375	2.14762	0.783746	0.528559
A530053G22Rik	0.819809	0.453476	1.1851	0	0	0	0	0	0	0	0	0.927919	0	0	0	0	1.67924	0.846711	0	0	0	0	0	0	0	0	5.315	1.43175	0	0
A530058N18Rik	0	0	0	0	0	0	0	0	0	0	0	0	0	0	0	0.647697	0	0	0	0	0	0	0	0	0	0	9.30125	0	0	0
A530064D06Rik	0	0.453476	0	0	0	0.600355	0	4.31865	0.639612	0	0	1.39188	1.65264	1.41461	1.79996	2.91464	3.35848	4.65691	9.27483	0	1.72456	2.90965	2.45049	2.86881	4.17115	6.17126	45.1775	2.50556	3.91873	1.3214
A530065N20Rik	0.409905	0.453476	2.37021	0	0	0	0	0	0.639612	7.51159	0	0.927919	0	0	0.899978	0	0	0	0	0	0	0	0	0.717202	0	0	18.6025	0	0	0
A530072M11Rik	7.37828	5.89519	14.2213	11.2774	4.14976	6.6039	0	8.63731	7.67535	0	12.3877	8.81523	8.2632	12.7315	8.99978	2.59079	5.03772	7.6204	11.1298	5.44528	13.7964	4.5723	9.80197	5.73762	6.25672	7.2933	21.26	7.15874	8.6212	5.28559
A530088E08Rik	0.409905	0	0	0.751823	0	0	0	0	0	0	0	0.927919	0	1.41461	0	0	0.83962	1.27007	0	0	0	0	0.490099	0	0	0	10.63	1.07381	1.17562	0
A530095I07Rik	0.819809	0.453476	4.74042	0	0	0	0	0	0	0	0	2.3198	0	1.41461	0	0.323849	0.83962	0	0	1.81509	0	0.415664	0	0	0	0	0	1.07381	1.95936	0.792839
A530099J19Rik	2.86933	2.72086	2.37021	3.75912	2.07488	8.40497	10.3937	12.956	3.83767	7.51159	12.3877	2.78376	6.61056	9.9023	8.99978	1.29539	1.67924	0.846711	1.85497	0	1.72456	6.65063	0.490099	3.58601	1.39038	3.36614	14.6163	5.36905	4.70248	1.05712
A630001G21Rik	7.37828	11.3369	21.3319	11.2774	14.5242	14.4085	31.1812	4.31865	15.3507	37.5579	6.19386	20.8782	9.91584	11.3169	11.6997	12.9539	15.9528	16.9342	18.5497	12.7057	24.1438	15.3796	15.1931	19.3645	15.9894	21.8799	38.5338	18.2548	16.0668	11.8926
A630001O12Rik	4.50895	3.17433	7.11063	6.01459	2.07488	2.40142	0	0	9.59418	22.5348	18.5816	15.7746	0	8.48769	0	2.91464	13.4339	5.08027	0	1.81509	8.62278	0.831328	3.43069	4.30321	3.47596	2.80512	2.6575	3.93731	3.13498	3.17135
A630010A05Rik	0	0	0	0	0	0	0	0	0	0	0	0.46396	0	0	0	0	0	0	0	0	0	0	0	0	0	0	5.315	0	0	0
A630012P03Rik	1.63962	0	1.1851	0.751823	2.07488	0	0	0	1.27922	0	0	0.927919	0	0	3.59991	0.323849	0	0.423356	0	0	0	0.415664	0.490099	1.4344	0.695191	0.561023	10.63	0.357937	0.391873	0.26428
A630019I02Rik	0	0	0	0	0	0.600355	0	0	0.639612	0	0	0	0	0	0	0	0	0	0	0	0	0	0	0	0	0	0	0	0	0
A630020A06	3.68914	1.36043	2.37021	0.751823	6.22464	2.40142	0	4.31865	3.83767	15.0232	6.19386	5.10356	1.65264	7.07307	4.49989	0.647697	0	1.27007	1.85497	3.63019	0	0.831328	0.490099	2.86881	0.695191	1.12205	19.9313	3.22143	0.783746	1.84996
A630023A22Rik	0	0	0	0	0	0	0	0	0	0	0	0	0	0	0	0	0	0	0	0	0	0.415664	0	0	0	0	5.315	0	0	0
A630023P12Rik	0.409905	0.453476	0	0.751823	0	0	0	0	1.91884	0	0	0.46396	1.65264	0	0.899978	0	0	0	0	0	0	0.415664	0	0	0	0	1.32875	0	0	0.26428
A630033H20Rik	10.6575	8.16257	2.37021	20.2992	12.4493	16.8099	10.3937	12.956	8.31496	7.51159	12.3877	10.6711	3.30528	11.3169	8.99978	4.21003	4.1981	4.65691	7.41986	3.63019	6.89822	10.8073	13.2327	13.6268	9.03749	11.7815	19.9313	13.2437	4.3106	8.9855
A630034I12Rik	15.1665	19.4995	24.8872	18.7956	22.8237	34.8206	10.3937	25.9119	37.0975	45.0695	43.357	34.797	31.4002	29.7069	36.8991	20.4025	40.3018	30.4816	11.1298	5.44528	32.7666	18.7049	36.7574	22.2333	29.8932	26.3681	43.8488	18.2548	19.5936	26.428
A630050E04Rik	0	0	0	0	0	0	0	0	0	0	0	0	0	0	0	0	0	0	0	0	0	0	0	0	0	0	3.98625	0	0	0
A630066F11Rik	31.1528	23.1273	29.6276	27.0656	26.9734	26.4156	10.3937	30.2306	23.026	45.0695	12.3877	30.1574	54.5371	24.0485	36.8991	15.8686	22.6697	17.7809	5.5649	18.1509	34.4911	20.7832	11.7624	28.6881	16.6846	29.1732	21.26	17.8968	18.8099	19.5567
A630072L19Rik	2.86933	4.98824	3.55531	1.50365	2.07488	7.20426	0	0	5.1169	15.0232	6.19386	12.9909	6.61056	0	6.29985	2.26694	1.67924	3.38685	3.70993	0	5.17367	3.74098	2.45049	5.73762	4.86634	8.41535	15.945	1.07381	3.91873	3.69991
A630072M18Rik	60.6659	57.5915	59.2552	76.686	76.7706	47.428	83.1499	43.1865	74.195	127.697	74.3263	92.7919	47.9266	56.5846	57.5986	32.7087	30.2263	30.905	38.9543	14.5207	34.4911	35.3314	31.3663	37.2945	29.198	43.1988	63.78	38.2993	33.7011	31.9778
A630073D07Rik	0	0	0	0	0	0	0	0	0	0	0	0	0	0	0	0	0	0	0	0	0	0	0	0	0	0	0	0	0	0
A630075F10Rik	2.04952	0.906953	2.37021	0.751823	0	2.40142	0	0	3.83767	0	0	1.39188	1.65264	2.82923	0	0	0.83962	0	1.85497	0	0	0.415664	0.490099	0.717202	0.695191	0.561023	7.9725	0.715874	1.17562	0.26428
A630076J17Rik	0.819809	0	0	0	0	0.600355	0	4.31865	0.639612	0	0	0	0	0	0	0	0	0	0	0	0	0	0	0	0	0	2.6575	0	0	0
A630077J23Rik	2.04952	0.453476	0	1.50365	2.07488	0.600355	0	0	0.639612	0	6.19386	2.3198	0	1.41461	0.899978	1.29539	1.67924	0.846711	0	0	5.17367	1.66266	1.96039	1.4344	2.78077	0	2.6575	1.43175	0.783746	1.3214
A630089N07Rik	13.1169	18.5925	29.6276	10.5255	18.6739	9.60568	31.1812	17.2746	19.1884	52.5811	37.1631	29.6934	28.0949	11.3169	14.3996	25.2602	26.0282	37.6787	20.4046	18.1509	37.9402	22.4459	28.4257	28.6881	25.7221	28.6122	82.3825	20.4024	24.2961	24.578
A630095E13Rik	0	0	0	0	0	0	0	0	0	0	0	0	0	0	0	1.61924	0	1.27007	0	0	0	0	0	0.717202	0	0	7.9725	0	0.391873	0
A630095N17Rik	6.55847	5.44172	9.48083	8.27006	4.14976	7.20426	0	0	8.95457	0	12.3877	7.88731	6.61056	1.41461	6.29985	1.29539	4.1981	2.96349	0	3.63019	5.17367	2.90965	3.43069	4.30321	4.86634	2.24409	13.2875	4.65318	5.87809	5.02131
A730004F24Rik	0.409905	0	0	0	0	0	0	0	0	0	0	0	0	0	0	0	0	0	0	0	0	0	0	0	0	0	1.32875	0	0	0
A730006G06Rik	0	0	0	0	0	0	0	0	0	0	0	0	0	0	0	0	0	0	0	0	0	0	0	0	0	0	3.98625	0	0	0
A730009L09Rik	0	0	0	0	0	0	0	0	0	0	0	0	0	0	0	0	0	0	0	0	0	0	0	0	0	0	18.6025	0.715874	0	0
A730013G03Rik	0.819809	0.453476	2.37021	0.751823	0	0.600355	0	0	0	0	0	0.927919	0	1.41461	0.899978	0	0	0.423356	3.70993	0	0	0.831328	0	1.4344	2.08557	1.12205	7.9725	1.07381	1.17562	0.26428
A730017C20Rik	1.63962	0.453476	0	0	2.07488	1.20071	0	30.2306	0	15.0232	0	0.46396	0	5.65846	2.69993	1.29539	0	1.69342	5.5649	10.8906	1.72456	2.90965	0.490099	2.86881	2.78077	2.24409	9.30125	0.357937	2.74311	1.84996
A730017L22Rik	54.1074	58.9519	72.2914	52.6276	72.6208	54.0319	114.331	77.7358	64.6008	37.5579	24.7754	73.3056	77.6741	59.4138	60.2985	48.9012	36.1037	47.8392	9.27483	58.083	51.7367	38.2411	47.5396	47.3353	43.7971	31.4173	27.9038	32.2143	43.8898	28.5422
A730018C14Rik	0	0	0	0	0	0	0	0	0	0	0	0.46396	1.65264	0	1.79996	0	0	0	0	0	0	0	0	0	0	0	3.98625	0	0	0
A730020E08Rik	8.19809	6.80214	5.92552	10.5255	8.29952	9.00532	0	0	8.31496	7.51159	37.1631	6.49543	13.2211	9.9023	9.89976	8.09622	5.87734	10.1605	3.70993	5.44528	10.3473	7.89762	2.94059	8.60643	8.3423	11.2205	10.63	10.7381	7.05371	7.13555
A730020M07Rik	26.2339	28.1155	24.8872	30.0729	20.7488	20.4121	20.7875	17.2746	28.1429	22.5348	12.3877	26.9097	26.4422	4.24384	11.6997	24.2887	15.1132	31.3283	12.9848	19.966	5.17367	12.4699	18.6237	10.0408	15.2942	22.4409	19.9313	7.87461	9.79682	10.5712
A730036I17Rik	1.63962	4.53476	0	0.751823	0	0	0	0	3.19806	0	0	1.39188	1.65264	0	0.899978	1.61924	5.87734	1.69342	0	0	3.44911	2.07832	1.96039	2.15161	0.695191	0.561023	11.9588	1.43175	0.783746	1.3214
A730043L09Rik	0	0	0	0	0	0	0	0	0	0	0	0.46396	0	0	0	0	0	0	0	0	0	0	0.490099	0	0	0	5.315	0.357937	0	0
A730046J19Rik	0	0.453476	1.1851	0	0	0.600355	0	4.31865	0.639612	0	0	0.46396	1.65264	0	5.39987	0.323849	0	0	0	7.26037	0	0	0.490099	0	0	0	10.63	0.357937	0.391873	0
A730049H05Rik	232.006	191.82	543.963	270.656	404.602	181.307	207.875	233.207	378.011	495.765	346.856	466.279	239.633	185.315	183.596	206.939	222.499	256.13	530.52	143.392	229.366	215.314	232.307	273.254	255.135	284.439	313.585	325.365	220.233	322.421
A730056A06Rik	0.819809	0	0	0	0	0.600355	0	0	0	0	6.19386	1.39188	0	0	0	0.647697	0	0	0	0	0	1.66266	0.980197	0.717202	0	0.561023	5.315	0.357937	0	0.528559
A730063M14Rik	7.37828	10.8834	14.2213	11.2774	10.3744	9.60568	20.7875	12.956	5.75651	0	6.19386	8.81523	21.4843	9.9023	14.3996	10.3632	16.7924	11.854	5.5649	10.8906	13.7964	15.3796	11.2723	9.32363	13.2086	16.2697	26.575	12.5278	11.3643	14.0068
A730082K24Rik	0	0	0	0	0	0	0	0	0.639612	0	0	0.46396	0	0	0	0	0	0	0	0	0	0	0	0	0	0	13.2875	0	0	0
A730085K08Rik	1.22971	0.906953	2.37021	0.751823	0	4.80284	0	0	2.55845	7.51159	0	6.03147	4.95792	0	3.59991	1.29539	5.87734	1.69342	9.27483	0	6.89822	0.831328	1.96039	1.4344	1.39038	1.12205	1.32875	0.715874	3.13498	2.11424
A730089K16Rik	0.409905	2.72086	1.1851	0	0	1.80106	10.3937	4.31865	1.27922	0	0	3.24772	0	2.82923	0	0	0	0	0	0	1.72456	0.415664	0.980197	1.4344	0.695191	0	3.98625	1.07381	1.17562	1.3214
A730090N16Rik	2.04952	1.36043	2.37021	0	4.14976	1.80106	0	0	2.55845	0	12.3877	3.71168	1.65264	1.41461	2.69993	1.94309	3.35848	2.54013	3.70993	1.81509	1.72456	2.90965	2.45049	1.4344	0.695191	1.68307	2.6575	2.50556	3.52686	1.84996
A830005F24Rik	0.819809	0.453476	2.37021	0.751823	0	0.600355	0	0	0.639612	0	0	2.3198	0	0	0	4.53388	0	2.54013	3.70993	5.44528	5.17367	4.15664	0.490099	0.717202	0.695191	3.92716	3.98625	3.22143	1.17562	5.02131
A830009L08Rik	2.04952	1.81391	1.1851	2.25547	6.22464	6.6039	0	0	5.1169	15.0232	0	5.56751	1.65264	2.82923	6.29985	1.29539	0	0.846711	1.85497	3.63019	5.17367	0.831328	0.980197	2.86881	3.47596	3.92716	2.6575	0.715874	1.56749	2.11424
A830010M20Rik	165.192	170.054	129.176	142.846	99.5943	143.485	145.512	125.241	143.273	202.813	161.04	132.228	147.085	115.998	127.797	83.8768	76.4054	76.204	148.397	78.049	74.1559	94.7714	95.5692	75.3062	70.9095	103.789	135.533	94.1374	87.7795	97.7834
[truncated: 33,976 more rows]

## Sheet: WT M vs Y665F M
Gene	Base mean	log2(FC)	StdErr	Wald-Stats	P-value	P-adj
Ugt1a2	2409.4	-3.49063	0.348631	-10.0124	1.34442e-23	2.0247e-19
Slc7a12	1526.3	-5.00519	0.521385	-9.59979	8.01051e-22	6.03191e-18
Cyp2d12	322.435	3.5007	0.416561	8.40382	4.32174e-17	2.16951e-13
Akr1cl	108.76	28.4216	3.68493	7.71294	1.22947e-14	4.62897e-11
Cndp2	6145.53	1.28936	0.175634	7.34115	2.11759e-13	6.37819e-10
Prlr	2254.89	-2.58038	0.376335	-6.8566	7.05192e-12	1.77003e-08
Chchd2	2469.66	0.883669	0.15876	5.56606	2.60562e-08	5.60581e-05
Cpq	584.723	0.801294	0.14735	5.43803	5.38741e-08	0.000101418
Sar1b	906.813	1.00899	0.189539	5.32336	1.01866e-07	0.00015341
Scg2	70.2635	16.1407	3.03033	5.3264	1.00178e-07	0.00015341
Mrpl30	598.245	0.729288	0.140723	5.18244	2.19001e-07	0.000274847
Pnp	514.626	1.05958	0.203838	5.19813	2.01307e-07	0.000274847
Ndufa4	3127.97	1.07454	0.208277	5.15917	2.48047e-07	0.000287353
Rnf14	1260.6	0.463535	0.0923162	5.02116	5.13603e-07	0.00055249
Usp39	369.078	0.622494	0.124347	5.0061	5.55446e-07	0.000557668
Ssu72	323.255	0.842084	0.169075	4.98054	6.34063e-07	0.000596812
2010107E04Rik	939.2	1.3034	0.265257	4.91373	8.93591e-07	0.000649504
Grpel1	1167.23	0.639527	0.129143	4.9521	7.34164e-07	0.000649504
Rtcb	1560.57	0.588015	0.119178	4.93391	8.06011e-07	0.000649504
Sar1a	1566.51	0.475097	0.0967394	4.9111	9.05683e-07	0.000649504
Sumo3	1090.15	0.616056	0.125277	4.91757	8.76266e-07	0.000649504
Cryz	3677.7	0.77866	0.160385	4.85494	1.20426e-06	0.000742815
Fryl	1281.95	-0.454386	0.093683	-4.85024	1.23309e-06	0.000742815
Mpc2	1199.92	1.06707	0.219798	4.85479	1.20516e-06	0.000742815
Tma7	308.655	1.05308	0.216859	4.85604	1.19759e-06	0.000742815
Hoxc4	48.8062	-1.24244	0.257776	-4.81984	1.43672e-06	0.000832193
Gde1	1192.28	0.63333	0.132753	4.77073	1.83561e-06	0.000899027
Gm35925	37.5725	-2.72227	0.570814	-4.76909	1.85059e-06	0.000899027
Pgam5	333.717	0.854289	0.179074	4.77059	1.83689e-06	0.000899027
Psmb1	1464.85	0.631526	0.132369	4.77094	1.83372e-06	0.000899027
Psmb7	1369.67	0.683995	0.142642	4.7952	1.6251e-06	0.000899027
COX3	616.13	3.24507	0.683318	4.74899	2.04433e-06	0.000962115
Vhl	255.471	0.783169	0.16533	4.73701	2.16894e-06	0.000989825
Ahcy	683.474	1.06308	0.226414	4.69529	2.66233e-06	0.00117926
Slc46a3	186.318	1.08065	0.233302	4.63197	3.6221e-06	0.00155854
Cript	519.262	0.683457	0.148566	4.60036	4.21755e-06	0.00163487
Mat2b	871.066	0.694456	0.150905	4.60194	4.18576e-06	0.00163487
Selenbp2	43.3777	1.74553	0.3795	4.59957	4.23373e-06	0.00163487
Sptssa	359.685	0.806406	0.174809	4.61306	3.96785e-06	0.00163487
Lipo3	316.707	1.14678	0.249975	4.58758	4.48423e-06	0.00164714
Trpm3	81.4553	-1.44743	0.315211	-4.59193	4.39164e-06	0.00164714
BC089597	1447.53	-1.64999	0.361347	-4.56621	4.96616e-06	0.00178072
Odc1	5298.28	0.857372	0.188073	4.55873	5.14646e-06	0.00180246
Ghitm	6100.25	0.527374	0.116217	4.53782	5.68381e-06	0.0019055
Nme1	1255.73	0.907066	0.199906	4.53746	5.69372e-06	0.0019055
Tomm20	1098.85	0.570961	0.12619	4.52461	6.0506e-06	0.00198091
Atp5j2	1578.94	0.893886	0.199011	4.49163	7.06789e-06	0.00223648
Kantr	72.1305	-0.941997	0.209843	-4.48905	7.15415e-06	0.00223648
Timm8a1	24.4722	1.81832	0.405384	4.48543	7.27672e-06	0.00223648
Lpp	4589.11	-0.564815	0.126048	-4.48097	7.43042e-06	0.00223804
Eif3m	856.358	0.668602	0.149554	4.47064	7.79869e-06	0.00230291
Cox7b	2712.1	0.758285	0.170416	4.44962	8.60233e-06	0.00246189
Tanc1	2020.53	-0.46289	0.104065	-4.44808	8.66404e-06	0.00246189
Rps7	1327.69	0.579278	0.130746	4.43055	9.39952e-06	0.00262142
Mrpl20	599.763	0.762662	0.172478	4.42178	9.78902e-06	0.00263255
Nr5a1	38.1149	14.2861	3.23041	4.42237	9.76232e-06	0.00263255
Eef1a1	35764.7	0.722799	0.163829	4.41191	1.02462e-05	0.00270715
Nt5c3	547.453	0.780168	0.177016	4.40733	1.04654e-05	0.0027174
Akr1a1	14438.8	0.670444	0.152626	4.39271	1.11945e-05	0.00284578
Cdc42	3731.97	0.606864	0.138353	4.38635	1.15267e-05	0.00284578
Ldhd	4360.34	1.22625	0.279549	4.38653	1.15173e-05	0.00284578
Cops5	758.174	0.87292	0.199359	4.37864	1.19424e-05	0.00285481
Vmp1	2044.53	0.781044	0.17835	4.37929	1.19068e-05	0.00285481
Cmtm6	2394.9	0.66571	0.152451	4.36672	1.26125e-05	0.00294304
Phf5a	287.317	0.837082	0.191764	4.36517	1.27024e-05	0.00294304
Rps16	533.513	-1.2849	0.294709	-4.35989	1.30125e-05	0.00296922
Jam3	300.335	0.797877	0.183491	4.34831	1.37194e-05	0.00304168
Psmb4	1335.65	1.12857	0.259556	4.34807	1.3734e-05	0.00304168
Mrpl9	653.353	0.488966	0.11277	4.33596	1.45123e-05	0.00316441
Ndufs4	949.996	0.912095	0.210499	4.33301	1.47084e-05	0.00316441
Ugt2b37	1120.02	-1.31868	0.305364	-4.31839	1.57171e-05	0.00333379
Gm13133	41.7934	-1.52577	0.356892	-4.27515	1.91007e-05	0.00399522
Ormdl1	245.324	0.836815	0.196007	4.26932	1.96068e-05	0.00404492
Mrpl48	317.296	0.661094	0.155589	4.24898	2.14748e-05	0.00434047
Ubr7	384.989	0.55293	0.130177	4.24751	2.16159e-05	0.00434047
Hoxb3	116.123	-1.22101	0.288262	-4.23578	2.27764e-05	0.00447513
Mark3	1620.88	0.414369	0.0978496	4.23475	2.28808e-05	0.00447513
Pex2	562.935	0.777197	0.184657	4.20886	2.56664e-05	0.00495559
Slc16a1	1342.93	0.909563	0.216375	4.20365	2.62644e-05	0.00500686
Rpl7l1	901.669	0.562078	0.133878	4.19843	2.68776e-05	0.0050597
Hsd11b1	928.298	1.26154	0.301146	4.18912	2.80034e-05	0.00520656
Myeov2	420.943	1.18323	0.283224	4.17773	2.94434e-05	0.00540754
Ndufc2	661.762	0.879891	0.211221	4.16574	3.10348e-05	0.00563113
Hsf2bp	66.461	1.58952	0.382747	4.15292	3.28253e-05	0.0057952
Plekhb2	3011.08	0.490005	0.118043	4.15106	3.30935e-05	0.0057952
Tmed2	327.493	1.01702	0.24475	4.15535	3.24784e-05	0.0057952
Hoxc6	346.759	-0.907925	0.219026	-4.14528	3.394e-05	0.00587514
Rps3	4573.19	0.660151	0.15942	4.14095	3.45873e-05	0.00591915
Eif5a	2223.52	0.647716	0.156624	4.13549	3.54202e-05	0.00599358
Mrpl11	402.245	0.694888	0.168468	4.12474	3.71155e-05	0.00610809
Mrps24	309.193	1.16514	0.28256	4.12351	3.73137e-05	0.00610809
Nit2	702.415	0.85353	0.206875	4.12582	3.69416e-05	0.00610809
Aig1	421.424	0.558064	0.13567	4.1134	3.89872e-05	0.0062947
Sorbs2	482.515	-0.659363	0.160366	-4.11162	3.92896e-05	0.0062947
Ran	886.588	0.697716	0.16988	4.10712	4.00621e-05	0.0063509
Commd6	310.174	0.719761	0.175452	4.10233	4.09003e-05	0.00636779
Hivep1	894.956	-0.702734	0.171328	-4.10169	4.10143e-05	0.00636779
Mrpl35	400.54	0.738505	0.180239	4.09735	4.17903e-05	0.00642206
Idnk	182.265	0.806835	0.197091	4.09372	4.24502e-05	0.00645758
Cox7a2	2139.99	0.819051	0.200774	4.07946	4.514e-05	0.00679808
Cox5a	1378.85	0.77458	0.19011	4.07438	4.6137e-05	0.00681199
Israa	35.1814	-1.54846	0.379857	-4.07643	4.57325e-05	0.00681199
Pnpo	749.529	0.77994	0.191553	4.07167	4.66778e-05	0.00682493
Nfs1	1128.25	0.715022	0.175718	4.06913	4.71883e-05	0.00683323
Atf7ip	998.976	-0.608701	0.150245	-4.05137	5.09177e-05	0.00723416
Ttr	695.978	1.49553	0.369098	4.05184	5.08157e-05	0.00723416
Aebp1	1417.7	-0.761748	0.188281	-4.0458	5.21438e-05	0.0072681
Emc3	1040.97	0.549076	0.135784	4.04374	5.26045e-05	0.0072681
Ndufc1	469.834	0.945251	0.233734	4.04412	5.25196e-05	0.0072681
Eif4g3	2641.54	-0.713679	0.1768	-4.03664	5.4222e-05	0.0073566
Pole4	252	0.782333	0.19376	4.03764	5.39914e-05	0.0073566
Iah1	935.7	0.982914	0.243931	4.02948	5.58994e-05	0.00751648
Sec13	1031.46	0.557204	0.138679	4.01794	5.87095e-05	0.00782446
Mpzl2	308.94	-0.821752	0.204656	-4.0153	5.93713e-05	0.00784326
Gm33655	68.5237	-1.06945	0.266818	-4.00818	6.11883e-05	0.00794393
Pgk1	1021.81	1.0353	0.258246	4.00897	6.0984e-05	0.00794393
Aadac	1123.71	1.18782	0.297027	3.99905	6.35982e-05	0.00797448
Atp5e	806.198	1.36577	0.341814	3.99566	6.45131e-05	0.00797448
Dph3	455.926	0.598046	0.149686	3.99534	6.46007e-05	0.00797448
Idh3g	2442.43	0.556486	0.139239	3.99663	6.42505e-05	0.00797448
Ndufb5	1322.65	0.737167	0.184484	3.99583	6.44679e-05	0.00797448
Sugct	963.518	0.55374	0.138296	4.00403	6.22732e-05	0.00797448
Dctn3	396.416	0.625549	0.156784	3.98987	6.61107e-05	0.00809453
Itpa	230.692	0.759102	0.19037	3.98751	6.67711e-05	0.00810946
Eif3i	1143.59	0.656914	0.164914	3.98338	6.79412e-05	0.00818555
Prdx5	8183.33	0.8488	0.213482	3.97598	7.00886e-05	0.00831129
Ssr4	640.183	0.667571	0.167864	3.97686	6.98316e-05	0.00831129
Prdx1	6668.84	1.05071	0.264433	3.97343	7.08444e-05	0.00833528
Iqcd	36.9569	-1.09675	0.276431	-3.96755	7.26153e-05	0.00841891
Zfp612	179.868	-0.864438	0.217887	-3.96736	7.26732e-05	0.00841891
Atxn1	1432.8	-0.506373	0.127805	-3.96207	7.43026e-05	0.00854197
Ldha	4451.75	0.918122	0.231836	3.96023	7.48785e-05	0.00854296
Aak1	449.263	-0.781441	0.197647	-3.95372	7.69466e-05	0.00863316
Dsg2	369.905	-1.13283	0.286482	-3.95427	7.67671e-05	0.00863316
H2afz	331.67	0.825618	0.208901	3.9522	7.74346e-05	0.00863316
Rps27l	893.331	0.754741	0.191046	3.95058	7.79622e-05	0.00863316
Srgap2	605.341	-0.568206	0.143991	-3.94612	7.94264e-05	0.0087311
Hint2	476.225	0.981183	0.248862	3.94269	8.05743e-05	0.00879311
Atp5b	26663.9	0.606666	0.154076	3.93744	8.23565e-05	0.00892294
Cyp2d9	519.691	2.02457	0.515408	3.92809	8.56229e-05	0.00914525
Rpl9	1643.01	0.818301	0.208266	3.92911	8.52602e-05	0.00914525
Eif3k	865.093	0.48175	0.122709	3.92595	8.6389e-05	0.0091621
Cttnbp2	248.058	-0.63584	0.162049	-3.92376	8.71777e-05	0.0091811
Ndufs3	729.198	0.70302	0.179254	3.92193	8.78435e-05	0.00918697
Smarcc2	1537.2	-0.726982	0.185582	-3.9173	8.95476e-05	0.0093006
Gm31677	82.9415	-1.0889	0.278312	-3.91252	9.13385e-05	0.00942162
Cib1	884.353	0.912295	0.233468	3.90758	9.32267e-05	0.00955098
Gm39642	55.6055	-1.0262	0.263073	-3.90082	9.5866e-05	0.00975501
Hmbox1	1262.63	-0.491809	0.126167	-3.89809	9.69546e-05	0.00979958
Casz1	301.984	-1.04253	0.267831	-3.8925	9.9218e-05	0.00989552
LOC108167440	177.739	-0.824521	0.211746	-3.89392	9.86367e-05	0.00989552
Ssr2	983.752	0.87714	0.22551	3.88958	0.000100417	0.00994918
Psmc4	1233.91	0.668689	0.172213	3.88292	0.000103209	0.0100938
Spint2	1569.34	-1.00921	0.259912	-3.8829	0.000103217	0.0100938
Ube4b	973.558	-0.398332	0.102694	-3.87883	0.000104962	0.0101982
C8g	75.6492	1.26	0.325334	3.87295	0.000107526	0.0103804
Emg1	334.659	0.894545	0.231837	3.85851	0.000114079	0.0108736
Rbx1	560.484	0.558236	0.144655	3.85909	0.000113808	0.0108736
2410015M20Rik	700.718	1.01048	0.262621	3.84769	0.000119238	0.0110324
Apopt1	302.197	0.587641	0.15255	3.85213	0.000117095	0.0110324
Nme2	1651.53	1.02113	0.265274	3.84936	0.000118429	0.0110324
Nop10	625.799	0.932703	0.242428	3.84734	0.000119408	0.0110324
Zmynd8	1091.26	-0.54646	0.141954	-3.84957	0.000118326	0.0110324
Nubpl	141.477	0.933285	0.24298	3.841	0.000122532	0.0111838
Ufc1	820.029	0.737607	0.191983	3.84205	0.000122013	0.0111838
Kynu	251.922	-2.01044	0.524609	-3.83226	0.000126971	0.0115192
Psma6	1187.71	0.515378	0.134746	3.8248	0.000130876	0.0118024
Fli1	265.533	-0.684602	0.179243	-3.8194	0.000133777	0.0119133
Ndufa10	2232.89	0.574255	0.150359	3.81924	0.000133865	0.0119133
Uqcrfs1	2333.57	0.799048	0.209279	3.81811	0.00013448	0.0119133
2610301B20Rik	154.905	0.557106	0.146249	3.80929	0.000139367	0.0122027
Dnase1	5028.36	1.22564	0.321681	3.8101	0.000138909	0.0122027
Acp1	455.723	0.607796	0.159706	3.80571	0.000141398	0.0122214
Brk1	753.157	0.752309	0.197735	3.80463	0.000142014	0.0122214
Hoxc10	145.164	-0.926442	0.243448	-3.8055	0.000141516	0.0122214
Aurkaip1	643.208	0.561862	0.147943	3.79784	0.000145965	0.01249
Man1a	2042.42	0.452117	0.119329	3.78882	0.000151367	0.0128791
Trappc3	499.742	0.574502	0.151777	3.78516	0.00015361	0.0129964
Bsg	4226.8	0.383999	0.101655	3.77748	0.000158422	0.013109
Cfb	4067.24	0.682051	0.180481	3.77907	0.000157417	0.013109
Gm34854	64.8759	-1.04904	0.27767	-3.77802	0.000158081	0.013109
Serpina1d	341.365	1.65333	0.437416	3.77978	0.000156968	0.013109
Lpl	6320.61	1.00785	0.267691	3.76497	0.000166569	0.0136283
Mmadhc	709.029	0.493315	0.131071	3.76371	0.000167413	0.0136283
Rps23	862.044	0.675258	0.179318	3.7657	0.000166085	0.0136283
Commd1	425.875	0.541907	0.144043	3.76211	0.000168485	0.0136419
Glyat	4313.71	0.826815	0.219866	3.76054	0.000169549	0.0136546
Zfand6	703.924	0.539473	0.143599	3.75682	0.000172089	0.0137855
Agps	3712.21	0.647519	0.172601	3.75153	0.000175757	0.0137859
Apoa1bp	659.756	0.533263	0.142004	3.75526	0.000173161	0.0137859
Eci2	1199.53	0.599634	0.159805	3.75229	0.00017523	0.0137859
Rprd2	728.405	-0.663718	0.176823	-3.75358	0.000174326	0.0137859
Ppp1ca	2265.31	0.502349	0.134072	3.74687	0.000179055	0.0139718
Vta1	325.39	0.416057	0.111135	3.74371	0.000181321	0.0140757
Guk1	513.198	0.741748	0.198291	3.7407	0.000183506	0.0141
Stox2	263.997	-0.547223	0.146263	-3.74137	0.000183021	0.0141
Mdc1	427.621	-0.765927	0.20507	-3.73496	0.000187742	0.0142798
S100g	5322.06	0.90266	0.241609	3.73604	0.000186939	0.0142798
Helz	776.882	-0.546671	0.146461	-3.73254	0.00018956	0.0143456
Hexb	862.707	0.993439	0.266314	3.73032	0.000191234	0.0143999
Actr10	775.056	0.501375	0.134457	3.72889	0.000192321	0.0144098
A2m	28.7769	3.99973	1.0737	3.7252	0.000195161	0.0145501
Ecd	550.606	0.462559	0.124406	3.71813	0.000200703	0.0148166
Pcdhgb7	47.5187	-1.11988	0.301106	-3.71923	0.000199833	0.0148166
Ptdss1	827.439	0.566688	0.152492	3.71618	0.000202254	0.0148582
Mff	959.808	0.488732	0.131562	3.71485	0.000203326	0.0148645
Echs1	1673.25	0.781693	0.210517	3.7132	0.000204652	0.0148891
Atp6v1h	1437.64	0.544129	0.146724	3.70851	0.000208482	0.0149258
COX2	397.738	2.47191	0.666107	3.71098	0.000206461	0.0149258
Hoxa3	96.6787	-0.965678	0.260449	-3.70774	0.00020912	0.0149258
Rn7s1	285.417	2.11302	0.569547	3.71	0.000207259	0.0149258
Slc25a3	5772.62	0.569108	0.15361	3.70488	0.00021149	0.0149533
Tcf7l2	191.174	-0.776653	0.209624	-3.70498	0.000211409	0.0149533
Abcc4	1724.64	-0.580116	0.156705	-3.70195	0.000213946	0.0150562
Dap3	593.34	0.590074	0.15972	3.69443	0.000220381	0.0154369
Gstt1	769.377	0.808013	0.218821	3.69258	0.000221992	0.0154778
Rny3	649.785	1.85798	0.503392	3.69093	0.000223435	0.0155066
Glo1	620.757	0.608525	0.165221	3.68309	0.00023042	0.0155666
Gm29852	34.2506	-1.54676	0.420104	-3.68186	0.000231535	0.0155666
Prdx3	1786.05	0.854822	0.231938	3.68557	0.000228192	0.0155666
Rny1	68.942	3.37656	0.915891	3.68664	0.000227234	0.0155666
2024-09-15	2375.55	0.597603	0.162159	3.6853	0.000228433	0.0155666
Stk32c	36.7506	-1.41655	0.384397	-3.68512	0.000228596	0.0155666
Zfp169	239.078	-0.613797	0.166692	-3.68221	0.000231219	0.0155666
Rpl7a	2677.09	0.442885	0.120401	3.67841	0.00023469	0.0157086
Tprgl	820.287	0.681758	0.185439	3.67645	0.0002365	0.0157597
Scarna10	157.591	2.1167	0.577204	3.66716	0.000245256	0.0160589
Sdcbp	2570.74	0.725801	0.197895	3.66761	0.000244826	0.0160589
Sugp1	316.209	-0.654393	0.178407	-3.66798	0.00024447	0.0160589
Ten1	74.2381	0.790242	0.215406	3.66861	0.00024387	0.0160589
2310067E19Rik	122.675	-1.07187	0.292476	-3.66482	0.00024751	0.0161364
Myo9a	1870.71	-0.680013	0.185664	-3.66259	0.000249676	0.0162074
C1d	591.28	0.729138	0.199178	3.66074	0.00025149	0.0162551
Abhd5	742.568	0.59236	0.161998	3.65659	0.000255591	0.0163174
Ndufb6	683.186	0.932136	0.25479	3.65845	0.000253746	0.0163174
Sepp1	24723.9	0.691028	0.188987	3.65648	0.000255705	0.0163174
Psenen	125.422	0.752083	0.205821	3.65406	0.000258121	0.0164021
Xbp1	2279.13	0.662591	0.181817	3.64427	0.000268152	0.016968
Slc35b1	482.123	0.542912	0.149145	3.64017	0.000272458	0.0171683
Adh5	1712.86	0.574396	0.158205	3.63071	0.000282639	0.0177356
A430090L17Rik	26.7547	-1.26712	0.349118	-3.62948	0.000283993	0.0177466
Arl6ip1	4184.51	0.763706	0.210604	3.62626	0.000287555	0.0178949
Ccdc88c	368.854	-0.739404	0.204027	-3.62406	0.000290019	0.0179004
Stard3nl	298.669	0.854647	0.235789	3.62462	0.000289387	0.0179004
Ftx	138.602	-0.814152	0.225029	-3.61798	0.000296909	0.0182508
1700123O20Rik	263.013	0.71345	0.197301	3.61605	0.000299131	0.0183126
Epb41l4a	167.135	-0.739567	0.205023	-3.60724	0.000309469	0.0185681
LOC108168395	148.998	1.02184	0.282983	3.61096	0.000305061	0.0185681
Pdia6	2311.96	0.462967	0.12829	3.60875	0.000307674	0.0185681
Rpl15	863.947	0.665749	0.18452	3.608	0.000308572	0.0185681
Sra1	573.091	0.616342	0.170743	3.60978	0.000306461	0.0185681
Ndufs2	3692.04	0.479986	0.133167	3.60438	0.0003129	0.0186256
Zfp362	162.36	-0.985858	0.273496	-3.60465	0.00031257	0.0186256
Gosr2	1213.74	0.559676	0.155371	3.6022	0.000315539	0.0187087
Prdm16	265.731	-0.705636	0.19597	-3.60073	0.000317322	0.0187407
Kbtbd11	507.121	0.618934	0.172393	3.59025	0.00033036	0.0191354
Nedd4l	1711.84	-0.652024	0.181425	-3.5939	0.000325763	0.0191354
Nfib	1887.86	-0.564706	0.157205	-3.59216	0.000327943	0.0191354
Psmd5	691.35	0.749358	0.208584	3.5926	0.000327391	0.0191354
Wdr61	620.458	0.57349	0.159725	3.59049	0.000330054	0.0191354
Eef1akmt1	123.718	1.06433	0.297047	3.58305	0.000339611	0.0194137
Ndfip1	2256.48	0.565998	0.157985	3.58261	0.000340173	0.0194137
Polr1c	381.546	0.730535	0.203974	3.58151	0.000341609	0.0194137
Rab28	367.445	0.459039	0.128164	3.58166	0.000341421	0.0194137
Spg21	686.288	0.46845	0.130787	3.58178	0.000341265	0.0194137
Gm35113	42.0228	-1.11341	0.311067	-3.57932	0.000344485	0.0195035
Mrps14	323.945	0.917278	0.256478	3.57644	0.000348309	0.0196462
Gab1	669.79	-0.627176	0.175663	-3.57033	0.000356538	0.0197407
Ntan1	186	0.526142	0.147311	3.57165	0.000354735	0.0197407
Ostc	480.169	0.719765	0.201565	3.57089	0.000355767	0.0197407
Prickle1	159.21	-0.661459	0.185257	-3.57049	0.000356319	0.0197407
Slc51a	319.412	1.7187	0.480879	3.57407	0.00035147	0.0197407
Mrpl46	345.037	0.561042	0.157574	3.56049	0.000370163	0.02042
Rpl24	724.07	0.627336	0.176325	3.55783	0.000373929	0.0205524
Ciz1	438.008	-0.70119	0.197363	-3.55279	0.000381169	0.0208742
5930430L01Rik	120.62	-0.791804	0.223548	-3.54199	0.000397127	0.0215911
Atp6v1e1	2659.6	0.523237	0.147687	3.54287	0.000395798	0.0215911
Eps15l1	628.29	-0.563466	0.159252	-3.5382	0.000402858	0.0217626
Ndufa12	833.943	0.697071	0.197077	3.53705	0.000404616	0.0217626
Rpl13a	3130.21	0.76534	0.216354	3.53745	0.000404008	0.0217626
0610037L13Rik	249.193	0.563488	0.159699	3.52845	0.000418003	0.0221659
Fbxo25	291.857	0.707228	0.200338	3.53017	0.0004153	0.0221659
Gm13388	15.6207	-1.41015	0.39959	-3.52899	0.000417149	0.0221659
Tnfsf12	91.0509	-1.10794	0.31376	-3.53117	0.00041373	0.0221659
Hagh	1987.78	0.562656	0.159584	3.52577	0.000422255	0.0223128
Smim20	317.253	0.948739	0.269279	3.52325	0.000426284	0.022447
Atp5k	1230.75	1.00636	0.285748	3.52183	0.000428577	0.0224891
LOC108167468	17.346	-1.38159	0.392503	-3.51995	0.000431624	0.0224923
Lamtor1	597.438	0.676061	0.192038	3.52046	0.000430805	0.0224923
Rfc2	306.735	0.813726	0.231292	3.51818	0.000434517	0.0225649
Ccdc92	43.4781	-1.04684	0.297686	-3.51658	0.000437143	0.022569
Rpl36al	507.647	0.527069	0.149893	3.51631	0.000437593	0.022569
Snrpd2	181.299	0.867964	0.246907	3.51535	0.000439183	0.0225737
Pax2	183.509	-1.08609	0.309235	-3.51219	0.000444426	0.0227655
Uba2	889.464	0.40168	0.114398	3.51125	0.000446005	0.0227689
Gm39257	40.0035	-1.11745	0.318335	-3.5103	0.000447602	0.0227733
Zfp704	2056.45	-0.423994	0.12084	-3.50871	0.000450284	0.0228326
Creb3l2	1090.76	-0.479491	0.136785	-3.50542	0.000455885	0.0230155
Kcnk5	1344.96	0.742341	0.211914	3.50303	0.000460005	0.0230155
Rps27	1295.47	0.934423	0.266683	3.50388	0.000458538	0.0230155
Shisa7	90.609	-1.01263	0.288947	-3.50456	0.00045736	0.0230155
Eral1	204.382	0.58284	0.166709	3.49616	0.000472005	0.0234627
Plrg1	439.511	0.439622	0.125745	3.49613	0.000472057	0.0234627
Ces1d	3277.79	1.20638	0.345274	3.49397	0.000475899	0.0235177
Qdpr	1518.47	0.94794	0.271324	3.49375	0.000476288	0.0235177
Gm21811	48.4592	-1.2563	0.359696	-3.49267	0.000478222	0.023536
Gm40474	26.5154	-1.31333	0.377494	-3.47907	0.000503153	0.0246022
Hbs1l	633.516	0.485754	0.13959	3.47986	0.000501681	0.0246022
Rpl22l1	161.522	1.4363	0.413147	3.47647	0.000508055	0.0247615
Azgp1	331.7	1.15133	0.331263	3.47559	0.000509735	0.0247632
Copb1	1902.61	0.398115	0.114787	3.46829	0.000523791	0.0251032
Dock1	2316.82	-0.326282	0.0940641	-3.46872	0.000522942	0.0251032
Etl4	720.617	-0.623786	0.179976	-3.46593	0.000528401	0.0251032
Hnrnph3	66.367	-1.25777	0.362641	-3.46837	0.00052363	0.0251032
Phf21a	449.477	-0.698767	0.201345	-3.47049	0.000519515	0.0251032
Rn7s2	66.9108	1.5301	0.441369	3.46671	0.000526867	0.0251032
Tmem208	322.774	1.0064	0.290351	3.46615	0.000527975	0.0251032
Mrps7	728.851	0.65767	0.189924	3.4628	0.000534583	0.0253171
Pclo	441.948	-0.970739	0.28049	-3.46087	0.00053844	0.0254198
Mrps17	410.923	0.597659	0.172767	3.45933	0.00054153	0.0254339
Snrpe	239.741	0.870972	0.251796	3.45903	0.000542118	0.0254339
Aqp4	1037.47	-1.31396	0.380831	-3.45026	0.000560051	0.0261126
Stard7	1760.79	0.789319	0.228748	3.45061	0.000559324	0.0261126
Rsl24d1	193.397	0.66576	0.193284	3.44447	0.000572182	0.0263519
Sdhd	2357.48	0.965319	0.280198	3.44513	0.000570783	0.0263519
Sec61b	176.484	1.22739	0.356083	3.44693	0.000566985	0.0263519
Ubc	541.464	1.06602	0.309361	3.44589	0.000569183	0.0263519
Gm10258	45.9707	-1.10788	0.32215	-3.43901	0.000583848	0.0268071
Drg1	671.544	0.513511	0.149711	3.43003	0.000603526	0.0270191
Fh1	2174.92	0.523145	0.152541	3.42954	0.00060461	0.0270191
Inmt	2826.68	1.27287	0.370477	3.43577	0.000590876	0.0270191
Lias	544.969	0.509657	0.148417	3.43395	0.000594856	0.0270191
Mrps18c	262.932	0.658122	0.191796	3.43136	0.000600554	0.0270191
Ndufb11	954.781	0.956219	0.278434	3.43427	0.00059415	0.0270191
Psmb3	427.092	1.10906	0.32308	3.43277	0.000597439	0.0270191
Rps19	1203.42	1.01731	0.296583	3.4301	0.000603353	0.0270191
Yars2	190.254	0.665433	0.193935	3.43122	0.000600879	0.0270191
Mrpl13	474.708	0.654327	0.190892	3.42773	0.000608648	0.0271191
Higd1a	366.551	0.639858	0.186793	3.42549	0.00061369	0.027263
Ubap2l	1528.91	-0.775006	0.226311	-3.42452	0.000615885	0.0272801
R3hdm1	576.656	-0.847746	0.247688	-3.42264	0.000620166	0.0273117
Rps20	1054.4	0.756013	0.220888	3.42261	0.000620225	0.0273117
Rpl3	1938.91	0.617774	0.180584	3.42099	0.00062394	0.0273155
Ubl5	629.718	0.48374	0.141383	3.42149	0.000622801	0.0273155
Gm40925	31.1291	-1.99653	0.583896	-3.41932	0.000627767	0.0273742
Rps14	1913.17	1.62145	0.474272	3.41883	0.000628917	0.0273742
Mars2	151.193	0.662033	0.193935	3.41369	0.000640899	0.0278154
Ces2c	887.772	1.18741	0.347971	3.4124	0.00064394	0.0278671
Ash1l	2724.93	-0.474992	0.139319	-3.40937	0.000651124	0.0280972
Gm36130	55.577	-1.36818	0.401727	-3.40574	0.000659841	0.028392
Anapc16	436.246	0.418256	0.122918	3.40271	0.000667206	0.0285458
Gars	1302.41	0.50483	0.148328	3.40348	0.000665331	0.0285458
Nfatc2	107.479	-0.892774	0.262661	-3.39896	0.000676432	0.0288586
Degs2	271.952	0.822234	0.242072	3.39665	0.000682171	0.028938
Gtf2h5	401.299	0.491965	0.14481	3.39732	0.000680491	0.028938
Setbp1	674.637	-0.598291	0.176181	-3.39589	0.000684058	0.028938
Brd3	491.513	-0.522403	0.154184	-3.38818	0.00070358	0.0296097
Zfp462	658.646	-0.656774	0.193849	-3.38807	0.000703869	0.0296097
Atp6v1f	809.302	0.671043	0.198285	3.38423	0.000713769	0.0298593
Bloc1s1	535.867	0.848266	0.25063	3.38454	0.000712984	0.0298593
Ube2e3	439.825	0.496576	0.146836	3.38184	0.00072001	0.030037
Igf1r	4713.36	-0.543328	0.160717	-3.38065	0.000723149	0.0300846
Zfp395	154.884	-0.870137	0.25748	-3.37944	0.000726343	0.0301342
Ndufa2	712.861	1.1935	0.353494	3.37629	0.000734716	0.0303979
LOC102631912	745.538	0.767011	0.227232	3.37545	0.000736952	0.0304068
Acaa2	2482.28	0.715385	0.212075	3.37326	0.00074284	0.0305153
Churc1	203.922	0.838339	0.248547	3.37297	0.000743633	0.0305153
Fn1	2327.25	-0.699423	0.207825	-3.36544	0.000764214	0.0308864
Mgl2	46.4131	-1.26138	0.374697	-3.36639	0.000761587	0.0308864
Phc3	1456.61	-0.336019	0.0998159	-3.36639	0.000761591	0.0308864
Psmd13	885.5	0.568185	0.168827	3.36549	0.000764066	0.0308864
Ube2m	940.329	0.485656	0.144319	3.36516	0.000764983	0.0308864
Zswim7	83.6705	1.03082	0.306209	3.36641	0.000761546	0.0308864
A130010J15Rik	75.1173	0.649406	0.193077	3.36346	0.000769715	0.0309944
Gm41254	42.2786	-1.10079	0.3275	-3.3612	0.000776038	0.0311657
Atp5g3	2921.09	0.970044	0.28921	3.35412	0.000796178	0.0315234
Gm11944	35.1773	-1.03728	0.309119	-3.35561	0.000791909	0.0315234
Med28	690.522	0.768448	0.228988	3.35584	0.000791236	0.0315234
Rps27a	951.781	0.632762	0.188678	3.35366	0.000797504	0.0315234
Sdhc	2506.44	0.650373	0.193867	3.35474	0.000794394	0.0315234
Zhx2	527.871	-0.477256	0.142172	-3.3569	0.000788223	0.0315234
Atxn2	978.249	-0.887462	0.264862	-3.35066	0.000806201	0.0316182
Gnai1	912.569	0.486397	0.145155	3.35088	0.000805557	0.0316182
LOC108168933	89.7778	-0.986357	0.294291	-3.35164	0.000803339	0.0316182
Odf2	441.731	-0.598016	0.178602	-3.34832	0.000813044	0.0318037
Ap4s1	155.169	0.592347	0.177194	3.34293	0.000828975	0.032282
Cdh6	481.133	-0.711039	0.212757	-3.34202	0.000831701	0.032282
ND3	63.1822	1.8458	0.552222	3.3425	0.000830275	0.032282
Dhrs1	956.861	0.781304	0.234087	3.33767	0.000844835	0.0323746
Mkrn2	260.34	0.438714	0.13144	3.33774	0.000844615	0.0323746
Polr3e	673.933	0.695088	0.208101	3.34015	0.000837325	0.0323746
Rae1	464.409	0.376021	0.11262	3.33885	0.000841245	0.0323746
Uqcc1	840.622	0.524	0.15695	3.33865	0.000841873	0.0323746
Etfa	1846.23	0.539911	0.162043	3.33189	0.000862591	0.032722
Foxp1	505.562	-0.551609	0.165526	-3.33247	0.000860798	0.032722
Kmt2c	2396.1	-0.438196	0.131495	-3.33241	0.00086096	0.032722
Tmem183a	1072.78	0.461276	0.138395	3.33305	0.000859008	0.032722
Fis1	734.443	0.716574	0.21515	3.33057	0.000866674	0.0327385
Gm31091	43.0557	-2.52134	0.75708	-3.33035	0.000867375	0.0327385
Metap1	807.881	0.373203	0.112154	3.3276	0.00087597	0.032898
Rgag4	163.787	-0.722002	0.216973	-3.32761	0.000875946	0.032898
Aacs	909.725	1.11799	0.336158	3.3258	0.00088166	0.0330294
Tcta	332.719	0.822505	0.247903	3.31785	0.000907147	0.0338998
Gpx1	8251.28	0.895336	0.270024	3.31576	0.000913941	0.0339071
Laptm5	148.005	-1.09017	0.328747	-3.31615	0.000912679	0.0339071
Mdh1	9892.38	0.65439	0.19736	3.31571	0.000914096	0.0339071
Wdr36	623.109	0.503663	0.151939	3.3149	0.000916751	0.033922
Psma2	1437.98	0.555455	0.167619	3.3138	0.000920367	0.0339724
Rps18	1117.92	0.851092	0.257044	3.31107	0.000929398	0.0342218
Esd	6294.32	0.786138	0.237598	3.3087	0.000937319	0.0342982
Mogat1	563.012	1.08913	0.329202	3.3084	0.000938303	0.0342982
Sema6a	348.257	-0.844493	0.255174	-3.30948	0.000934694	0.0342982
Gbp4	129.822	-1.17036	0.35404	-3.30572	0.000947318	0.0343774
Lncppara	50.6619	-0.920964	0.27851	-3.30675	0.000943852	0.0343774
Olfm1	198.006	-0.561138	0.169741	-3.30585	0.000946876	0.0343774
Aqp6	194.143	-1.14323	0.346051	-3.30364	0.000954382	0.034493
Cct7	1888.02	0.388382	0.117569	3.30343	0.000955085	0.034493
Cbfa2t3	115.446	-0.913899	0.276811	-3.30152	0.000961608	0.0346455
Dcaf13	386.913	0.522169	0.158197	3.30075	0.000964259	0.0346581
Vdac3	546.063	0.637644	0.193317	3.29843	0.000972274	0.034863
Katnal1	365.105	-0.695915	0.211408	-3.29181	0.000995431	0.0355242
Prpf18	615.965	0.366599	0.111348	3.29236	0.000993495	0.0355242
Fdx1	488.288	0.805115	0.244885	3.28773	0.00100998	0.0358923
Usp4	1441.73	0.216521	0.0658602	3.28758	0.00101051	0.0358923
Bphl	1676.24	0.897277	0.273191	3.28443	0.0010219	0.0359382
Fez2	651.657	0.409495	0.124697	3.28392	0.00102374	0.0359382
Lyplal1	810.349	-0.95219	0.289885	-3.28472	0.00102085	0.0359382
Map3k7cl	233.462	-1.24388	0.378595	-3.2855	0.001018	0.0359382
Pebp1	796.42	0.790113	0.240493	3.28539	0.00101841	0.0359382
Hsd17b10	887.58	0.464768	0.141627	3.28162	0.00103212	0.0361482
Ston1	250.022	-0.536539	0.163558	-3.28042	0.00103651	0.0362177
Timm22	303.899	0.629461	0.192208	3.27489	0.00105702	0.0368489
Ethe1	571.97	0.696123	0.212677	3.27314	0.0010636	0.0369927
Npnt	2716.25	-0.797867	0.243882	-3.27153	0.00106966	0.0371176
Armc8	589.359	0.300139	0.0917655	3.27072	0.00107273	0.0371386
Kif26b	144.536	-0.681995	0.208605	-3.26931	0.00107812	0.0372395
Arpc4	638.863	0.463627	0.141866	3.26806	0.00108288	0.0372697
BC031181	743.56	0.566042	0.173253	3.26714	0.00108641	0.0372697
Gm32304	18.7074	-1.67649	0.513095	-3.2674	0.00108539	0.0372697
Get4	281.446	1.03927	0.318355	3.2645	0.00109657	0.0374476
Mrps16	342.817	0.858106	0.262814	3.26507	0.00109437	0.0374476
Suclg2	2263.55	0.457312	0.140176	3.26242	0.00110465	0.0376381
1700120E14Rik	24.4615	-1.52973	0.469475	-3.25839	0.00112046	0.0379852
Atp6v1g1	809.817	0.487011	0.149515	3.25727	0.00112489	0.0379852
Cyp4b1	14800.8	1.07979	0.331503	3.25726	0.00112493	0.0379852
Sqrdl	1585.28	0.620235	0.190331	3.25871	0.00111918	0.0379852
Atp6v0d1	1126.67	0.539335	0.16575	3.25391	0.00113829	0.0380105
Ech1	3703.85	0.885078	0.271887	3.25531	0.00113267	0.0380105
Fbxl4	363.816	0.555878	0.170773	3.25507	0.00113364	0.0380105
Fndc9	50.4751	-1.20687	0.370696	-3.25568	0.00113119	0.0380105
Sox12	94.8287	-0.702729	0.215954	-3.25407	0.00113765	0.0380105
Ubn2	1014.9	-0.605211	0.186226	-3.24987	0.00115457	0.0384688
Pcmt1	650.573	0.405995	0.124995	3.24809	0.00116183	0.038625
Cct3	2158	0.461619	0.142418	3.24131	0.00118982	0.0388916
Coq2	623.662	0.542303	0.167147	3.24448	0.00117666	0.0388916
Fbxo7	612.254	0.437732	0.135097	3.24013	0.00119476	0.0388916
Fbxo9	554.958	0.510502	0.157465	3.24201	0.00118692	0.0388916
Gm37053	44.1945	-1.25432	0.386719	-3.24348	0.00118079	0.0388916
Gm38785	81.0559	-1.03323	0.319005	-3.23891	0.00119989	0.0388916
Gpkow	533.382	-0.487122	0.150247	-3.24214	0.00118637	0.0388916
Kcnq1ot1	1962.41	-0.923842	0.285253	-3.23868	0.00120084	0.0388916
Lamb1	3909.12	-0.383438	0.118338	-3.2402	0.00119444	0.0388916
Pttg1ip	3639.39	0.451093	0.139242	3.23964	0.00119682	0.0388916
Rnf185	512.989	0.415154	0.128018	3.24294	0.00118303	0.0388916
Tmem9b	605.228	0.591202	0.182456	3.24025	0.00119424	0.0388916
Ddx28	116.167	0.665895	0.205743	3.23654	0.0012099	0.0390172
Raf1	1148.02	0.572044	0.176734	3.23675	0.00120899	0.0390172
Gm12121	592.888	-0.791989	0.245281	-3.2289	0.00124268	0.0398542
Psat1	1631.09	0.994733	0.308096	3.22864	0.00124379	0.0398542
Tmem59	2320.35	0.735562	0.227755	3.22962	0.00123955	0.0398542
Spred2	782.723	-0.771121	0.238892	-3.22791	0.00124698	0.0398716
Maf1	649.627	0.648296	0.200975	3.22575	0.00125643	0.0400887
Gm7694	205.801	-0.565093	0.175219	-3.22506	0.00125945	0.0401
Ccdc117	508.833	0.547129	0.169689	3.2243	0.00126281	0.0401221
Dvl3	421.402	-0.902416	0.280038	-3.22248	0.00127087	0.0402933
Ebpl	66.4796	0.820472	0.254804	3.22002	0.00128183	0.0405552
Ensa	797.978	0.38312	0.119032	3.21862	0.00128808	0.0406678
Dpp7	612.207	0.839012	0.260857	3.21637	0.00129822	0.0407048
Gm30528	56.249	-1.22084	0.379475	-3.21717	0.00129462	0.0407048
Prdx4	166.037	0.736356	0.228899	3.21695	0.00129562	0.0407048
Satb2	257.921	-0.814119	0.253149	-3.21597	0.00130007	0.0407048
Ptpn5	29.6504	-2.67094	0.830754	-3.21508	0.00130408	0.0407457
Rreb1	1037.95	-0.553681	0.172262	-3.21418	0.00130819	0.0407895
Rpl34	919.042	0.617477	0.192267	3.21157	0.00132014	0.0409923
Smim7	836.308	0.814432	0.25356	3.21199	0.0013182	0.0409923
LOC108167930	37.2317	-1.44891	0.451337	-3.21027	0.00132609	0.0410923
Gm33047	112.443	-0.884837	0.275985	-3.2061	0.00134545	0.0412068
Papss2	5059.74	-0.641667	0.200097	-3.20678	0.00134228	0.0412068
Rpl35a	843.691	0.681359	0.212367	3.20841	0.00133472	0.0412068
Tpd52	1918.05	0.442819	0.138064	3.20736	0.00133959	0.0412068
Vamp8	1379.34	0.654489	0.204149	3.20594	0.0013462	0.0412068
Wnk4	994.132	-0.809597	0.252471	-3.2067	0.00134269	0.0412068
Ndfip2	1044.1	0.53985	0.168502	3.20381	0.0013562	0.0414287
Epdr1	105.176	1.0084	0.315119	3.20005	0.00137405	0.0418889
Atox1	857.213	1.06099	0.3317	3.19864	0.00138078	0.0420092
Tmem131	1396.34	-0.510813	0.159926	-3.19406	0.00140285	0.0425947
Arid1a	1332.85	-0.66301	0.207777	-3.19096	0.00141799	0.0427099
Heatr3	423.06	0.538383	0.168675	3.19184	0.00141371	0.0427099
Sdhb	2641.52	0.583353	0.182808	3.19108	0.00141744	0.0427099
Taok3	451.251	-0.899555	0.281806	-3.19211	0.00141237	0.0427099
LOC108168861	15.291	-1.4229	0.446179	-3.18909	0.00142722	0.042863
Sgpp2	366.025	-0.717705	0.225072	-3.18878	0.00142877	0.042863
Cers5	561.297	0.524471	0.164587	3.18659	0.00143959	0.0431019
Kat6b	632.087	-0.678614	0.213004	-3.18593	0.00144291	0.0431155
Atp13a4	17.7299	-4.23298	1.32922	-3.18456	0.00144972	0.0431749
Mrpl43	138.948	0.745173	0.234009	3.18438	0.00145063	0.0431749
Zc3h13	689.401	-0.809698	0.254378	-3.18305	0.00145733	0.0432889
Gm13067	20.5537	-1.32591	0.416676	-3.18211	0.00146205	0.0433434
Sulf2	380.537	-0.486458	0.153003	-3.17941	0.00147577	0.0436644
Adck3	956.899	0.888355	0.279624	3.17696	0.00148828	0.0437764
Fam69a	284.377	0.529583	0.166694	3.17697	0.00148824	0.0437764
Zfand2b	152.502	0.957312	0.301275	3.17754	0.00148531	0.0437764
Cox19	204.919	0.798088	0.251382	3.1748	0.0014994	0.0440175
Ankrd24	202.988	-0.771682	0.243599	-3.16784	0.00153575	0.044376
Axin2	120.375	-2.11346	0.667256	-3.16739	0.00153812	0.044376
Bmt2	416.939	0.487524	0.153902	3.16776	0.0015362	0.044376
Ctsh	2156.29	0.465737	0.146969	3.16896	0.00152986	0.044376
Derl1	1021.03	0.739359	0.233184	3.17071	0.00152065	0.044376
Rps8	1771.66	0.580568	0.183089	3.17097	0.00151931	0.044376
Serac1	143.747	-0.403594	0.127338	-3.16947	0.00152717	0.044376
Tnrc6b	2081.9	-0.341721	0.107864	-3.16807	0.00153455	0.044376
Trappc4	370.963	0.886305	0.279822	3.16739	0.00153813	0.044376
Gm31593	19.2385	-0.924016	0.291831	-3.16626	0.0015441	0.0444631
Herc4	953.93	0.444762	0.140512	3.16529	0.00154926	0.0445266
Letm2	82.7072	-0.819699	0.25928	-3.16144	0.00156989	0.0449713
Mrpl14	219.14	1.07076	0.338711	3.16129	0.00157071	0.0449713
Atp5f1	3811.56	0.54063	0.171258	3.15681	0.00159504	0.0453654
Chchd10	2186.98	-1.04161	0.329926	-3.15711	0.0015934	0.0453654
2024-03-02	1718.47	0.652596	0.206744	3.15654	0.00159653	0.0453654
Uxs1	652.962	-0.721473	0.228538	-3.1569	0.00159454	0.0453654
P4hb	9887.12	0.354641	0.112382	3.15567	0.00160132	0.0454159
Saraf	1595.95	0.752107	0.238392	3.15492	0.00160543	0.0454468
Golt1b	330.901	0.516059	0.163645	3.15353	0.00161308	0.0454926
LOC108168355	16.1992	-1.2753	0.404383	-3.15368	0.00161225	0.0454926
Ankrd44	496.033	-0.503226	0.159908	-3.14697	0.00164971	0.0456742
Dars	1294.33	0.502085	0.159574	3.14641	0.00165288	0.0456742
Fyb	120.656	-1.12746	0.358072	-3.14871	0.00163993	0.0456742
Gm35610	39.6124	-1.23199	0.391098	-3.15009	0.0016322	0.0456742
Gtf2h2	250.8	0.652724	0.207306	3.1486	0.00164052	0.0456742
Hoxb8	156.58	-1.1476	0.364573	-3.14778	0.00164513	0.0456742
Jchain	300.827	-1.37346	0.436419	-3.14711	0.00164893	0.0456742
Mir6236	252746	-3.58155	1.1376	-3.14833	0.00164205	0.0456742
Mrpl45	493.114	0.521495	0.165596	3.14921	0.00163715	0.0456742
Rbpms	1170.04	-0.654786	0.208094	-3.14659	0.00165188	0.0456742
Scaf4	399.798	-0.810376	0.25716	-3.15125	0.00162573	0.0456742
Rpl39	448.12	1.07149	0.34087	3.14339	0.00167003	0.0460635
Gstk1	407.273	0.812641	0.2587	3.14125	0.00168227	0.0463161
Cox4i1	5806.14	0.609228	0.194039	3.13972	0.00169111	0.0464747
Tspan13	151.89	0.683909	0.217917	3.13838	0.00169883	0.0466017
Rps5	2447.29	0.819335	0.261219	3.13659	0.00170927	0.0468029
Pde4d	1150.13	-0.608138	0.194194	-3.1316	0.00173856	0.0474391
Rpl13	603.331	0.896486	0.286372	3.1305	0.0017451	0.0474391
Slc25a5	5389.33	0.624211	0.199374	3.13085	0.00174299	0.0474391
Tpd52l2	745.484	0.405642	0.129535	3.13152	0.00173903	0.0474391
Puf60	946.046	0.469312	0.149949	3.12981	0.00174919	0.0474646
Chchd4	482.728	0.533863	0.170609	3.12915	0.00175311	0.0474853
Hoxc8	60.3368	-1.12494	0.359644	-3.12793	0.00176041	0.0475975
Dpys	162.214	1.46742	0.469513	3.1254	0.00177561	0.0479223
Faf1	921.645	0.401584	0.128565	3.1236	0.00178654	0.048131
Trerf1	75.249	-0.864384	0.276984	-3.1207	0.00180421	0.0485205
2024-03-02	658.945	0.51432	0.164988	3.11731	0.0018251	0.0486834
Ndufb8	2559.75	0.727353	0.233213	3.11883	0.00181568	0.0486834
Park7	2131.15	0.475151	0.152459	3.11657	0.00182967	0.0486834
Suv39h2	20.6231	-1.09002	0.349734	-3.1167	0.00182885	0.0486834
Tanc2	1943.59	-0.443083	0.14214	-3.11722	0.00182565	0.0486834
Tuba1b	207.335	1.1882	0.38122	3.11684	0.00182801	0.0486834
Hnf1b	1356.18	-0.92727	0.297734	-3.11442	0.00184306	0.0489533
Gas2	2570.17	0.690362	0.221743	3.11335	0.00184978	0.0490451
C2	586.799	0.696047	0.223873	3.10912	0.00187645	0.0494445
Chmp6	674.289	0.876653	0.282113	3.10745	0.0018871	0.0494445
Cox7c	519.191	0.675469	0.217216	3.10966	0.00187303	0.0494445
Gm38865	56.416	-0.924809	0.29759	-3.10766	0.00188573	0.0494445
Lancl1	302.276	0.592319	0.190615	3.10741	0.00188734	0.0494445
Lztr1	1170.72	0.640438	0.206105	3.10734	0.00188782	0.0494445
Setmar	58.9098	0.722881	0.232453	3.1098	0.00187214	0.0494445
Arv1	144.264	-0.709193	0.228452	-3.10434	0.00190704	0.0497967
Cr1l	540.359	0.451036	0.145418	3.10166	0.00192441	0.0497967
Fnbp1	713.765	-0.621442	0.200225	-3.10371	0.00191108	0.0497967
Gng10	83.5129	0.783506	0.252549	3.10239	0.00191964	0.0497967
L2hgdh	886.12	0.611082	0.19699	3.1021	0.00192156	0.0497967
Me1	2670.4	0.445125	0.143427	3.1035	0.00191245	0.0497967
Ubb	1428.29	0.865659	0.279043	3.10224	0.00192063	0.0497967
Foxq1	159.343	-1.20562	0.388858	-3.10041	0.00193253	0.049921

## Sheet: WT M IRI vs Y665F M IRI
Gene	Base mean	log2(FC)	StdErr	Wald-Stats	P-value	P-adj
Slc7a12	1526.3	-7.55172	0.633438	-11.9218	9.11261e-33	1.55306e-28
BC089597	1447.53	-4.07163	0.391044	-10.4122	2.18103e-25	1.85857e-21
Ugt1a2	2409.4	-3.63482	0.352565	-10.3096	6.37353e-25	3.6208e-21
Cyp2d12	322.435	3.42075	0.429043	7.97297	1.54907e-15	6.60022e-12
Chrdl1	185.491	-3.75014	0.475899	-7.8801	3.27113e-15	1.115e-11
Hao2	3988.87	-2.95072	0.375694	-7.85404	4.02843e-15	1.14428e-11
Tnn	164.601	-5.22476	0.69908	-7.47376	7.79329e-14	1.89744e-10
Mgl2	46.4131	-2.99048	0.410644	-7.28241	3.27904e-13	6.98559e-10
Dhrs3	998.023	-1.77865	0.246319	-7.22092	5.16388e-13	9.77866e-10
Xdh	1613.59	1.47806	0.207006	7.14016	9.32246e-13	1.58883e-09
A4gnt	79.8052	-5.86315	0.828182	-7.07955	1.44628e-12	2.13002e-09
Cyp11b1	379.853	-19.2775	2.72493	-7.07451	1.49975e-12	2.13002e-09
Th	14.6381	-30.3936	4.32491	-7.02756	2.10178e-12	2.75544e-09
Akr1c18	1039.92	-3.98343	0.572307	-6.96029	3.39563e-12	4.13369e-09
Cttnbp2	248.058	-1.1687	0.171653	-6.80849	9.86295e-12	1.05059e-08
Dio1	363.258	-3.11281	0.457132	-6.80944	9.79821e-12	1.05059e-08
Prok1	152.179	-3.84761	0.580007	-6.63373	3.27303e-11	3.28131e-08
Tmem207	165.994	-3.99005	0.613957	-6.4989	8.09114e-11	7.66096e-08
Unc13c	97.0013	-2.97944	0.462049	-6.44832	1.13099e-10	1.0145e-07
Igfbp5	7021.91	-2.06645	0.321061	-6.43632	1.22402e-10	1.04305e-07
Slc15a2	1067.3	-1.97194	0.309508	-6.37122	1.87532e-10	1.52196e-07
Dpp4	1536.57	-1.4248	0.224624	-6.34307	2.25226e-10	1.74479e-07
B3galnt1	255.991	-2.53367	0.400978	-6.31872	2.6374e-10	1.87289e-07
LOC328448	176.333	-3.63987	0.575775	-6.32169	2.58719e-10	1.87289e-07
Gm38967	40.6989	-3.91463	0.621608	-6.29758	3.02335e-10	2.05077e-07
Slitrk6	91.0505	-4.2802	0.680231	-6.29227	3.12856e-10	2.05077e-07
Wfdc15b	781.055	-2.77614	0.444509	-6.2454	4.2272e-10	2.6683e-07
Dock5	1280.22	1.10186	0.17738	6.21188	5.23531e-10	3.18662e-07
Kynu	251.922	-3.53361	0.571778	-6.18003	6.40891e-10	3.76645e-07
Slc22a29	149.125	-2.8204	0.456931	-6.17247	6.72313e-10	3.81941e-07
Nop2	432.545	0.825657	0.134548	6.13653	8.43419e-10	4.62792e-07
Slco4c1	275.147	-2.91257	0.474995	-6.13179	8.68941e-10	4.62792e-07
Lyplal1	810.349	-1.90715	0.313049	-6.09219	1.11377e-09	5.75214e-07
Ppp2r1b	772.092	0.910346	0.150575	6.0458	1.48667e-09	7.45214e-07
C8a	469.453	-2.90169	0.482198	-6.01763	1.76988e-09	8.37891e-07
Esr1	289.09	-1.65292	0.274491	-6.02178	1.72514e-09	8.37891e-07
Slc12a1	14699.7	-3.26589	0.545696	-5.98481	2.16642e-09	9.97901e-07
Aqp1	5843.06	-2.11932	0.354779	-5.97364	2.32024e-09	1.04063e-06
Plin2	10046	2.78446	0.480052	5.80033	6.61859e-09	2.82002e-06
Txndc16	282.241	-1.18756	0.204591	-5.80457	6.45325e-09	2.82002e-06
Gm31091	43.0557	-5.17279	0.900687	-5.74316	9.29273e-09	3.86283e-06
Cacnb4	273.244	-1.54725	0.270043	-5.72963	1.00648e-08	4.08414e-06
Aqp4	1037.47	-2.3562	0.411647	-5.72385	1.04138e-08	4.12749e-06
Ccl28	818.806	-4.82757	0.847243	-5.69797	1.21241e-08	4.69616e-06
Gm853	354.527	-3.17902	0.562045	-5.65617	1.54791e-08	5.86245e-06
Eaf2	65.2197	-1.9071	0.337871	-5.64446	1.65698e-08	5.97422e-06
Slc22a19	1364.45	-2.89569	0.513253	-5.64182	1.68258e-08	5.97422e-06
Slc2a12	145.679	-1.57906	0.279827	-5.64299	1.67124e-08	5.97422e-06
Mettl7a2	334.749	-2.70505	0.479978	-5.63578	1.74272e-08	6.06147e-06
Egfl6	319.815	-2.39521	0.428914	-5.58436	2.34567e-08	7.99544e-06
LOC102638797	123.866	-3.82793	0.685986	-5.58018	2.40267e-08	8.02916e-06
Blvrb	298.348	1.68163	0.302264	5.56344	2.64504e-08	8.66912e-06
Ugt2b37	1120.02	-1.82299	0.329766	-5.52813	3.23669e-08	1.04081e-05
Jchain	300.827	-2.58452	0.471899	-5.47685	4.32954e-08	1.36645e-05
Sfrp1	1695.57	-2.20071	0.406007	-5.42038	5.94729e-08	1.8429e-05
Car14	553.065	-2.49797	0.461626	-5.41124	6.25893e-08	1.87142e-05
Gm36130	55.577	-2.50015	0.462027	-5.41127	6.25805e-08	1.87142e-05
Slc5a12	7714.03	-2.21004	0.409823	-5.39268	6.94136e-08	2.03968e-05
Col4a3	4793.96	-1.0707	0.200108	-5.3506	8.76633e-08	2.51737e-05
Naa25	682	0.671664	0.125577	5.34863	8.86242e-08	2.51737e-05
Gm16010	151.709	-2.56248	0.479711	-5.34171	9.20731e-08	2.55875e-05
Nop16	293.708	0.715052	0.133912	5.33973	9.30836e-08	2.55875e-05
Hmcn1	136.153	-2.43468	0.456602	-5.33217	9.70475e-08	2.62536e-05
Zpr1	419.705	0.866463	0.162706	5.32532	1.00773e-07	2.68356e-05
Tmem178	350.025	-1.32005	0.248188	-5.31876	1.04475e-07	2.73933e-05
Egf	15625.5	-2.89141	0.544897	-5.30634	1.11848e-07	2.84512e-05
Myo5c	227.034	-0.945195	0.17804	-5.3089	1.10286e-07	2.84512e-05
AI314278	854.71	-2.61342	0.493237	-5.2985	1.16759e-07	2.90408e-05
Asb11	28.7756	-2.61047	0.4928	-5.29723	1.17574e-07	2.90408e-05
Mrps36	93.3419	-1.57512	0.297522	-5.29412	1.19593e-07	2.91176e-05
Btc	121.17	-1.343	0.25439	-5.27929	1.29684e-07	3.11296e-05
Fn3k	117.122	-2.42496	0.459803	-5.27392	1.33542e-07	3.16105e-05
Fgf1	3196.44	-1.15494	0.219149	-5.27011	1.36339e-07	3.18305e-05
Gm4450	262.146	-2.70939	0.515081	-5.26013	1.43955e-07	3.31544e-05
Ppp1r1b	168.016	-2.85972	0.54479	-5.24921	1.52755e-07	3.44505e-05
Slc12a6	1451.42	-0.963293	0.183549	-5.24816	1.53625e-07	3.44505e-05
D630029K05Rik	688.237	-2.36558	0.451056	-5.24453	1.56678e-07	3.46787e-05
Atp4a	356.772	-2.47407	0.472673	-5.23421	1.6569e-07	3.59317e-05
Prlr	2254.89	-2.12087	0.405268	-5.23325	1.66555e-07	3.59317e-05
Galnt11	5924.26	-2.18176	0.417551	-5.22515	1.74018e-07	3.70723e-05
Gatm	7108.6	-3.10833	0.595457	-5.22007	1.78857e-07	3.76312e-05
Slc6a20b	1550.84	-1.82734	0.350213	-5.2178	1.81057e-07	3.76312e-05
Map3k7cl	233.462	-2.13942	0.410687	-5.20937	1.89484e-07	3.89081e-05
Zbtb38	1417.38	1.05062	0.201882	5.20415	1.9489e-07	3.95418e-05
Mfsd7c	282.549	-2.0927	0.404006	-5.17987	2.2204e-07	4.45202e-05
Ifi44	223.293	-1.69606	0.328064	-5.1699	2.34218e-07	4.64161e-05
Apela	399.965	-2.291	0.445153	-5.14653	2.65345e-07	5.13894e-05
Nepn	164.246	-2.76671	0.537469	-5.14767	2.63745e-07	5.13894e-05
Angptl7	220.25	2.06368	0.401616	5.13842	2.77052e-07	5.20153e-05
Mme	3034.1	-0.974116	0.189478	-5.14104	2.73219e-07	5.20153e-05
Ppp1r1a	978.694	-1.6888	0.32869	-5.13796	2.77733e-07	5.20153e-05
Cubn	16754	-1.93765	0.378765	-5.11572	3.12552e-07	5.72778e-05
Nek6	529.735	1.04745	0.204731	5.11622	3.1172e-07	5.72778e-05
Slc16a7	3582.42	-1.97163	0.387217	-5.0918	3.54686e-07	6.43076e-05
Abhd14b	2142.78	-1.13627	0.223549	-5.08287	3.71768e-07	6.66953e-05
Unc5c	247.739	-1.83824	0.362847	-5.06616	4.05912e-07	7.15106e-05
Zfp704	2056.45	-0.653651	0.129036	-5.06565	4.07002e-07	7.15106e-05
Cmah	882.314	-1.93741	0.382752	-5.0618	4.15318e-07	7.22273e-05
Smoc2	263.826	-1.83202	0.363195	-5.04418	4.55475e-07	7.84108e-05
Aspn	44.2053	-3.21374	0.639745	-5.02347	5.07452e-07	8.64851e-05
Anpep	1550.33	-2.0384	0.406704	-5.012	5.38683e-07	8.78673e-05
Gm30001	38.9679	-2.72169	0.54297	-5.01259	5.37028e-07	8.78673e-05
Gm42368	77.6393	4.70936	0.939386	5.01323	5.35252e-07	8.78673e-05
Ikbkg	916.451	0.903347	0.180234	5.01208	5.38442e-07	8.78673e-05
Mcoln3	201.224	-1.60759	0.320809	-5.01105	5.41341e-07	8.78673e-05
Gm38837	28.9367	-4.03307	0.805768	-5.00525	5.57898e-07	8.80394e-05
Methig1	80.7579	-2.7481	0.549032	-5.00535	5.57603e-07	8.80394e-05
Selenbp1	3950.72	1.87926	0.3752	5.00869	5.48018e-07	8.80394e-05
B3gat2	174.539	-1.9434	0.389156	-4.99389	5.91752e-07	9.2525e-05
Ybx2	72.4599	-1.68014	0.336825	-4.98817	6.09545e-07	9.44407e-05
Cyp51	3019.81	-1.55258	0.31282	-4.96317	6.93516e-07	0.000106483
Sesn1	259.376	-0.795778	0.160753	-4.95031	7.40944e-07	0.000112749
Mep1b	1835.96	-2.39158	0.483696	-4.94437	7.63886e-07	0.000115084
Srxn1	4479.91	2.06342	0.417453	4.94287	7.69794e-07	0.000115084
Ranbp3l	611.006	-2.46214	0.498627	-4.93784	7.89929e-07	0.000116058
Slc39a14	1238.26	1.29981	0.263175	4.93896	7.85396e-07	0.000116058
Epha4	173.523	-1.06093	0.21545	-4.92425	8.46843e-07	0.000122437
Gars	1302.41	0.746572	0.151618	4.92405	8.47716e-07	0.000122437
Scai	460.458	-0.803232	0.163692	-4.90699	9.24859e-07	0.000132457
Ankib1	3106.51	-0.769688	0.157156	-4.89761	9.70101e-07	0.000136722
Mrps18b	148.77	1.01803	0.207869	4.89749	9.70681e-07	0.000136722
Spag5	54.8799	-1.68683	0.34596	-4.87581	1.08365e-06	0.000151383
E030011O05Rik	86.1799	1.72772	0.355306	4.86263	1.15835e-06	0.000160502
Slc22a26	356.74	-3.08894	0.635547	-4.86028	1.17217e-06	0.000161107
Lrrc66	241.165	-1.55515	0.320283	-4.85555	1.20054e-06	0.000163687
Cdc45	29.9552	-1.32088	0.272221	-4.85224	1.22074e-06	0.000163819
Snx10	221.737	1.72649	0.355738	4.85327	1.21441e-06	0.000163819
Plxdc2	2087.7	-0.848186	0.174968	-4.84767	1.24917e-06	0.000166326
Chga	61.5148	-16.1715	3.34329	-4.83702	1.31801e-06	0.000174131
Reck	136.164	-0.81967	0.169597	-4.83304	1.34464e-06	0.000176283
Gcm1	35.1581	-2.53377	0.524438	-4.83141	1.35572e-06	0.000176378
Gm5820	71.589	-1.91747	0.39779	-4.8203	1.43341e-06	0.000184546
Lypd2	12.9666	-4.18532	0.868438	-4.81937	1.44016e-06	0.000184546
Lars	854.874	0.585148	0.121488	4.81651	1.46094e-06	0.000185812
Sars	1686.24	0.678759	0.140976	4.81471	1.47411e-06	0.000186098
Cpb1	9.40687	7.42193	1.54487	4.80423	1.5535e-06	0.000194679
Gbp3	430.2	-1.60146	0.333799	-4.79769	1.6051e-06	0.000199676
Dpy19l3	252.471	0.842914	0.175754	4.79598	1.61882e-06	0.000199925
Pgd	2197.01	1.3283	0.277211	4.79166	1.65408e-06	0.000202809
Gm35925	37.5725	-4.85427	1.01414	-4.78659	1.6964e-06	0.000206512
Taldo1	2747.89	1.29436	0.270604	4.78325	1.72482e-06	0.000208483
Park2	151.319	-1.23744	0.258888	-4.77983	1.75443e-06	0.000210569
Cpeb1	260.6	1.12222	0.234911	4.7772	1.77752e-06	0.000211849
Car12	2800.77	-1.49965	0.314284	-4.77164	1.82729e-06	0.000216233
Wdr74	269.155	0.855983	0.179441	4.77028	1.83969e-06	0.000216233
Slc4a1	307.004	-2.89314	0.607423	-4.76297	1.90767e-06	0.000222688
Acot3	379.728	-2.05582	0.433518	-4.74217	2.1144e-06	0.000242737
C730036E19Rik	64.4475	-2.0232	0.426504	-4.74368	2.09875e-06	0.000242737
Cel	11.7031	10.4958	2.21363	4.74143	2.12215e-06	0.000242737
Pde9a	313.312	-0.98968	0.2089	-4.73757	2.16291e-06	0.00024575
Bco2	137.154	-1.97862	0.418147	-4.73188	2.22454e-06	0.000249676
Dmbt1	27.8419	11.0074	2.32632	4.73167	2.22676e-06	0.000249676
Atp6v1b2	4319.57	1.05056	0.222312	4.72559	2.29447e-06	0.00025308
Nat8f6	218.716	-3.33204	0.704898	-4.72698	2.27881e-06	0.00025308
Sectm1b	386.889	-2.48029	0.524935	-4.72495	2.30168e-06	0.00025308
Ddhd2	564.375	0.622777	0.131974	4.71892	2.37099e-06	0.00025903
Bin1	316.889	1.32425	0.281275	4.70803	2.50118e-06	0.000269351
Ccl12	12.8941	-3.7324	0.792656	-4.70873	2.49264e-06	0.000269351
Fam214a	722.73	-0.920885	0.195691	-4.7058	2.52867e-06	0.000269351
Slc16a4	978.391	-1.53272	0.325683	-4.70618	2.52407e-06	0.000269351
Corin	96.6725	-1.96522	0.417971	-4.7018	2.57877e-06	0.00027191
Ybx3	852.501	0.954218	0.202967	4.70134	2.58461e-06	0.00027191
Stard4	1217.01	-1.28473	0.274051	-4.68791	2.76006e-06	0.000288587
Acmsd	1024.98	-2.84257	0.607211	-4.68136	2.84984e-06	0.000296158
LOC102635912	344.768	-1.8586	0.397579	-4.67479	2.94253e-06	0.000303936
Ifit3	316.641	-1.3776	0.294904	-4.67134	2.99243e-06	0.000307229
Matn2	264.562	-1.61953	0.346862	-4.66908	3.0255e-06	0.000308764
Casr	1818.47	-1.83135	0.392673	-4.66379	3.10436e-06	0.000313063
Cdkl1	1267.94	-1.74326	0.373762	-4.6641	3.09976e-06	0.000313063
Tmem25	273.367	-2.50191	0.536714	-4.66153	3.13867e-06	0.000314661
Fam107a	1077.35	-1.86469	0.400407	-4.65699	3.20861e-06	0.000319791
Ctrl	9.54921	4.01512	0.863373	4.6505	3.31127e-06	0.000328105
Gm31284	46.8844	-3.56906	0.768318	-4.64529	3.39599e-06	0.000334554
Ppp2r2b	43.1097	-1.44431	0.311357	-4.63876	3.50508e-06	0.000343317
Ell3	123.932	-1.63347	0.352278	-4.63687	3.53727e-06	0.00034449
Txnrd1	5053.04	1.26594	0.27346	4.62934	3.66827e-06	0.000355218
Hdgf	2452.44	0.647233	0.140308	4.61295	3.96993e-06	0.000382257
Rdh16	1624.2	-1.92419	0.417347	-4.61052	4.01657e-06	0.000384575
Csrp2	767.75	-1.21523	0.264067	-4.60197	4.18514e-06	0.000387761
Cxcl12	1305.79	-1.61921	0.352267	-4.59655	4.29539e-06	0.000387761
Dusp15	48.7038	-2.57045	0.55901	-4.59823	4.26101e-06	0.000387761
Fam81a	463.353	-1.17259	0.254823	-4.60158	4.19301e-06	0.000387761
Fancd2os	22.9295	-3.10922	0.675588	-4.60224	4.17975e-06	0.000387761
Fat4	458.542	-0.742629	0.16129	-4.6043	4.13859e-06	0.000387761
Mcoln2	56.7802	-2.17617	0.473346	-4.59743	4.27743e-06	0.000387761
Pla2g5	83.719	-1.88727	0.4098	-4.60534	4.11796e-06	0.000387761
Sgce	83.9818	-0.950403	0.20669	-4.59821	4.26134e-06	0.000387761
Smarcd2	511.391	0.45445	0.0986454	4.6069	4.0871e-06	0.000387761
Wnt5b	54.3949	-2.21594	0.482112	-4.59632	4.30012e-06	0.000387761
Wdr77	446.6	0.69947	0.152265	4.59378	4.35289e-06	0.000390454
Mybbp1a	1437.36	1.04638	0.228166	4.58604	4.51738e-06	0.000403088
Rdh18-ps	60.135	-1.81959	0.397289	-4.58001	4.64964e-06	0.000412729
Aamdc	278.487	-1.00744	0.220148	-4.57621	4.73473e-06	0.000416896
Mcm6	425.522	-0.761299	0.166417	-4.57466	4.76998e-06	0.000416896
Tmem26	184.092	-1.13797	0.248716	-4.57537	4.75388e-06	0.000416896
Itga1	2324.51	-1.11681	0.244424	-4.56913	4.89749e-06	0.00042004
Osbpl1a	1117.52	-0.682687	0.149416	-4.56905	4.89952e-06	0.00042004
Tbxas1	168.396	-1.29053	0.282464	-4.56883	4.90453e-06	0.00042004
Tgtp1	32.112	-2.2425	0.490609	-4.57085	4.85759e-06	0.00042004
Atg7	374.345	0.801209	0.175492	4.5655	4.98297e-06	0.000422511
Gm26685	20.862	-2.64147	0.578514	-4.56597	4.97197e-06	0.000422511
Pcbd1	1431.39	-0.903568	0.198012	-4.56321	5.03772e-06	0.000425039
Tfdp2	915.788	-0.681357	0.149362	-4.56179	5.07204e-06	0.000425827
Kansl2	173.772	0.87442	0.19182	4.55855	5.15075e-06	0.000430315
Cyp2c44	354.003	-1.11983	0.24577	-4.55644	5.2029e-06	0.000432551
Xpo5	695.885	0.346275	0.0760289	4.55452	5.25047e-06	0.000434387
Atad2	157.405	-1.0879	0.238982	-4.55222	5.3083e-06	0.000435402
Slc26a7	53.7323	-1.95538	0.429566	-4.552	5.31383e-06	0.000435402
Hsd3b3	337.753	-2.33385	0.512961	-4.54975	5.37091e-06	0.000437973
Ptprd	4412.1	-1.24819	0.274429	-4.54832	5.40761e-06	0.000438866
LOC108167727	42.2022	-2.52709	0.556828	-4.53837	5.66899e-06	0.000457899
Ltbp1	515.706	-0.922193	0.203269	-4.53682	5.71082e-06	0.000459102
Pus7	324.439	0.808873	0.178428	4.53334	5.80594e-06	0.000464557
3110045C21Rik	51.9702	-1.9872	0.438581	-4.53098	5.87107e-06	0.000467573
Fgf9	233.096	-1.10032	0.242997	-4.52813	5.95077e-06	0.000469532
Uroc1	444.841	-1.83974	0.406276	-4.5283	5.94595e-06	0.000469532
Vps33b	208.189	0.4718	0.104266	4.52496	6.04077e-06	0.000474437
Gm41517	11.2379	-3.18664	0.704545	-4.52298	6.09763e-06	0.000476706
Apoa4	145.196	-3.13469	0.693921	-4.51737	6.26136e-06	0.000482861
Gm29683	18.2821	-2.92316	0.646992	-4.51807	6.24055e-06	0.000482861
Ube2i	304.004	0.63741	0.141071	4.51835	6.23229e-06	0.000482861
Kyat3	821.881	-1.57026	0.347751	-4.51547	6.31773e-06	0.000485014
Pantr1	69.7944	-1.5656	0.346827	-4.51407	6.35956e-06	0.000486036
Eif3g	696.889	0.671607	0.149035	4.50636	6.5949e-06	0.000501772
Gm31755	113.893	-1.31199	0.291279	-4.50425	6.66062e-06	0.00050452
Cpeb3	508.797	-1.13799	0.252874	-4.50023	6.78806e-06	0.000507408
Eif4ebp1	375.333	1.63031	0.362251	4.50051	6.77914e-06	0.000507408
Slc7a11	213.087	3.37589	0.750123	4.50045	6.7809e-06	0.000507408
0610006L08Rik	87.3811	-1.99195	0.443352	-4.49294	7.02457e-06	0.000520755
Exosc2	245.331	0.600108	0.13357	4.49285	7.02774e-06	0.000520755
Ifit3b	98.6784	-1.27911	0.284884	-4.48992	7.12485e-06	0.000525666
Sf3a1	597.505	0.513735	0.114525	4.48579	7.2643e-06	0.000533644
Acss2	1809.21	-1.79464	0.400237	-4.48394	7.32767e-06	0.000535989
Clec2h	726.218	-2.50078	0.557852	-4.48288	7.36436e-06	0.000536037
Pop1	222.918	0.821409	0.183264	4.4821	7.39122e-06	0.000536037
Cyfip2	3327.72	-0.990134	0.221039	-4.47945	7.48371e-06	0.000538164
Glipr1	18.3434	-2.22056	0.49572	-4.47947	7.48282e-06	0.000538164
Pnliprp1	12.3128	5.1654	1.15534	4.47089	7.78948e-06	0.000555465
Riok3	1832.8	0.76839	0.171846	4.47139	7.77138e-06	0.000555465
Lrrc59	1327.83	0.828313	0.185376	4.46828	7.88503e-06	0.000559936
Polr1a	648.286	0.647116	0.145146	4.45837	8.25843e-06	0.000584018
Slc22a13	513.506	-2.50374	0.562204	-4.45344	8.45055e-06	0.000595135
Itga8	422	-1.62523	0.365435	-4.44739	8.69205e-06	0.000609624
Ran	886.588	0.750798	0.169097	4.44005	8.994e-06	0.000628216
Ddx28	116.167	0.826578	0.186243	4.43818	9.07228e-06	0.000631097
Atrnl1	1650.41	-0.471934	0.106374	-4.43655	9.1413e-06	0.000633314
Ugdh	2327.54	1.24331	0.28032	4.43533	9.19318e-06	0.00063433
Gm30162	12.9656	-4.69818	1.05963	-4.43381	9.25832e-06	0.000636248
Anxa7	2758.47	0.753628	0.170061	4.43153	9.35673e-06	0.000638885
Gm11513	71.8836	-1.89203	0.426981	-4.43119	9.37166e-06	0.000638885
Arsg	337.962	-1.10679	0.250017	-4.42684	9.56233e-06	0.000648856
Gm36139	125.033	-3.32759	0.751806	-4.42613	9.59407e-06	0.000648856
Eif3d	1168.94	0.689582	0.155919	4.4227	9.74761e-06	0.000656634
Prom1	2212.66	-0.88475	0.200222	-4.41884	9.92299e-06	0.000665398
Tcea3	597.534	-1.71496	0.388164	-4.41813	9.95579e-06	0.000665398
Thnsl2	1683.74	-1.60936	0.364647	-4.41348	1.01721e-05	0.000677202
Ctxn3	60.9234	2.55631	0.580618	4.40274	1.06894e-05	0.000708869
Eif4h	2424.11	0.578976	0.131682	4.39679	1.09863e-05	0.000724682
Gm4208	38.127	-3.4718	0.789716	-4.39627	1.10129e-05	0.000724682
Afm	385.848	-1.05358	0.240075	-4.38855	1.14108e-05	0.000747277
St6galnac5	18.153	-1.89602	0.4321	-4.38792	1.1444e-05	0.000747277
Prox1	234.849	-1.22575	0.279698	-4.3824	1.17377e-05	0.00076353
Ccdc170	93.4606	-3.38319	0.77249	-4.37959	1.18905e-05	0.000770529
Gtf2e1	206.66	0.61068	0.13961	4.37419	1.21886e-05	0.000786856
Arhgef39	54.5936	-1.92693	0.440886	-4.37058	1.23917e-05	0.000796215
Rrp8	283.803	0.603069	0.138003	4.36996	1.2427e-05	0.000796215
Gm36236	58.2621	-2.3704	0.542608	-4.36854	1.25082e-05	0.000798416
Serpina1f	1777.27	-2.21632	0.507785	-4.36468	1.27311e-05	0.000809614
Bend5	285.944	-0.94064	0.21561	-4.36269	1.28475e-05	0.000810962
Gm31126	22.6168	-3.09106	0.708456	-4.3631	1.28235e-05	0.000810962
A1cf	1500.49	-1.46027	0.335188	-4.35656	1.32123e-05	0.000827856
Spats2	266.009	0.476779	0.109421	4.35728	1.31688e-05	0.000827856
Reps2	1403.94	-1.23362	0.283221	-4.35569	1.32649e-05	0.000828112
Epha1	220.099	-0.83006	0.190635	-4.35418	1.33563e-05	0.000830772
Slc17a4	50.4105	1.29827	0.298271	4.35266	1.34494e-05	0.000832582
Xpnpep2	133.64	-1.54862	0.355831	-4.35211	1.34831e-05	0.000832582
Urb2	335.527	0.691304	0.158907	4.35037	1.35906e-05	0.00083619
Heatr1	746.633	0.715395	0.164492	4.34911	1.36694e-05	0.00083801
Fmo1	4237.11	-1.61551	0.371704	-4.34621	1.38507e-05	0.000846084
Igsf10	63.3439	-1.98752	0.457609	-4.34328	1.40371e-05	0.00085441
Copz2	142.198	-0.950762	0.219055	-4.34029	1.42295e-05	0.000856939
Kif1b	3367.76	0.531212	0.122351	4.3417	1.41386e-05	0.000856939
Pecr	1367.07	-1.37243	0.316152	-4.34104	1.4181e-05	0.000856939
LOC108168894	120.922	-2.35031	0.542331	-4.33372	1.46608e-05	0.000879804
Phkb	1114.12	-0.724029	0.16723	-4.32953	1.49428e-05	0.000893577
Pole	70.2875	-1.35591	0.31325	-4.32854	1.50103e-05	0.000894479
Pde1a	1158.79	-1.03294	0.238717	-4.32707	1.51108e-05	0.000897331
D330045A20Rik	46.2369	-1.79395	0.415317	-4.31948	1.56399e-05	0.000925523
3632451O06Rik	250.384	-1.26909	0.294034	-4.31612	1.58794e-05	0.000936447
Galm	1047.4	-1.00837	0.23404	-4.30853	1.64345e-05	0.000965841
Mvp	1344.33	1.29178	0.300285	4.30185	1.69375e-05	0.00099198
Psmd4	1248.37	0.675676	0.157096	4.30103	1.70004e-05	0.000992253
Nln	666.605	0.587451	0.136692	4.29764	1.72628e-05	0.00100071
Slc35f1	71.5705	-2.14594	0.499287	-4.29801	1.72342e-05	0.00100071
Lilra5	34.0878	-1.73655	0.404226	-4.29598	1.73923e-05	0.0010048
Ccser2	3438.71	-0.631669	0.14711	-4.29385	1.756e-05	0.00101107
Ak4	2733	-1.78655	0.416255	-4.29195	1.77108e-05	0.00101631
P3h2	1535.83	-1.05598	0.246097	-4.29091	1.77944e-05	0.00101768
4833422C13Rik	33.8947	2.14389	0.500008	4.28771	1.80522e-05	0.0010266
F8	405.025	-1.3558	0.316256	-4.28703	1.81081e-05	0.0010266
Nop9	268.944	0.771274	0.179921	4.28675	1.8131e-05	0.0010266
Pvalb	156.229	-3.38266	0.789446	-4.28485	1.82859e-05	0.00103194
Mrto4	185.166	0.724483	0.169444	4.27564	1.90588e-05	0.00107201
Atp5sl	422.324	-0.78345	0.183286	-4.27446	1.91605e-05	0.00107419
Gstm2	305.098	-1.04751	0.245387	-4.2688	1.96526e-05	0.00109457
Polr1b	341.689	0.803868	0.188304	4.26898	1.96368e-05	0.00109457
Rnmtl1	125.124	0.581704	0.136327	4.26698	1.98138e-05	0.00109996
Slc6a19os	56.9451	3.33234	0.78215	4.26049	2.03979e-05	0.0011287
Irs1	561.407	-0.686734	0.161326	-4.2568	2.07375e-05	0.00114379
Angptl3	196.461	-1.60052	0.37653	-4.2507	2.131e-05	0.0011678
Slc6a13	803.847	-1.78722	0.42043	-4.25093	2.12883e-05	0.0011678
Acy3	7397.7	-1.68271	0.396387	-4.24513	2.18471e-05	0.00119201
Aldh3b3	17.5286	-2.89935	0.683058	-4.24467	2.18916e-05	0.00119201
Scg2	70.2635	13.9434	3.28561	4.24377	2.19791e-05	0.00119296
Rae1	464.409	0.451543	0.106439	4.24228	2.21265e-05	0.00119715
Asns	292.357	1.34943	0.318332	4.23907	2.24446e-05	0.00120701
Epha3	37.7097	-1.8394	0.433921	-4.23901	2.24503e-05	0.00120701
Il15	120.641	-1.12721	0.266055	-4.23676	2.26766e-05	0.00121534
Gm32533	11.4364	-3.39495	0.802349	-4.23127	2.32377e-05	0.00124151
Ugt1a1	85.1021	-1.90988	0.451509	-4.22999	2.33698e-05	0.00124466
Ppl	622.654	1.88913	0.446941	4.22681	2.37031e-05	0.00125848
Gm34446	22.6157	-2.21678	0.524653	-4.22523	2.38701e-05	0.00126341
Kcnt1	165.151	-2.40765	0.570568	-4.21973	2.44593e-05	0.00129059
Gm5524	38.7535	-2.35188	0.558063	-4.21436	2.50483e-05	0.00131759
Cmbl	939.702	-1.63577	0.388503	-4.21043	2.54887e-05	0.00133663
Plcxd2	257.163	1.09475	0.260101	4.20893	2.56581e-05	0.00134138
Dkk3	255.055	-1.69333	0.402537	-4.20665	2.59181e-05	0.00135083
Akr1c20	15.3627	-3.42449	0.81471	-4.20332	2.63025e-05	0.00136669
Ank2	301.533	-1.08844	0.259008	-4.20235	2.64154e-05	0.00136838
Auh	735.28	-0.732252	0.174309	-4.20089	2.65865e-05	0.00137307
Adamts15	232.446	-1.42603	0.339666	-4.19834	2.6888e-05	0.00138445
Adck3	956.899	-1.26188	0.300872	-4.19407	2.73996e-05	0.00140654
Olfml3	401.475	-1.62307	0.387293	-4.19081	2.77957e-05	0.00141925
Plbd1	155.078	-1.2982	0.309784	-4.19067	2.78138e-05	0.00141925
Slc28a1	120.274	-2.30562	0.550462	-4.18852	2.80776e-05	0.00142844
Npy1r	70.0374	-2.2114	0.52955	-4.176	2.96682e-05	0.00150487
Gm20300	439.886	-0.871694	0.208775	-4.17527	2.97631e-05	0.0015052
Cyp4a14	6544.98	-2.96468	0.71079	-4.17096	3.03319e-05	0.00151672
Fras1	1014.3	-1.23837	0.296808	-4.1723	3.01547e-05	0.00151672
Mark3	1620.88	0.415922	0.099713	4.17119	3.03019e-05	0.00151672
Ttpal	474.338	0.796856	0.191054	4.17085	3.03469e-05	0.00151672
Dzank1	76.165	-1.07414	0.257666	-4.16872	3.06317e-05	0.00152059
Fcrls	7.3556	-5.00358	1.20012	-4.16922	3.05649e-05	0.00152059
Rbm3	722.421	1.11638	0.267827	4.16827	3.06919e-05	0.00152059
Kl	6578.77	-1.23389	0.29617	-4.16615	3.09789e-05	0.00153036
Cpa1	14.2098	10.134	2.43336	4.16462	3.11878e-05	0.00153135
Slc39a5	386.263	-2.18533	0.524676	-4.1651	3.11216e-05	0.00153135
Spon1	550.064	-1.35196	0.324677	-4.16403	3.12685e-05	0.00153135
Aspa	1006.43	-1.79623	0.431508	-4.16269	3.14524e-05	0.00153155
Gk	7446.76	-1.54226	0.370483	-4.16282	3.14335e-05	0.00153155
Slc2a5	602.193	-2.23112	0.536185	-4.16111	3.16708e-05	0.00153779
Hsd3b2	727.816	-2.39306	0.575828	-4.15585	3.24074e-05	0.00156909
Gzma	6.52364	-5.68806	1.3698	-4.15249	3.28875e-05	0.00157905
Me3	401.811	-0.784863	0.189011	-4.15247	3.2891e-05	0.00157905
P2ry14	48.5269	-1.14468	0.275648	-4.15268	3.28605e-05	0.00157905
Atp6v0a1	936.283	1.00917	0.243076	4.15165	3.30087e-05	0.00158024
Akr1c14	1859.27	-2.18837	0.527567	-4.14804	3.35338e-05	0.00160089
Aldoc	154.639	-1.5921	0.383884	-4.14735	3.36348e-05	0.00160123
Rab4a	244.569	-0.635373	0.153278	-4.14523	3.39479e-05	0.00161163
Rrn3	687.102	0.516273	0.124601	4.1434	3.42197e-05	0.0016166
Slamf7	36.1954	-2.3491	0.56697	-4.14325	3.42423e-05	0.0016166
Hlf	988.438	-2.28997	0.552862	-4.14202	3.44262e-05	0.00162079
D630013N20Rik	229.977	-1.76538	0.426455	-4.13967	3.47808e-05	0.00163298
Psmc2	1177.37	0.484836	0.117161	4.13821	3.50028e-05	0.00163888
BC067074	722.744	-0.87767	0.21232	-4.13371	3.56947e-05	0.00165761
Eif2b3	222.871	0.768593	0.185916	4.13409	3.56357e-05	0.00165761
Hmga1	201.865	2.44278	0.590763	4.13495	3.55029e-05	0.00165761
Enpp1	648.088	-0.848405	0.205296	-4.13259	3.587e-05	0.00166123
Scimp	8.56488	-2.55671	0.619188	-4.12913	3.64144e-05	0.00168187
Thumpd1	520.286	0.777262	0.188345	4.12681	3.67831e-05	0.00169431
Sec14l3	409.635	-2.34758	0.569104	-4.12505	3.70659e-05	0.00170273
Chac1	46.0672	2.45478	0.595436	4.12266	3.7453e-05	0.00171589
Slc25a21	145.229	-1.71629	0.416892	-4.11687	3.84046e-05	0.00175477
Utp20	1065.72	0.561867	0.136738	4.10907	3.97262e-05	0.0018103
4930533I22Rik	90.8438	-2.95378	0.720102	-4.10189	4.09791e-05	0.00185747
Pdk2	1394.12	-1.35634	0.330621	-4.10239	4.08899e-05	0.00185747
Lrp2	83675.2	-1.44682	0.353033	-4.09824	4.16298e-05	0.00188195
Gsdmc3	16.8993	-2.4959	0.609145	-4.09738	4.17855e-05	0.00188399
Ascc1	430.428	-0.602149	0.147268	-4.08879	4.3363e-05	0.00194996
Cd3eap	130.767	0.764091	0.18695	4.08715	4.36713e-05	0.00195866
Cyp7b1	1161.13	-1.73029	0.423747	-4.08332	4.43971e-05	0.00198252
Fam217a	68.0202	-1.4615	0.357936	-4.08311	4.44361e-05	0.00198252
Ganc	351.84	-1.01904	0.249787	-4.07963	4.51066e-05	0.00200719
Pdzd2	1540.66	-1.17042	0.287151	-4.07595	4.58265e-05	0.00203391
Spp2	1965.74	-1.58564	0.389191	-4.0742	4.61723e-05	0.00204394
Fabp3	318.991	-1.39497	0.342443	-4.07358	4.62958e-05	0.00204409
Bmp15	11.185	-2.30547	0.566619	-4.06882	4.72527e-05	0.00207662
Gm11992	312.678	-1.44904	0.356143	-4.0687	4.72763e-05	0.00207662
Bckdhb	348.114	-0.66051	0.162397	-4.06726	4.75698e-05	0.00208414
Adam22	205.583	-0.816651	0.200974	-4.06347	4.83482e-05	0.00211282
Apex1	312.364	0.749114	0.184423	4.06193	4.86688e-05	0.00212139
Bag4	859.782	-0.475632	0.117141	-4.06033	4.90035e-05	0.00213053
Akr1c21	6350.61	-2.01068	0.495399	-4.0587	4.93457e-05	0.00213995
Dhx33	426.5	0.466814	0.11513	4.05465	5.02092e-05	0.00217187
Abca13	6890.75	-1.7982	0.443687	-4.05285	5.05984e-05	0.00217765
Aqp6	194.143	-1.53992	0.379919	-4.05328	5.05048e-05	0.00217765
Cd59a	468.871	-0.838703	0.206989	-4.05193	5.07968e-05	0.00218068
Acss1	3879.82	-0.880799	0.21742	-4.05115	5.0967e-05	0.00218249
Sema4g	344.103	-1.44007	0.355894	-4.04633	5.20259e-05	0.00222225
Cldn10	1479.5	-1.9638	0.485684	-4.04336	5.26904e-05	0.00223941
D230017M19Rik	134.847	-1.43543	0.354958	-4.04393	5.25623e-05	0.00223941
Gm15638	163.537	-1.14795	0.28403	-4.04165	5.30764e-05	0.0022502
C330002G04Rik	96.3861	-1.79854	0.445272	-4.03918	5.36373e-05	0.00226355
Nol9	429.005	0.550624	0.136323	4.0391	5.36569e-05	0.00226355
Cd8a	17.7413	-2.28534	0.566511	-4.03407	5.48186e-05	0.00230685
Zwint	1684.84	1.12923	0.280253	4.02934	5.59343e-05	0.002348
Enpp5	1897.22	-0.613939	0.152462	-4.02684	5.65306e-05	0.00236706
Sort1	1156.35	-0.59254	0.147168	-4.02628	5.66662e-05	0.00236706
Cntn1	39.1864	-1.58061	0.392888	-4.02306	5.7446e-05	0.00237103
Cyp27b1	60.4931	2.96221	0.736179	4.02376	5.72753e-05	0.00237103
Eif4a1	2442.97	0.819597	0.203727	4.02302	5.74568e-05	0.00237103
Fam19a5	92.6482	1.34404	0.333958	4.02457	5.70799e-05	0.00237103
[truncated: 1,390 more rows]

## Sheet: WT F vs Y665F F
Gene	Base mean	log2(FC)	StdErr	Wald-Stats	P-value	P-adj
[truncated: 1 more rows]

[truncated: 5 more sheets: WT F IRI vs Y665F F IRI, Sheet5, Sheet6, Sheet7, Sheet8]
